# Supplementary material for: Dexpramipexole Is Ineffective in Two Models of ALS Related Neurodegeneration
Source: PLoS One. 2014 Dec 19;9(12):e91608. doi: 10.1371/journal.pone.0091608 (PMC4272269; doi:10.1371/journal.pone.0091608)
Supplement: S1 Database — A database of all neurological score and body weight data for all mice included in the survival efficacy study. (XLSX) [file pone.0091608.s002.xlsx]

## Sheet: DesignM
Study Summary
Study Name:	Dexpramipexole Male 200 mg/kg Drinking Water Survival Efficacy
Study ID:	1323
Start Date:	2012-08-29
End Date:	2013-01-10
Last Died:	2012-12-21
Study Design
Species:	Mouse
Strain:	B6SJL-TgN(SOD1-G93A)1Gur
Genotype:	SOD1(G93A)/+
Study Groups
Group Name	Control/Treatment	(F) Assigned/Total	(M) Assigned/Total
Dex Male Group A	Control	0/0	16/16
Dex Male Group B	Treatment	0/0	16/16
No. of Animals/Group
Treatment:	16
Control:	16
Treatment Start Age:	55
Gender Distribution	Male	Female
Treatment:	16	0
Control:	16	0
Litter Match (%)
Male:	0.875
Female:	0
Overall:	0.875
Treatment Deliveries
Treatment Delivery No. 1
Name:	Dexpramipexole 200 mg/kg/day (1.19 g/L) Formulatio
Description:	Dexpramipexole 200 mg/kg/day (1.19 g/L) formulation in drinking water.						1.19	mg	4.5	mL	1		214.2
Method of Formulation:	Add 1.505 grams of dexpramipexole to 1.260 L of millipore filtered animal facility drinking water.						1	mL	1	day	0.025	kg
Treatment Name
ID	Name	Treatment	Physical Form	TL Concen.	F Concen.
1441	598.2	Dexpramipexole (Salt)	Powder	1	1.19
Dose:	200 mg/kg
Volume:	4.5 mL
Route:	Orally (Drinking Water)
Vehicle:	Water
Frequency:	ad libitum
Scheduled Events
Event Type	Frequency Type	Frequency Type Group	Start Type
Body Weight	Daily (no Sat. or Sun.)	General	Study Start Date
Volume Consumed	2 Days per week (M + Th)	General	Study Start Date
Neurological Score	Daily (no Sat. or Sun.)	General	Study Start Date
Unscheduled Events	There are no unscheduled events
In Vivo Summary
ALS Death
Control:	15
Treatment:	16
Non ALS Death
Control:	1
Treatment:	0
Non ALS Death Causes
Control:	1 Tissue Bank ( 51017 )
Treatment:

## Sheet: DesignF
Study Summary
Study Name:	Dexpramipexole Female 200 mg/kg Drinking Water Survival Efficacy Study
Study ID:	1324
Start Date:	2012-08-29
End Date:	2013-01-10
Last Died:	2012-12-31
Study Design
Species:	Mouse
Strain:	B6SJL-TgN(SOD1-G93A)1Gur
Genotype:	SOD1(G93A)/+
Study Groups
Group Name	Control/Treatment	(F) Assigned/Total	(M) Assigned/Total
Dex Female Group A	Control	16/16	0/0
Dex Female Group B	Treatment	16/16	0/0
No. of Animals/Group
Treatment:	16
Control:	16
Treatment Start Age:	55
Gender Distribution
	Male	Female
Treatment:	0	16
Control:	0	16
Litter Match (%)
Male:	0
Female:	0.75
Overall:	0.75
Treatment Deliveries
Treatment Delivery No. 1
Name:	Dexpramipexole 200 mg/kg/day (1.19 g/L) Formulatio
Description:	Dexpramipexole 200 mg/kg/day (1.19 g/L) formulation in drinking water.
Method of Formulation:	Add 1.505 grams of dexpramipexole to 1.260 L of millipore filtered animal facility drinking water.
Treatment Name
ID	Name	Treatment	Physical Form	TL Concen.	F Concen.
1441	598.2	Dexpramipexole (Salt)	Powder	1	1.19
Dose:	200 mg/kg
Volume:	4.5 mL
Route:	Orally (Drinking Water)
Vehicle:	Water
Frequency:	ad libitum
Scheduled Events
Event Type	Frequency Type	Frequency Type Group	Start Type
Body Weight	Daily (no Sat. or Sun.)	General	Study Start Date
Volume Consumed	2 Days per week (M + Th)	General	Study Start Date
Neurological Score	Daily (no Sat. or Sun.)	General	Study Start Date
Unscheduled Events	There are no unscheduled events
In Vivo Summary
ALS Death
Control:	13
Treatment:	14
Non ALS Death
Control:	1
Treatment:	1
Non ALS Death Causes
Control:	1 Tissue Bank ( 51025 )
Treatment:	1 Tissue Bank

## Sheet: BWraw
Observation Type: Body Weight
Gender: Both
Study: 1324
Group Name: Dex Female Group A
Control: True
Mouse Id	Gender	Two Age	Death Age	Death Reason	Pen Number	Mouse DOB	Mother DOB	Father DOB	55	56	57	58	59	60	61	62	63	64	65	66	67	68	69	70	71	72	73	74	75	76	77	78	79	80	81	82	83	84	85	86	87	88	89	90	91	92	93	94	95
50965	F	111	132	Sacrificed (ALS)	PenF2797-S4541	2012-07-03	2011-11-22	2012-03-13		0	19.3	20.4	20.2	20.2	20.2	20.2	20.8	21.1	20.6	20.2	20.2	20.2	21.2	21.1	20.7	21.2	21.4	21.4	21.4	21.5	21.5	21.8	21.2	20.8	20.8	20.8	22.3	21.7	21.8	21.8	21.3	21.3	21.3	21.5	21.1	20.1	20	19.9	19.9
50978 (Unmatched)	F	96	145	Sacrificed (ALS)	PenF2801-S4543	2012-07-04	2011-11-22	2012-03-12		18.7	18.6	18.7	18.7	18.7	18.7	19.3	18.9	18.8	18.6	18.6	18.6	18.9	19	19.5	19.2	19.2	19.2	19.2	19.5	19.4	19.7	19.7	19.3	19.3	19.3	20.1	19.7	19.4	19.8	19.9	19.9	19.9	19.6	19.7	19.5	19.4	19.4	19.4	19.4
50987	F	118	136	Sacrificed (ALS)	PenF2806-S4545	2012-07-04	2011-11-22	2012-03-21		19.4	19.9	19.3	19.3	19.3	19.3	19.5	19	20	20	20	20	19.7	20	20.5	20.5	20.1	20.1	20.1	21.1	20.7	20.6	20.9	21.1	21.1	21.1	20.9	21.2	21.2	21	20.9	20.9	20.9	21.6	21.8	21.6	21.4	20.9	20.9	20.9
50993	F	115	131	Sacrificed (ALS)	PenF2808-S4546	2012-07-03	2011-11-22	2012-03-20		0	17.9	18.9	18.2	18.2	18.2	18.2	19	18.8	19.1	17.9	17.9	17.9	19.1	19.6	19.3	19.5	19.5	19.5	19.5	19.8	20	20.8	20	19.9	19.9	19.9	20.8	19.4	20.9	20.2	19.8	19.8	19.8	19.2	18.8	18.8	18.4	18	18
51001	F	125	131	Sacrificed (ALS)	PenF2809-S4547	2012-07-03	2011-11-22	2012-03-17		0	16.9	17.5	17.4	17.4	17.4	17.4	17.2	17.3	17.5	16.9	16.9	16.9	17.1	17.2	16.7	17.2	17.2	17.2	17.2	17.3	17.5	17.4	17.2	16.9	16.9	16.9	17.8	17.5	17.5	17.7	17.5	17.5	17.5	18	17.5	17.7	18.2	17.7	17.7
51003	F	105	115	Sacrificed (ALS)	PenF2809-S4547	2012-07-03	2011-11-22	2012-03-17		0	15.3	14.3	16.4	16.4	16.4	16.4	18.5	18.5	18.1	18.3	18.3	18.3	18.6	18.3	19	19.2	18.6	18.6	18.6	19.7	19.7	19.5	19.2	19.7	19.7	19.7	20	20.3	20.5	20.3	20.2	20.2	20.2	20.7	19.6	21.1	21.6	20.8	20.8
51012	F	107	120	Sacrificed (ALS)	PenF2811-S4548	2012-06-30	2011-11-26	2012-03-18		0	0	0	0	16.7	17.1	16.7	16.7	16.7	16.7	17.4	17.3	17.5	17.6	17.6	17.6	17.3	18.1	17.8	17.8	17.8	17.8	17.8	18.5	18.8	19.1	19	18.7	18.7	18.7	19.2	19.2	19.7	20	19.3	19.3	19.3	20.2	19.7	19.5
51024	F	179	184	Tissue Bank	PenF2814-S4549	2012-06-30	2011-11-26	2012-03-20		0	0	0	0	16	16.1	16.2	16.2	16.2	16.2	16.4	16.7	16.9	16.4	16.4	16.4	16.7	17.3	16.9	17.1	16.9	16.9	16.9	17.4	17.4	17.6	17.6	17.6	17.6	17.6	18.1	18	18.1	18.1	17.7	17.7	17.7	18.4	17.9	18.2
51026	F	137	156	Sacrificed (ALS)	PenF2814-S4549	2012-06-30	2011-11-26	2012-03-20		0	0	0	0	15	15.3	15.1	15.1	15.1	15.1	15.9	15.8	16	16.1	16.1	16.1	15.9	15.9	16.7	16.5	16.5	16.5	16.5	17.4	16.9	17.4	17.5	17.7	17.7	17.7	18.1	18.2	18.3	19	18.5	18.5	18.5	18.5	18.5	18.7
51028	F	167	0		PenF2814-S4549	2012-06-30	2011-11-26	2012-03-20		0	0	0	0	16.2	16.1	15.8	15.8	15.8	15.8	16.5	16.7	16.3	16.4	16.4	16.4	16.8	17.1	17	17.6	17	17	17	17.6	16.5	18.1	18.4	17.9	17.9	17.9	17.8	16.3	17.5	18.8	18.1	18.1	18.1	18.8	18.6	18.6
51033 (Unmatched)	F	122	139	Sacrificed (ALS)	PenF2819-S4552	2012-07-03	2011-11-27	2012-03-18		0	18.9	18.9	18.3	18.3	18.3	18.3	19.4	19.4	19.1	19.1	19.1	19.1	19.1	19.4	19.6	19.5	19.3	19.3	19.3	19.7	19.5	19.8	19.9	20	20	20	20.6	19.5	20.4	20.8	20.7	20.7	20.7	20.6	20.3	20.5	20.7	20.5	20.5
51037	F	133	147	Sacrificed (ALS)	PenF2820-S4552	2012-07-04	2011-11-27	2012-03-18		18.3	18.6	18.4	18.4	18.4	18.4	18.9	18.9	18.9	18.7	18.7	18.7	18.7	19.1	19	19.4	19.3	19.3	19.3	19.4	19.8	19.6	19.6	19.7	19.7	19.7	20.2	20.4	20.8	20.5	20.2	20.2	20.2	21.1	21	21.1	21.2	21.2	21.2	21.2
51039	F	126	140	Sacrificed (ALS)	PenF2820-S4552	2012-07-04	2011-11-27	2012-03-18		19.7	20.5	19.9	19.9	19.9	19.9	20.9	20.6	20.8	21.1	21.1	21.1	20.9	21.9	21.5	21.4	21.4	21.4	21.4	21.8	21.6	22.1	21.6	21.6	21.6	21.6	22.3	22.1	22.4	23	22.7	22.7	22.7	23.1	22.6	23.2	23.3	23.1	23.1	23.1
51044	F	99	106	Sacrificed (ALS)	PenF2829-S4557	2012-07-03	2011-11-28	2012-03-26		0	16.9	16.3	16.3	16.3	16.3	16.3	17.3	17.7	17.7	17.4	17.4	17.4	17.1	16.8	16.6	16.5	17.5	17.5	17.5	17.3	17.5	17.7	18.1	17.9	17.9	17.9	19.1	18.4	18	17.8	18.1	18.1	18.1	17.3	17	17.3	17.8	17.6	17.6
51046	F	106	121	Sacrificed (ALS)	PenF2829-S4557	2012-07-03	2011-11-28	2012-03-26		0	21.1	20.6	20.3	20.3	20.3	20.3	18.7	20.9	21.4	20.5	20.5	20.5	21.2	21.2	20.5	21.3	21.5	21.5	21.5	21.4	21.7	20.8	21.2	21.4	21.4	21.4	21.3	18.4	21.1	22.7	22.1	22.1	22.1	21.7	21.5	21	21.1	21.1	21.1
51062	F		0		PenF2842-S4563	2012-07-04	2011-12-04	2012-03-27		18.2	17	17.6	17.6	17.6	17.6	18.4	18.4	18.1	18	18	18	18.1	18.3	18.5	19.2	19.2	19.2	19.2	18.9	19	19.1	19.1	19	19	19	19	19.2	19.2	19.9	19.6	19.6	19.6	19.2	19.7	19.1	19.5	19.4	19.4	19.4
Avg : N=16		115.4	118.9							5.9	13.8	13.8	13.8	17.8	17.9	18	18.2	18.4	18.4	18.3	18.3	18.3	18.6	18.7	18.7	18.8	18.9	18.9	19	19.1	19.2	19.2	19.3	19.2	19.3	19.5	19.8	19.4	19.8	19.9	19.7	19.8	20	19.8	19.6	19.7	19.9	19.6	19.7
Study: 1323
Group Name: Dex Male Group A
Control: True
Mouse Id	Gender	Two Age	Death Age	Death Reason	Pen Number	Mouse DOB	Mother DOB	Father DOB	55	56	57	58	59	60	61	62	63	64	65	66	67	68	69	70	71	72	73	74	75	76	77	78	79	80	81	82	83	84	85	86	87	88	89	90	91	92	93	94	95
50955	M	104	118	Sacrificed (ALS)	PenF3276-S4555	2012-06-30	2012-02-23	2012-03-17	0	0	0	0	22.7	23.3	20.2	22.3	22.3	22.3	22.3	22.9	23.1	22.8	22.3	22.3	22.3	22.9	22.7	22.8	22.4	22.4	22.4	22.4	22.8	23.1	23.1	22.7	23.4	23.4	23.4	23	23	23.4	23.1	23.7	23.7	23.7	23.2	23.6	23.4
50958	M	122	131	Sacrificed (ALS)	PenF3276-S4555	2012-06-30	2012-02-23	2012-03-17	0	0	0	0	25.8	25.8	25.3	26	26	26	26	26.4	26.8	27.1	26.2	26.2	26.2	27.1	27.5	27.4	27.2	27.6	27.6	27.6	27.8	27.9	27.7	28	28	28	28	28.2	28.3	28.5	28.2	28.4	28.4	28.4	28.1	28.3	28.3
50960	M	101	113	Sacrificed (ALS)	PenF2797-S4541	2012-07-03	2011-11-22	2012-03-13	0	23.2	23.3	22.1	23.5	23.5	23.5	23.5	23.7	23.7	24	23.7	23.7	23.7	24.3	24.6	24.3	24.3	24	24	24	24.4	24.7	24.8	24.4	25	25	25	24.6	24.7	24.3	24.1	24.5	24.5	24.5	24.2	25.1	24.9	24.1	24.5	24.5
50970	M	103	128	Sacrificed (ALS)	PenF2801-S4543	2012-07-04	2011-11-22	2012-03-12	24.1	24.2	23.7	24.1	24.1	24.1	24.1	24	24.4	23.7	23.1	23.1	23.1	23.2	23.4	23.4	23.9	23.2	23.2	23.2	23.2	23.6	23.5	23.1	23.2	23.2	23.2	23	23.1	23.7	23.3	23.6	23.6	23.6	23.2	23.5	23.8	23.5	23.4	23.4	23.4
50985	M	120	127	Sacrificed (ALS)	PenF2806-S4545	2012-07-04	2011-11-22	2012-03-21	25.7	25.9	25.2	25.7	25.7	25.7	25.7	23	26.2	26.2	25.5	25.5	25.5	26.4	26.7	26.4	26.1	26.6	26.6	26.6	26.6	27	26.7	26.6	27.1	27.1	27.1	27.1	27.1	27.6	27	27.3	27.3	27.3	26.8	27.1	27.3	26.6	27.3	27.3	27.3
50990	M	132	142	Sacrificed (ALS)	PenF2808-S4546	2012-07-03	2011-11-22	2012-03-20	0	24.8	24.8	24.4	24.8	24.8	24.8	24.8	22.8	25.5	25.7	24.9	24.9	24.9	25.6	26	26.2	25.6	26.1	26.1	26.1	26.1	26.1	26.2	26.2	26.8	26.8	26.8	26.2	26.7	26.5	26.5	26.2	26.2	26.2	26.4	26.4	26.7	26	26.2	26.2
50997	M	111	119	Sacrificed (ALS)	PenF2809-S4547	2012-07-03	2011-11-22	2012-03-17	0	23.7	24.3	23.3	23.7	23.7	23.7	23.7	24.3	24.6	24.3	24	24	24	24.5	24.2	24.3	24	24	24	24	24.2	24.8	25	24.1	24.7	24.7	24.7	24.5	24.6	25.8	25	24.7	24.7	24.7	24.7	24.8	25.1	25.1	24.9	24.9
50999	M	101	115	Sacrificed (ALS)	PenF2809-S4547	2012-07-03	2011-11-22	2012-03-17	0	23.8	23.7	23.1	23.5	23.5	23.5	23.5	24.2	24.4	24.2	23.8	23.8	23.8	24.3	24.7	24.7	24.3	24.5	24.5	24.5	24.5	25.1	25.1	24.8	25.3	25.3	25.3	24.9	24.8	25.3	25.2	25.8	25.8	25.8	25	25.5	25.5	25	25.3	25.3
51005	M	110	126	Sacrificed (ALS)	PenF2810-S4547	2012-07-04	2011-11-26	2012-03-17	25.7	25.6	25.4	25.5	25.5	25.5	25.5	25.1	25.6	25.5	25.3	25.3	25.3	25.4	26.6	26.2	26.2	26.4	26.4	26.4	26.4	27	26.9	26.7	27.1	27.1	27.1	26.8	26.6	27.2	26.8	26.6	26.6	26.6	27	27.3	27.6	26.6	26.8	26.8	26.8
51009	M	100	116	Sacrificed (ALS)	PenF2811-S4548	2012-06-30	2011-11-26	2012-03-18	0	0	0	0	23.1	23.2	22.3	22.8	22.8	22.8	22.8	22.8	23.2	23.2	22.5	22.5	22.5	23.1	23.2	23.1	23.1	23.2	23.2	23.2	23	23.1	23.4	23.3	23.7	23.7	23.7	22.7	22.8	23.5	22.5	22.9	22.9	22.9	22.1	22.5	22.5
51017 (Unmatched)	M	155	170	Tissue Bank	PenF2813-S4549	2012-07-02	2011-11-26	2012-03-20	0	0	24.3	25	24.4	24.9	24.9	24.9	24.9	25.5	25.7	25.9	25.6	25.6	25.6	25.8	26.1	26.2	26.3	26.7	26.7	26.7	26.7	27.2	27.1	27.1	27.6	27.6	27.6	27.1	27.4	27.8	27.6	27.8	27.8	27.8	27.6	28.1	27.9	27.7	28
51041	M	119	135	Sacrificed (ALS)	PenF2829-S4557	2012-07-03	2011-11-28	2012-03-26	0	21.8	22.1	21.6	22.1	22.1	22.1	22.1	23.2	23	23	22.1	22.1	22.1	23.1	22.8	22.8	22.4	23.2	23.2	23.2	23	23.1	23	22.9	23	23	23	23.1	23.1	23.7	23.3	23.3	23.3	23.3	24.2	23.7	23.4	23.1	23.7	23.7
51053	M	112	120	Sacrificed (ALS)	PenF2836-S4560	2012-07-02	2011-11-29	2012-03-29	0	0	23	23.2	22.7	23.2	23.2	23.2	23.2	23.7	23.9	23.4	23.2	23.2	23.2	23.4	24	23.7	23.8	23.7	23.7	23.7	23.9	24.3	24.2	23.8	24.2	24.2	24.2	24	24	24.3	24	24.1	24.1	24.1	24.2	24.2	24.2	24	24.1
51056	M	109	121	Sacrificed (ALS)	PenF2836-S4560	2012-07-02	2011-11-29	2012-03-29	0	0	24.2	24.4	23.6	24.1	24.1	24.1	24.1	24.5	24.4	24.2	23.6	23.6	23.6	24.1	24.3	24.3	24.5	24.1	24.1	24.1	24.5	24.8	24.8	24.3	24.5	24.5	24.5	24.3	24.8	24.8	24.2	24.8	24.8	24.8	24.7	24.7	26.5	25.4	25.6
51057	M	118	123	Sacrificed (ALS)	PenF2842-S4563	2012-07-04	2011-12-04	2012-03-27	21.5	21.8	21.3	22.1	22.1	22.1	22.1	22.8	23	23.1	22.3	22.3	22.3	23.4	23.7	23.7	23.3	23.8	23.8	23.8	24.1	24.1	24.1	24.2	24.6	24.6	24.6	24.2	24.4	24.7	24.1	24.3	24.3	24.3	24.3	24.3	24.4	23.8	24.4	24.4	24.4
51063	M	115	125	Sacrificed (ALS)	PenF2848-S4566	2012-07-03	2011-12-04	2012-03-26	0	25.1	25.7	25.2	25.7	25.7	25.7	25.7	26.1	26.5	26.4	26	26	26	25.9	26.3	26.6	26.2	27.1	27.1	27.1	26.3	26.2	26.3	26.2	26.5	26.5	26.5	25.8	26.1	26.5	26.3	25.8	25.8	25.8	25.6	25.6	25	25.7	26	26
Avg : N=16		114.5	126.8						6.1	15	19.4	19.4	23.9	24.1	23.8	23.8	24.2	24.4	24.3	24.1	24.1	24.3	24.5	24.5	24.6	24.6	24.8	24.8	24.8	24.9	25	25	25	25.2	25.2	25.2	25.1	25.2	25.3	25.2	25.1	25.3	25.1	25.3	25.4	25.2	25.2	25.3	25.3
Study: 1324
Group Name: Dex Female Group B
Control: False
Mouse Id	Gender	Two Age	Death Age	Death Reason	Pen Number	Mouse DOB	Mother DOB	Father DOB	55	56	57	58	59	60	61	62	63	64	65	66	67	68	69	70	71	72	73	74	75	76	77	78	79	80	81	82	83	84	85	86	87	88	89	90	91	92	93	94	95
50967	F	112	125	Sacrificed (ALS)	PenF2797-S4541	2012-07-03	2011-11-22	2012-03-13		0	18.7	18.7	18.7	18.7	18.7	18.7	18.9	19	19	19.3	19.3	19.3	18.7	19.2	18.9	18.9	18.7	18.7	18.7	19.3	19.1	18.9	19.1	19.4	19.4	19.4	19.1	19.6	19.6	19.6	19.4	19.4	19.4	19.6	19.6	19.6	19.4	19.5	19.5
50983 (Unmatched)	F	114	126	Sacrificed (ALS)	PenF2804-S4544	2012-07-03	2011-11-22	2012-03-17		0	17.1	16.6	16.4	16.4	16.4	16.4	17.5	17.7	18.1	17.8	17.8	17.8	18.2	18.1	18.1	18.6	18.9	18.9	18.9	19	19.2	19	18.9	19.2	19.2	19.2	19.1	19.8	20.3	20.1	19.7	19.7	19.7	19.9	19.8	20.3	20.7	19.9	19.9
50988	F	107	125	Sacrificed (ALS)	PenF2806-S4545	2012-07-04	2011-11-22	2012-03-21		18.4	18.3	18.3	18.3	18.3	18.3	19.3	19.3	19.2	19.3	19.3	19.3	19.3	20.1	20.1	19.7	19.1	19.1	19.1	19.8	19.8	19.5	19.9	19.9	19.9	19.9	20.2	20.6	21.1	20.5	20.3	20.3	20.3	21.5	20.9	21	21.3	21.6	21.6	21.6
50995	F	119	131	Sacrificed (ALS)	PenF2808-S4546	2012-07-03	2011-11-22	2012-03-20		0	20.1	20	19.4	19.4	19.4	19.4	19.8	20.4	20.3	20.4	20.4	20.4	20.2	20.8	20.8	21.2	20.6	20.6	20.6	21.4	21.2	20.9	21.1	21.4	21.4	21.4	21.4	21.7	22	22.6	22	22	22	22	22.3	22	22.2	21.9	21.9
51002	F	112	127	Sacrificed (ALS)	PenF2809-S4547	2012-07-03	2011-11-22	2012-03-17		0	19.7	20	20.2	20.2	20.2	20.2	19	20.9	20.5	20.4	20.4	20.4	20.4	20.9	20.6	21.2	21.1	21.1	21.1	21.4	21	21.3	21.3	22.2	22.2	22.2	21.6	22.3	22.1	22	22.2	22.2	22.2	22.7	22.3	22.4	22.2	22.2	22.2
51007 (Unmatched)	F	106	123	Sacrificed (ALS)	PenF2810-S4547	2012-07-04	2011-11-26	2012-03-17		16.9	17.6	17.4	17.4	17.4	17.4	18.2	18.3	18.4	18.8	18.8	18.8	18.8	19.7	19.4	19.3	19.2	19.2	19.2	19.8	19.6	19.2	19.2	20.2	20.2	20.2	19.7	20.3	20.8	20.7	20	20	20	20.5	20.5	20.2	20.2	20.6	20.6	20.6
51013	F	103	115	Sacrificed (ALS)	PenF2811-S4548	2012-06-30	2011-11-26	2012-03-18		0	0	0	0	18.1	17.3	15.8	15.8	15.8	15.8	19.4	19.1	19.1	19.2	19.2	19.2	19.1	19.9	19	19.8	19.5	19.5	19.5	19.9	20.5	20.4	19.4	19.1	19.1	19.1	19.8	20.2	20.5	20.5	19.6	19.6	19.6	20.6	20.4	20
51019 (Unmatched)	F	171	0		PenF2813-S4549	2012-07-02	2011-11-26	2012-03-20		0	0	16.6	16.8	17.1	17.1	17.1	17.1	17	17.3	17.3	17.1	17.1	17.1	17.3	18	17.4	17.7	17.8	17.8	17.8	18.4	18.5	18.7	19	18.7	18.7	18.7	19.6	19.7	19.6	19.6	19.8	19.8	19.8	19.6	19.7	19.3	20	19.5
51025	F	170	175	Tissue Bank	PenF2814-S4549	2012-06-30	2011-11-26	2012-03-20		0	0	0	0	15.8	16	16.2	16.2	16.2	16.2	16	16.2	16.8	16.4	16.4	16.4	16.3	16.8	16.7	16.5	16.5	16.5	16.5	16.9	16.7	16.8	17.4	17.1	17.1	17.1	16.8	17.2	17.4	17.6	17.4	17.4	17.4	17.7	17.5	17.7
51027	F	150	162	Sacrificed (ALS)	PenF2814-S4549	2012-06-30	2011-11-26	2012-03-20		0	0	0	0	17.2	17.4	17.2	17.2	17.2	17.2	18.7	18.6	18.8	19	19	19	19	20	19.3	19.6	19.8	19.8	19.8	20.1	20.1	20.7	19.8	20	20	20	20.5	20.7	20.9	21.3	20.5	20.5	20.5	21.5	20.9	21.4
51035	F	119	129	Sacrificed (ALS)	PenF2820-S4552	2012-07-04	2011-11-27	2012-03-18		18.5	17.8	17.9	17.9	17.9	17.9	18.8	18.6	18.2	18.5	18.5	18.5	18.9	19.2	20	20.4	19.7	19.7	19.7	20.5	20.3	20.3	20.1	20.4	20.4	20.4	21.1	20.8	21.2	21.6	21.3	21.3	21.3	21.6	21.4	21.3	21.8	21.3	21.3	21.3
51038	F	121	149	Sacrificed (ALS)	PenF2820-S4552	2012-07-04	2011-11-27	2012-03-18		16.8	17.2	16.7	16.7	16.7	16.7	17.9	17.9	17.7	17.9	17.9	17.9	17.8	18.4	18.7	18.5	18.3	18.3	18.3	19.1	19	19.1	19	19.8	19.8	19.8	19.7	20.1	20.1	20.1	19.8	19.8	19.8	20.5	19.7	19.6	20	20.5	20.5	20.5
51040	F	127	145	Sacrificed (ALS)	PenF2820-S4552	2012-07-04	2011-11-27	2012-03-18		18.3	17.4	18.4	18.4	18.4	18.4	19.4	19.6	19.8	19.9	19.9	19.9	20.3	20.4	20.1	20.3	20	20	20	20.8	20.5	21.1	20.5	20.6	20.6	20.6	20.7	20.9	20.9	21.1	21	21	21	22.1	21.9	21.5	21.9	22.1	22.1	22.1
51043	F	104	122	Sacrificed (ALS)	PenF2829-S4557	2012-07-03	2011-11-28	2012-03-26		0	16.8	16.5	17.1	17.1	17.1	17.1	17.8	17.9	18.3	17.8	17.8	17.8	18.8	18.7	18.6	18.9	18.7	18.7	18.7	19.3	19.4	19.8	19.1	19.5	19.5	19.5	19.2	19.4	19.8	20	19.7	19.7	19.7	20.1	20	19.6	19.9	19.6	19.6
51045	F	125	137	Sacrificed (ALS)	PenF2829-S4557	2012-07-03	2011-11-28	2012-03-26		0	16.7	16.5	16.6	16.6	16.6	16.6	16.7	16.8	16.9	17	17	17	17.2	17.7	17.9	18.4	18	18	18	18.6	19.2	19.2	18.9	19.3	19.3	19.3	19.3	19.5	20.2	20.4	19.8	19.8	19.8	20.6	20.6	20.5	20.3	20.5	20.5
51061	F	96	135	Sacrificed (ALS)	PenF2842-S4563	2012-07-04	2011-12-04	2012-03-27		17	18.1	17.8	17.8	17.8	17.8	18.7	19.1	18.6	18.2	18.2	18.2	18.3	18.6	18.3	18.1	18.4	18.4	18.4	18.5	18.4	18.5	18.3	18.2	18.2	18.2	18.1	18.6	18.9	19	18.7	18.7	18.7	19	18.6	18.7	18.9	18.6	18.6	18.6
Avg : N=16		122.3	126.6							6.6	13.5	14.5	14.5	17.7	17.7	17.9	18.1	18.2	18.3	18.5	18.5	18.6	18.9	19	19	19	19.1	19	19.3	19.4	19.4	19.4	19.6	19.8	19.8	19.7	19.7	20.1	20.2	20.2	20.1	20.2	20.5	20.3	20.3	20.4	20.5	20.4	20.4
Study: 1323
Group Name: Dex Male Group B
Control: False
Mouse Id	Gender	Two Age	Death Age	Death Reason	Pen Number	Mouse DOB	Mother DOB	Father DOB	55	56	57	58	59	60	61	62	63	64	65	66	67	68	69	70	71	72	73	74	75	76	77	78	79	80	81	82	83	84	85	86	87	88	89	90	91	92	93	94	95
50954	M	128	138	Sacrificed (ALS)	PenF3276-S4555	2012-06-30	2012-02-23	2012-03-17	0	0	0	0	24.7	25.3	24.5	25.6	25.6	25.6	25.6	25.4	25.7	26	25.7	25.7	25.7	26.5	26.2	26.2	26.1	27.1	27.1	27.1	26.2	26.4	26.5	26.9	26.7	26.7	26.7	26.5	26.3	26.3	26.9	26.9	26.9	26.9	26.2	26.2	26.2
50956	M	111	125	Sacrificed (ALS)	PenF3276-S4555	2012-06-30	2012-02-23	2012-03-17	0	0	0	0	23.2	23.7	23.7	24.1	24.1	24.1	24.1	24.3	24.8	25	25.3	25.3	25.3	25.3	25.6	25.5	26	25.8	25.8	25.8	25.9	25.8	26	26	26	26	26	26.1	25.2	25.8	26.3	25.7	25.7	25.7	26.2	26.1	26.1
50957	M	115	123	Sacrificed (ALS)	PenF3276-S4555	2012-06-30	2012-02-23	2012-03-17	0	0	0	0	28.1	28.4	27.3	27.9	27.9	27.9	27.9	29.2	29.1	29.2	28.9	28.9	28.9	29.3	29.7	29.6	29.2	29.5	29.5	29.5	30.1	29.9	30.1	29.8	30.1	30.1	30.1	30.5	30.5	31.1	30.5	30.5	30.5	30.5	30.3	30	30.5
50961	M	119	127	Sacrificed (ALS)	PenF2797-S4541	2012-07-03	2011-11-22	2012-03-13	0	24.2	25.2	24.6	23.8	23.8	23.8	23.8	24.3	24.8	24.9	26	26	26	25.6	26.1	26.9	26.8	26.4	26.4	26.4	25.5	26	26.2	25.6	26	26	26	27.3	28.3	28	27	26.6	26.6	26.6	26.4	27.4	27.1	26.7	26.1	26.1
50971	M	96	110	Sacrificed (ALS)	PenF2801-S4543	2012-07-04	2011-11-22	2012-03-12	25.6	25.8	24.8	25.4	25.4	25.4	25.4	26.2	26.5	25.8	25.8	25.8	25.8	26.5	26.4	26.7	26.7	26.7	26.7	26.7	26.9	27.5	27.5	27	27.4	27.4	27.4	27	27.2	27.6	27.2	27.4	27.4	27.4	27.5	27.3	27.5	26.8	26.6	26.6	26.6
50986	M	112	124	Sacrificed (ALS)	PenF2806-S4545	2012-07-04	2011-11-22	2012-03-21	25.8	26.1	25.4	26.1	26.1	26.1	26.1	27.1	27.3	27.4	26.6	26.6	26.6	27.7	27.9	27.6	27.3	28.6	28.6	28.6	28	28.3	28.1	28.7	28.5	28.5	28.5	28	28.1	28.3	28.1	28.2	28.2	28.2	28	28.1	28.4	27.4	28	28	28
50991	M	121	126	Sacrificed (ALS)	PenF2808-S4546	2012-07-03	2011-11-22	2012-03-20	0	24.3	24.8	23.8	24.2	24.2	24.2	24.2	22.1	25.5	25.1	24.9	24.9	24.9	25.2	26.1	26.2	26.1	26.4	26.4	26.4	26.3	26.7	27.2	26.8	27.6	27.6	27.6	26.8	27.2	27.5	27.2	27.4	27.4	27.4	27.1	27.3	27.5	27.2	27.7	27.7
50998	M	120	132	Sacrificed (ALS)	PenF2809-S4547	2012-07-03	2011-11-22	2012-03-17	0	22.5	22.7	22.2	22.8	22.8	22.8	22.8	23.3	23.6	23.4	22.7	22.7	22.7	23.1	21.6	23	23.2	23	23	23	23.1	23.5	23.6	23.1	23.5	23.5	23.5	23.5	23.2	23.5	23.2	23.3	23.3	23.3	23.2	23	23.4	23	23.2	23.2
51000	M	101	119	Sacrificed (ALS)	PenF2809-S4547	2012-07-03	2011-11-22	2012-03-17	0	25.1	25.4	24.9	25.4	25.4	25.4	25.4	25.9	26.2	26.3	26.1	26.1	26.1	26.2	26.7	26.6	26.3	26.6	26.6	26.6	26.6	27.1	26.7	27	27.1	27.1	27.1	26.7	27.1	27.1	27	26.9	26.9	26.9	26.8	26.7	26.9	26.7	26.4	26.4
51006	M	124	134	Sacrificed (ALS)	PenF2810-S4547	2012-07-04	2011-11-26	2012-03-17	25.6	25.6	25.8	26.3	26.3	26.3	26.3	25.8	26.6	26.6	26.2	26.2	26.2	26.4	27.3	27.9	27.7	28.3	28.3	28.3	27.5	28.3	28.3	28.6	28	28	28	27.4	28.6	28.6	28.5	28.3	28.3	28.3	28.1	28.4	28.3	28.3	28.1	28.1	28.1
51010	M	114	125	Sacrificed (ALS)	PenF2811-S4548	2012-06-30	2011-11-26	2012-03-18	0	0	0	0	22.7	22.7	22.5	23.2	23.2	23.2	23.2	23.7	24.2	24.1	24.3	24.3	24.3	24.8	24.8	25	24.6	25.6	25.6	25.6	25.6	25.8	26	26	26.5	26.5	26.5	26	26.7	26.4	26.3	26.4	26.4	26.4	26.3	25.7	26.2
51021 (Unmatched)	M	163	174	Sacrificed (ALS)	PenF2814-S4549	2012-06-30	2011-11-26	2012-03-20	0	0	0	0	20.2	20.6	20.1	20.7	20.7	20.7	20.7	21.4	21.5	22	21.4	21.4	21.4	22.7	22.5	22.8	22.3	23.4	23.4	23.4	23.3	23.6	23.5	24	24.1	24.1	24.1	23.8	24	24.5	24.1	24	24	24	24.2	24.3	24.6
51042	M	111	121	Sacrificed (ALS)	PenF2829-S4557	2012-07-03	2011-11-28	2012-03-26	0	22.3	22.9	22.7	22.8	22.8	22.8	22.8	23.7	23.6	23.5	23.5	23.5	23.5	24.1	23.7	24.3	24.1	24.7	24.7	24.7	24.1	24.3	24.1	24.4	24.2	24.2	24.2	24.3	24.1	24.1	24.2	24.3	24.3	24.3	24.4	24.2	24.5	24.4	24	24
51055	M	112	122	Sacrificed (ALS)	PenF2836-S4560	2012-07-02	2011-11-29	2012-03-29	0	0	23.5	23.8	23.1	23.3	23.3	23.3	23.3	23.6	24.3	24	23.4	23.4	23.4	24	24.1	24.5	24.2	24.5	24.5	24.5	24.6	25	25.2	25	25.4	25.4	25.4	26.5	25.3	25.3	25.4	25.5	25.5	25.5	25	25.1	25.3	25.3	25.2
51058	M	107	114	Sacrificed (ALS)	PenF2842-S4563	2012-07-04	2011-12-04	2012-03-27	24	24.6	23.9	25.2	25.2	25.2	25.2	24.7	25.1	24.9	24.9	24.9	24.9	25.2	25.6	25.4	25.4	25.1	25.1	25.1	24.9	25.5	25.5	26.1	25.1	25.1	25.1	25	25	25.2	25.2	25.2	25.2	25.2	24.8	24.8	24.9	24.4	24.4	24.4	24.4
51064	M	100	113	Sacrificed (ALS)	PenF2848-S4566	2012-07-03	2011-12-04	2012-03-26	0	27.8	28.1	27.4	27.8	27.8	27.8	27.8	28.5	28.8	29	28.5	28.5	28.5	28.7	28.6	28.6	28.1	28.6	28.6	28.6	29	29.1	29.5	28.8	28.8	28.8	28.8	28.8	28.7	28.9	28.8	28.7	28.7	28.7	28.1	28	28.3	28.3	27.9	27.9
Avg : N=16		115.9	126.7						6.3	15.5	17	17	24.5	24.6	24.5	24.7	24.9	25.1	25.1	25.2	25.2	25.5	25.6	25.6	25.8	26	26.1	26.1	26	26.3	26.4	26.5	26.3	26.4	26.5	26.4	26.6	26.8	26.7	26.5	26.5	26.6	26.6	26.5	26.5	26.5	26.4	26.3	26.3
[truncated: 94 more columns]

## Sheet: BW
Count	Study	Trtmt	Mouse	Sex	2Age	Dage	MomID	DadID	Litter	55	56	57	58	59	60	61	62	63	64	65	66	67	68	69	70	71	72	73	74	75	76	77	78	79	80	81	82	83	84	85	86	87	88	89	90	91	92	93	94
1	1324	CTRL	50965	F	111	132	2797	4541	27974541	19.8	19.9	19.3	20.4	20.2	20.2	20.2	20.2	20.8	21.1	20.6	20.2	20.2	20.2	21.2	21.1	20.7	21.2	21.4	21.4	21.4	21.5	21.5	21.8	21.2	20.8	20.8	20.8	22.3	21.7	21.8	21.8	21.3	21.3	21.3	21.5	21.1	20.1	20	19.9
2	1324	CTRL	50978	F	96	145	2801	4543	28014543	18.7	18.7	18.6	18.7	18.7	18.7	18.7	19.3	18.9	18.8	18.6	18.6	18.6	18.9	19	19.5	19.2	19.2	19.2	19.2	19.5	19.4	19.7	19.7	19.3	19.3	19.3	20.1	19.7	19.4	19.8	19.9	19.9	19.9	19.6	19.7	19.5	19.4	19.4	19.4
3	1324	CTRL	50987	F	118	136	2806	4545	28064545	19.2	19.4	19.9	19.3	19.3	19.3	19.3	19.5	19	20	20	20	20	19.7	20	20.5	20.5	20.1	20.1	20.1	21.1	20.7	20.6	20.9	21.1	21.1	21.1	20.9	21.2	21.2	21	20.9	20.9	20.9	21.6	21.8	21.6	21.4	20.9	20.9
4	1324	CTRL	50993	F	115	131	2808	4546	28084546	18.3	18.3	17.9	18.9	18.2	18.2	18.2	18.2	19	18.8	19.1	17.9	17.9	17.9	19.1	19.6	19.3	19.5	19.5	19.5	19.5	19.8	20	20.8	20	19.9	19.9	19.9	20.8	19.4	20.9	20.2	19.8	19.8	19.8	19.2	18.8	18.8	18.4	18
5	1324	CTRL	51001	F	125	131	2809	4547	28094547	17.3	17.3	16.9	17.5	17.4	17.4	17.4	17.4	17.2	17.3	17.5	16.9	16.9	16.9	17.1	17.2	16.7	17.2	17.2	17.2	17.2	17.3	17.5	17.4	17.2	16.9	16.9	16.9	17.8	17.5	17.5	17.7	17.5	17.5	17.5	18	17.5	17.7	18.2	17.7
6	1324	CTRL	51003	F	105	115	2809	4547	28094547	14.2	14.6	15.3	14.3	16.4	16.4	16.4	16.4	18.5	18.5	18.1	18.3	18.3	18.3	18.6	18.3	19	19.2	18.6	18.6	18.6	19.7	19.7	19.5	19.2	19.7	19.7	19.7	20	20.3	20.5	20.3	20.2	20.2	20.2	20.7	19.6	21.1	21.6	20.8
7	1324	CTRL	51012	F	107	120	2811	4548	28114548	16.2	16.3	16.4	16.5	16.6	16.7	17.1	16.7	16.7	16.7	16.7	17.4	17.3	17.5	17.6	17.6	17.6	17.3	18.1	17.8	17.8	17.8	17.8	17.8	18.5	18.8	19.1	19	18.7	18.7	18.7	19.2	19.2	19.7	20	19.3	19.3	19.3	20.2	19.7
8	1324	CTRL	51026	F	137	156	2814	4549	28144549	14.2	14.4	14.6	14.7	14.8	15	15.3	15.1	15.1	15.1	15.1	15.9	15.8	16	16.1	16.1	16.1	15.9	15.9	16.7	16.5	16.5	16.5	16.5	17.4	16.9	17.4	17.5	17.7	17.7	17.7	18.1	18.2	18.3	19	18.5	18.5	18.5	18.5	18.5
9	1324	CTRL	51033	F	122	139	2819	4552	28194552	18.3	18.4	18.9	18.9	18.3	18.3	18.3	18.3	19.4	19.4	19.1	19.1	19.1	19.1	19.1	19.4	19.6	19.5	19.3	19.3	19.3	19.7	19.5	19.8	19.9	20	20	20	20.6	19.5	20.4	20.8	20.7	20.7	20.7	20.6	20.3	20.5	20.7	20.5
10	1324	CTRL	51037	F	133	147	2820	4552	28204552	18.2	18.3	18.6	18.4	18.4	18.4	18.4	18.9	18.9	18.9	18.7	18.7	18.7	18.7	19.1	19	19.4	19.3	19.3	19.3	19.4	19.8	19.6	19.6	19.7	19.7	19.7	20.2	20.4	20.8	20.5	20.2	20.2	20.2	21.1	21	21.1	21.2	21.2	21.2
11	1324	CTRL	51039	F	126	140	2820	4552	28204552	19.5	19.7	20.5	19.9	19.9	19.9	19.9	20.9	20.6	20.8	21.1	21.1	21.1	20.9	21.9	21.5	21.4	21.4	21.4	21.4	21.8	21.6	22.1	21.6	21.6	21.6	21.6	22.3	22.1	22.4	23	22.7	22.7	22.7	23.1	22.6	23.2	23.3	23.1	23.1
12	1324	CTRL	51044	F	99	106	2829	4557	28294557	15.7	16	16.9	16.3	16.3	16.3	16.3	16.3	17.3	17.7	17.7	17.4	17.4	17.4	17.1	16.8	16.6	16.5	17.5	17.5	17.5	17.3	17.5	17.7	18.1	17.9	17.9	17.9	19.1	18.4	18	17.8	18.1	18.1	18.1	17.3	17	17.3	17.8	17.6
13	1324	CTRL	51046	F	106	121	2829	4557	28294557	20.4	20.4	21.1	20.6	20.3	20.3	20.3	20.3	18.7	20.9	21.4	20.5	20.5	20.5	21.2	21.2	20.5	21.3	21.5	21.5	21.5	21.4	21.7	20.8	21.2	21.4	21.4	21.4	21.3	18.4	21.1	22.7	22.1	22.1	22.1	21.7	21.5	21	21.1	21.1
1	1323	CTRL	50955	M	104	118	3276	4555	32764555	21.7	21.7	21.9	22	22.7	23.3	20.2	22.3	22.3	22.3	22.3	22.9	23.1	22.8	22.3	22.3	22.3	22.9	22.7	22.8	22.4	22.4	22.4	22.4	22.8	23.1	23.1	22.7	23.4	23.4	23.4	23	23	23.4	23.1	23.7	23.7	23.7	23.2	23.6
2	1323	CTRL	50958	M	122	131	3276	4555	32764555	25	25.1	25.3	25.4	25.8	25.8	25.3	26	26	26	26	26.4	26.8	27.1	26.2	26.2	26.2	27.1	27.5	27.4	27.2	27.6	27.6	27.6	27.8	27.9	27.7	28	28	28	28	28.2	28.3	28.5	28.2	28.4	28.4	28.4	28.1	28.3
3	1323	CTRL	50960	M	101	113	2797	4541	27974541	22.8	23.2	23.3	22.1	23.5	23.5	23.5	23.5	23.7	23.7	24	23.7	23.7	23.7	24.3	24.6	24.3	24.3	24	24	24	24.4	24.7	24.8	24.4	25	25	25	24.6	24.7	24.3	24.1	24.5	24.5	24.5	24.2	25.1	24.9	24.1	24.5
4	1323	CTRL	50970	M	103	128	2801	4543	28014543	24.1	24.2	23.7	24.1	24.1	24.1	24.1	24	24.4	23.7	23.1	23.1	23.1	23.2	23.4	23.4	23.9	23.2	23.2	23.2	23.2	23.6	23.5	23.1	23.2	23.2	23.2	23	23.1	23.7	23.3	23.6	23.6	23.6	23.2	23.5	23.8	23.5	23.4	23.4
5	1323	CTRL	50985	M	120	127	2806	4545	28064545	25.7	25.9	25.2	25.7	25.7	25.7	25.7	23	26.2	26.2	25.5	25.5	25.5	26.4	26.7	26.4	26.1	26.6	26.6	26.6	26.6	27	26.7	26.6	27.1	27.1	27.1	27.1	27.1	27.6	27	27.3	27.3	27.3	26.8	27.1	27.3	26.6	27.3	27.3
6	1323	CTRL	50990	M	132	142	2808	4546	28084546	24.5	24.8	24.8	24.4	24.8	24.8	24.8	24.8	22.8	25.5	25.7	24.9	24.9	24.9	25.6	26	26.2	25.6	26.1	26.1	26.1	26.1	26.1	26.2	26.2	26.8	26.8	26.8	26.2	26.7	26.5	26.5	26.2	26.2	26.2	26.4	26.4	26.7	26	26.2
7	1323	CTRL	50997	M	111	119	2809	4547	28094547	23.5	23.7	24.3	23.3	23.7	23.7	23.7	23.7	24.3	24.6	24.3	24	24	24	24.5	24.2	24.3	24	24	24	24	24.2	24.8	25	24.1	24.7	24.7	24.7	24.5	24.6	25.8	25	24.7	24.7	24.7	24.7	24.8	25.1	25.1	24.9
8	1323	CTRL	50999	M	101	115	2809	4547	28094547	23.2	23.8	23.7	23.1	23.5	23.5	23.5	23.5	24.2	24.4	24.2	23.8	23.8	23.8	24.3	24.7	24.7	24.3	24.5	24.5	24.5	24.5	25.1	25.1	24.8	25.3	25.3	25.3	24.9	24.8	25.3	25.2	25.8	25.8	25.8	25	25.5	25.5	25	25.3
9	1323	CTRL	51005	M	110	126	2810	4547	28104547	25.7	25.6	25.4	25.5	25.5	25.5	25.5	25.1	25.6	25.5	25.3	25.3	25.3	25.4	26.6	26.2	26.2	26.4	26.4	26.4	26.4	27	26.9	26.7	27.1	27.1	27.1	26.8	26.6	27.2	26.8	26.6	26.6	26.6	27	27.3	27.6	26.6	26.8	26.8
10	1323	CTRL	51009	M	100	116	2811	4548	28114548	22.7	22.8	22.8	22.8	23.1	23.2	22.3	22.8	22.8	22.8	22.8	22.8	23.2	23.2	22.5	22.5	22.5	23.1	23.2	23.1	23.1	23.2	23.2	23.2	23	23.1	23.4	23.3	23.7	23.7	23.7	22.7	22.8	23.5	22.5	22.9	22.9	22.9	22.1	22.5
11	1323	CTRL	51041	M	119	135	2829	4557	28294557	21.7	21.8	22.1	21.6	22.1	22.1	22.1	22.1	23.2	23	23	22.1	22.1	22.1	23.1	22.8	22.8	22.4	23.2	23.2	23.2	23	23.1	23	22.9	23	23	23	23.1	23.1	23.7	23.3	23.3	23.3	23.3	24.2	23.7	23.4	23.1	23.7
12	1323	CTRL	51053	M	112	120	2836	4560	28364560	22.8	22.9	23	23.2	22.7	23.2	23.2	23.2	23.2	23.7	23.9	23.4	23.2	23.2	23.2	23.4	24	23.7	23.8	23.7	23.7	23.7	23.9	24.3	24.2	23.8	24.2	24.2	24.2	24	24	24.3	24	24.1	24.1	24.1	24.2	24.2	24.2	24
13	1323	CTRL	51056	M	109	121	2836	4560	28364560	24	24	24.2	24.4	23.6	24.1	24.1	24.1	24.1	24.5	24.4	24.2	23.6	23.6	23.6	24.1	24.3	24.3	24.5	24.1	24.1	24.1	24.5	24.8	24.8	24.3	24.5	24.5	24.5	24.3	24.8	24.8	24.2	24.8	24.8	24.8	24.7	24.7	26.5	25.4
14	1323	CTRL	51057	M	118	123	2842	4563	28424563	21.5	21.8	21.3	22.1	22.1	22.1	22.1	22.8	23	23.1	22.3	22.3	22.3	23.4	23.7	23.7	23.3	23.8	23.8	23.8	24.1	24.1	24.1	24.2	24.6	24.6	24.6	24.2	24.4	24.7	24.1	24.3	24.3	24.3	24.3	24.3	24.4	23.8	24.4	24.4
15	1323	CTRL	51063	M	115	125	2848	4566	28484566	25.2	25.1	25.7	25.2	25.7	25.7	25.7	25.7	26.1	26.5	26.4	26	26	26	25.9	26.3	26.6	26.2	27.1	27.1	27.1	26.3	26.2	26.3	26.2	26.5	26.5	26.5	25.8	26.1	26.5	26.3	25.8	25.8	25.8	25.6	25.6	25	25.7	26
1	1324	DRUG	50967	F	112	125	2797	4541	27974541	18.4	18.4	18.7	18.7	18.7	18.7	18.7	18.7	18.9	19	19	19.3	19.3	19.3	18.7	19.2	18.9	18.9	18.7	18.7	18.7	19.3	19.1	18.9	19.1	19.4	19.4	19.4	19.1	19.6	19.6	19.6	19.4	19.4	19.4	19.6	19.6	19.6	19.4	19.5
2	1324	DRUG	50983	F	114	126	2804	4544	28044544	16	16	17.1	16.6	16.4	16.4	16.4	16.4	17.5	17.7	18.1	17.8	17.8	17.8	18.2	18.1	18.1	18.6	18.9	18.9	18.9	19	19.2	19	18.9	19.2	19.2	19.2	19.1	19.8	20.3	20.1	19.7	19.7	19.7	19.9	19.8	20.3	20.7	19.9
3	1324	DRUG	50988	F	107	125	2806	4545	28064545	18	18.4	18.3	18.3	18.3	18.3	18.3	19.3	19.3	19.2	19.3	19.3	19.3	19.3	20.1	20.1	19.7	19.1	19.1	19.1	19.8	19.8	19.5	19.9	19.9	19.9	19.9	20.2	20.6	21.1	20.5	20.3	20.3	20.3	21.5	20.9	21	21.3	21.6	21.6
4	1324	DRUG	50995	F	119	131	2808	4546	28084546	19.3	19.4	20.1	20	19.4	19.4	19.4	19.4	19.8	20.4	20.3	20.4	20.4	20.4	20.2	20.8	20.8	21.2	20.6	20.6	20.6	21.4	21.2	20.9	21.1	21.4	21.4	21.4	21.4	21.7	22	22.6	22	22	22	22	22.3	22	22.2	21.9
5	1324	DRUG	51002	F	112	127	2809	4547	28094547	19.7	19.8	19.7	20	20.2	20.2	20.2	20.2	19	20.9	20.5	20.4	20.4	20.4	20.4	20.9	20.6	21.2	21.1	21.1	21.1	21.4	21	21.3	21.3	22.2	22.2	22.2	21.6	22.3	22.1	22	22.2	22.2	22.2	22.7	22.3	22.4	22.2	22.2
6	1324	DRUG	51007	F	106	123	2810	4547	28104547	16.8	16.9	17.6	17.4	17.4	17.4	17.4	18.2	18.3	18.4	18.8	18.8	18.8	18.8	19.7	19.4	19.3	19.2	19.2	19.2	19.8	19.6	19.2	19.2	20.2	20.2	20.2	19.7	20.3	20.8	20.7	20	20	20	20.5	20.5	20.2	20.2	20.6	20.6
7	1324	DRUG	51013	F	103	115	2811	4548	28114548	15.3	15.5	15.7	15.9	16.1	18.1	17.3	15.8	15.8	15.8	15.8	19.4	19.1	19.1	19.2	19.2	19.2	19.1	19.9	19	19.8	19.5	19.5	19.5	19.9	20.5	20.4	19.4	19.1	19.1	19.1	19.8	20.2	20.5	20.5	19.6	19.6	19.6	20.6	20.4
8	1324	DRUG	51035	F	119	129	2820	4552	28204552	17.8	18.5	17.8	17.9	17.9	17.9	17.9	18.8	18.6	18.2	18.5	18.5	18.5	18.9	19.2	20	20.4	19.7	19.7	19.7	20.5	20.3	20.3	20.1	20.4	20.4	20.4	21.1	20.8	21.2	21.6	21.3	21.3	21.3	21.6	21.4	21.3	21.8	21.3	21.3
9	1324	DRUG	51038	F	121	149	2820	4552	28204552	16.3	16.8	17.2	16.7	16.7	16.7	16.7	17.9	17.9	17.7	17.9	17.9	17.9	17.8	18.4	18.7	18.5	18.3	18.3	18.3	19.1	19	19.1	19	19.8	19.8	19.8	19.7	20.1	20.1	20.1	19.8	19.8	19.8	20.5	19.7	19.6	20	20.5	20.5
10	1324	DRUG	51040	F	127	145	2820	4552	28204552	17.6	18.3	17.4	18.4	18.4	18.4	18.4	19.4	19.6	19.8	19.9	19.9	19.9	20.3	20.4	20.1	20.3	20	20	20	20.8	20.5	21.1	20.5	20.6	20.6	20.6	20.7	20.9	20.9	21.1	21	21	21	22.1	21.9	21.5	21.9	22.1	22.1
11	1324	DRUG	51043	F	104	122	2829	4557	28294557	16.3	16.4	16.8	16.5	17.1	17.1	17.1	17.1	17.8	17.9	18.3	17.8	17.8	17.8	18.8	18.7	18.6	18.9	18.7	18.7	18.7	19.3	19.4	19.8	19.1	19.5	19.5	19.5	19.2	19.4	19.8	20	19.7	19.7	19.7	20.1	20	19.6	19.9	19.6
12	1324	DRUG	51045	F	125	137	2829	4557	28294557	16.4	16.4	16.7	16.5	16.6	16.6	16.6	16.6	16.7	16.8	16.9	17	17	17	17.2	17.7	17.9	18.4	18	18	18	18.6	19.2	19.2	18.9	19.3	19.3	19.3	19.3	19.5	20.2	20.4	19.8	19.8	19.8	20.6	20.6	20.5	20.3	20.5
13	1324	DRUG	51061	F	96	135	2842	4563	28424563	17.5	17	18.1	17.8	17.8	17.8	17.8	18.7	19.1	18.6	18.2	18.2	18.2	18.3	18.6	18.3	18.1	18.4	18.4	18.4	18.5	18.4	18.5	18.3	18.2	18.2	18.2	18.1	18.6	18.9	19	18.7	18.7	18.7	19	18.6	18.7	18.9	18.6	18.6
1	1323	DRUG	50954	M	128	138	3276	4555	32764555	24.4	24.5	24.6	24.7	24.7	25.3	24.5	25.6	25.6	25.6	25.6	25.4	25.7	26	25.7	25.7	25.7	26.5	26.2	26.2	26.1	27.1	27.1	27.1	26.2	26.4	26.5	26.9	26.7	26.7	26.7	26.5	26.3	26.3	26.9	26.9	26.9	26.9	26.2	26.2
2	1323	DRUG	50956	M	111	125	3276	4555	32764555	22.8	22.9	23	23.1	23.2	23.7	23.7	24.1	24.1	24.1	24.1	24.3	24.8	25	25.3	25.3	25.3	25.3	25.6	25.5	26	25.8	25.8	25.8	25.9	25.8	26	26	26	26	26	26.1	25.2	25.8	26.3	25.7	25.7	25.7	26.2	26.1
3	1323	DRUG	50957	M	115	123	3276	4555	32764555	27.1	27.2	27.4	27.5	28.1	28.4	27.3	27.9	27.9	27.9	27.9	29.2	29.1	29.2	28.9	28.9	28.9	29.3	29.7	29.6	29.2	29.5	29.5	29.5	30.1	29.9	30.1	29.8	30.1	30.1	30.1	30.5	30.5	31.1	30.5	30.5	30.5	30.5	30.3	30
4	1323	DRUG	50961	M	119	127	2797	4541	27974541	23.8	24.2	25.2	24.6	23.8	23.8	23.8	23.8	24.3	24.8	24.9	26	26	26	25.6	26.1	26.9	26.8	26.4	26.4	26.4	25.5	26	26.2	25.6	26	26	26	27.3	28.3	28	27	26.6	26.6	26.6	26.4	27.4	27.1	26.7	26.1
5	1323	DRUG	50971	M	96	110	2801	4543	28014543	25.6	25.8	24.8	25.4	25.4	25.4	25.4	26.2	26.5	25.8	25.8	25.8	25.8	26.5	26.4	26.7	26.7	26.7	26.7	26.7	26.9	27.5	27.5	27	27.4	27.4	27.4	27	27.2	27.6	27.2	27.4	27.4	27.4	27.5	27.3	27.5	26.8	26.6	26.6
6	1323	DRUG	50986	M	112	124	2806	4545	28064545	25.8	26.1	25.4	26.1	26.1	26.1	26.1	27.1	27.3	27.4	26.6	26.6	26.6	27.7	27.9	27.6	27.3	28.6	28.6	28.6	28	28.3	28.1	28.7	28.5	28.5	28.5	28	28.1	28.3	28.1	28.2	28.2	28.2	28	28.1	28.4	27.4	28	28
7	1323	DRUG	50991	M	121	126	2808	4546	28084546	24	24.3	24.8	23.8	24.2	24.2	24.2	24.2	22.1	25.5	25.1	24.9	24.9	24.9	25.2	26.1	26.2	26.1	26.4	26.4	26.4	26.3	26.7	27.2	26.8	27.6	27.6	27.6	26.8	27.2	27.5	27.2	27.4	27.4	27.4	27.1	27.3	27.5	27.2	27.7
8	1323	DRUG	50998	M	120	132	2809	4547	28094547	22.4	22.5	22.7	22.2	22.8	22.8	22.8	22.8	23.3	23.6	23.4	22.7	22.7	22.7	23.1	21.6	23	23.2	23	23	23	23.1	23.5	23.6	23.1	23.5	23.5	23.5	23.5	23.2	23.5	23.2	23.3	23.3	23.3	23.2	23	23.4	23	23.2
9	1323	DRUG	51000	M	101	119	2809	4547	28094547	24.8	25.1	25.4	24.9	25.4	25.4	25.4	25.4	25.9	26.2	26.3	26.1	26.1	26.1	26.2	26.7	26.6	26.3	26.6	26.6	26.6	26.6	27.1	26.7	27	27.1	27.1	27.1	26.7	27.1	27.1	27	26.9	26.9	26.9	26.8	26.7	26.9	26.7	26.4
10	1323	DRUG	51006	M	124	134	2810	4547	28104547	25.6	25.6	25.8	26.3	26.3	26.3	26.3	25.8	26.6	26.6	26.2	26.2	26.2	26.4	27.3	27.9	27.7	28.3	28.3	28.3	27.5	28.3	28.3	28.6	28	28	28	27.4	28.6	28.6	28.5	28.3	28.3	28.3	28.1	28.4	28.3	28.3	28.1	28.1
11	1323	DRUG	51010	M	114	125	2811	4548	28114548	21.7	21.8	22	22.3	22.7	22.7	22.5	23.2	23.2	23.2	23.2	23.7	24.2	24.1	24.3	24.3	24.3	24.8	24.8	25	24.6	25.6	25.6	25.6	25.6	25.8	26	26	26.5	26.5	26.5	26	26.7	26.4	26.3	26.4	26.4	26.4	26.3	25.7
12	1323	DRUG	51042	M	111	121	2829	4557	28294557	22.3	22.3	22.9	22.7	22.8	22.8	22.8	22.8	23.7	23.6	23.5	23.5	23.5	23.5	24.1	23.7	24.3	24.1	24.7	24.7	24.7	24.1	24.3	24.1	24.4	24.2	24.2	24.2	24.3	24.1	24.1	24.2	24.3	24.3	24.3	24.4	24.2	24.5	24.4	24
13	1323	DRUG	51055	M	112	122	2836	4560	28364560	23.2	23.2	23.5	23.8	23.1	23.3	23.3	23.3	23.3	23.6	24.3	24	23.4	23.4	23.4	24	24.1	24.5	24.2	24.5	24.5	24.5	24.6	25	25.2	25	25.4	25.4	25.4	26.5	25.3	25.3	25.4	25.5	25.5	25.5	25	25.1	25.3	25.3
14	1323	DRUG	51058	M	107	114	2842	4563	28424563	24	24.6	23.9	25.2	25.2	25.2	25.2	24.7	25.1	24.9	24.9	24.9	24.9	25.2	25.6	25.4	25.4	25.1	25.1	25.1	24.9	25.5	25.5	26.1	25.1	25.1	25.1	25	25	25.2	25.2	25.2	25.2	25.2	24.8	24.8	24.9	24.4	24.4	24.4
15	1323	DRUG	51064	M	100	113	2848	4566	28484566	27.3	27.8	28.1	27.4	27.8	27.8	27.8	27.8	28.5	28.8	29	28.5	28.5	28.5	28.7	28.6	28.6	28.1	28.6	28.6	28.6	29	29.1	29.5	28.8	28.8	28.8	28.8	28.8	28.7	28.9	28.8	28.7	28.7	28.7	28.1	28	28.3	28.3	27.9
Change from Initial with Carry-Forwards
Count	Study	Trtmt	Mouse	Sex	2Age	Dage	MomID	DadID	Litter	55	56	57	58	59	60	61	62	63	64	65	66	67	68	69	70	71	72	73	74	75	76	77	78	79	80	81	82	83	84	85	86	87	88	89	90	91	92	93	94
1	1324	CTRL	50965	F	111	132	2797	4541	27974541	0	0.1	-0.5	0.6	0.4	0.4	0.4	0.4	1	1.3	0.8	0.4	0.4	0.4	1.4	1.3	0.9	1.4	1.6	1.6	1.6	1.7	1.7	2	1.4	1	1	1	2.5	1.9	2	2	1.5	1.5	1.5	1.7	1.3	0.3	0.2	0.1
2	1324	CTRL	50978	F	96	145	2801	4543	28014543	0	0	-0.1	0	0	0	0	0.6	0.2	0.1	-0.1	-0.1	-0.1	0.2	0.3	0.8	0.5	0.5	0.5	0.5	0.8	0.7	1	1	0.6	0.6	0.6	1.4	1	0.7	1.1	1.2	1.2	1.2	0.9	1	0.8	0.7	0.7	0.7
3	1324	CTRL	50987	F	118	136	2806	4545	28064545	0	0.2	0.7	0.1	0.1	0.1	0.1	0.3	-0.2	0.8	0.8	0.8	0.8	0.5	0.8	1.3	1.3	0.9	0.9	0.9	1.9	1.5	1.4	1.7	1.9	1.9	1.9	1.7	2	2	1.8	1.7	1.7	1.7	2.4	2.6	2.4	2.2	1.7	1.7
4	1324	CTRL	50993	F	115	131	2808	4546	28084546	0	0	-0.4	0.6	-0.1	-0.1	-0.1	-0.1	0.7	0.5	0.8	-0.4	-0.4	-0.4	0.8	1.3	1	1.2	1.2	1.2	1.2	1.5	1.7	2.5	1.7	1.6	1.6	1.6	2.5	1.1	2.6	1.9	1.5	1.5	1.5	0.9	0.5	0.5	0.1	-0.3
5	1324	CTRL	51001	F	125	131	2809	4547	28094547	0	0	-0.4	0.2	0.1	0.1	0.1	0.1	-0.1	0	0.2	-0.4	-0.4	-0.4	-0.2	-0.1	-0.6	-0.1	-0.1	-0.1	-0.1	0	0.2	0.1	-0.1	-0.4	-0.4	-0.4	0.5	0.2	0.2	0.4	0.2	0.2	0.2	0.7	0.2	0.4	0.9	0.4
6	1324	CTRL	51003	F	105	115	2809	4547	28094547	0	0.4	1.1	0.1	2.2	2.2	2.2	2.2	4.3	4.3	3.9	4.1	4.1	4.1	4.4	4.1	4.8	5	4.4	4.4	4.4	5.5	5.5	5.3	5	5.5	5.5	5.5	5.8	6.1	6.3	6.1	6	6	6	6.5	5.4	6.9	7.4	6.6
7	1324	CTRL	51012	F	107	120	2811	4548	28114548	0	0.1	0.2	0.3	0.4	0.5	0.9	0.5	0.5	0.5	0.5	1.2	1.1	1.3	1.4	1.4	1.4	1.1	1.9	1.6	1.6	1.6	1.6	1.6	2.3	2.6	2.9	2.8	2.5	2.5	2.5	3	3	3.5	3.8	3.1	3.1	3.1	4	3.5
8	1324	CTRL	51026	F	137	156	2814	4549	28144549	0	0.2	0.4	0.5	0.6	0.8	1.1	0.9	0.9	0.9	0.9	1.7	1.6	1.8	1.9	1.9	1.9	1.7	1.7	2.5	2.3	2.3	2.3	2.3	3.2	2.7	3.2	3.3	3.5	3.5	3.5	3.9	4	4.1	4.8	4.3	4.3	4.3	4.3	4.3
9	1324	CTRL	51033	F	122	139	2819	4552	28194552	0	0.1	0.6	0.6	0	0	0	0	1.1	1.1	0.8	0.8	0.8	0.8	0.8	1.1	1.3	1.2	1	1	1	1.4	1.2	1.5	1.6	1.7	1.7	1.7	2.3	1.2	2.1	2.5	2.4	2.4	2.4	2.3	2	2.2	2.4	2.2
10	1324	CTRL	51037	F	133	147	2820	4552	28204552	0	0.1	0.4	0.2	0.2	0.2	0.2	0.7	0.7	0.7	0.5	0.5	0.5	0.5	0.9	0.8	1.2	1.1	1.1	1.1	1.2	1.6	1.4	1.4	1.5	1.5	1.5	2	2.2	2.6	2.3	2	2	2	2.9	2.8	2.9	3	3	3
11	1324	CTRL	51039	F	126	140	2820	4552	28204552	0	0.2	1	0.4	0.4	0.4	0.4	1.4	1.1	1.3	1.6	1.6	1.6	1.4	2.4	2	1.9	1.9	1.9	1.9	2.3	2.1	2.6	2.1	2.1	2.1	2.1	2.8	2.6	2.9	3.5	3.2	3.2	3.2	3.6	3.1	3.7	3.8	3.6	3.6
12	1324	CTRL	51044	F	99	106	2829	4557	28294557	0	0.3	1.2	0.6	0.6	0.6	0.6	0.6	1.6	2	2	1.7	1.7	1.7	1.4	1.1	0.9	0.8	1.8	1.8	1.8	1.6	1.8	2	2.4	2.2	2.2	2.2	3.4	2.7	2.3	2.1	2.4	2.4	2.4	1.6	1.3	1.6	2.1	1.9
13	1324	CTRL	51046	F	106	121	2829	4557	28294557	0	0	0.7	0.2	-0.1	-0.1	-0.1	-0.1	-1.7	0.5	1	0.1	0.1	0.1	0.8	0.8	0.1	0.9	1.1	1.1	1.1	1	1.3	0.4	0.8	1	1	1	0.9	-2	0.7	2.3	1.7	1.7	1.7	1.3	1.1	0.6	0.7	0.7
1	1323	CTRL	50955	M	104	118	3276	4555	32764555	0	0	0.2	0.3	1	1.6	-1.5	0.6	0.6	0.6	0.6	1.2	1.4	1.1	0.6	0.6	0.6	1.2	1	1.1	0.7	0.7	0.7	0.7	1.1	1.4	1.4	1	1.7	1.7	1.7	1.3	1.3	1.7	1.4	2	2	2	1.5	1.9
2	1323	CTRL	50958	M	122	131	3276	4555	32764555	0	0.1	0.3	0.4	0.8	0.8	0.3	1	1	1	1	1.4	1.8	2.1	1.2	1.2	1.2	2.1	2.5	2.4	2.2	2.6	2.6	2.6	2.8	2.9	2.7	3	3	3	3	3.2	3.3	3.5	3.2	3.4	3.4	3.4	3.1	3.3
3	1323	CTRL	50960	M	101	113	2797	4541	27974541	0	0.4	0.5	-0.7	0.7	0.7	0.7	0.7	0.9	0.9	1.2	0.9	0.9	0.9	1.5	1.8	1.5	1.5	1.2	1.2	1.2	1.6	1.9	2	1.6	2.2	2.2	2.2	1.8	1.9	1.5	1.3	1.7	1.7	1.7	1.4	2.3	2.1	1.3	1.7
4	1323	CTRL	50970	M	103	128	2801	4543	28014543	0	0.1	-0.4	0	0	0	0	-0.1	0.3	-0.4	-1	-1	-1	-0.9	-0.7	-0.7	-0.2	-0.9	-0.9	-0.9	-0.9	-0.5	-0.6	-1	-0.9	-0.9	-0.9	-1.1	-1	-0.4	-0.8	-0.5	-0.5	-0.5	-0.9	-0.6	-0.3	-0.6	-0.7	-0.7
5	1323	CTRL	50985	M	120	127	2806	4545	28064545	0	0.2	-0.5	0	0	0	0	-2.7	0.5	0.5	-0.2	-0.2	-0.2	0.7	1	0.7	0.4	0.9	0.9	0.9	0.9	1.3	1	0.9	1.4	1.4	1.4	1.4	1.4	1.9	1.3	1.6	1.6	1.6	1.1	1.4	1.6	0.9	1.6	1.6
6	1323	CTRL	50990	M	132	142	2808	4546	28084546	0	0.3	0.3	-0.1	0.3	0.3	0.3	0.3	-1.7	1	1.2	0.4	0.4	0.4	1.1	1.5	1.7	1.1	1.6	1.6	1.6	1.6	1.6	1.7	1.7	2.3	2.3	2.3	1.7	2.2	2	2	1.7	1.7	1.7	1.9	1.9	2.2	1.5	1.7
7	1323	CTRL	50997	M	111	119	2809	4547	28094547	0	0.2	0.8	-0.2	0.2	0.2	0.2	0.2	0.8	1.1	0.8	0.5	0.5	0.5	1	0.7	0.8	0.5	0.5	0.5	0.5	0.7	1.3	1.5	0.6	1.2	1.2	1.2	1	1.1	2.3	1.5	1.2	1.2	1.2	1.2	1.3	1.6	1.6	1.4
8	1323	CTRL	50999	M	101	115	2809	4547	28094547	0	0.6	0.5	-0.1	0.3	0.3	0.3	0.3	1	1.2	1	0.6	0.6	0.6	1.1	1.5	1.5	1.1	1.3	1.3	1.3	1.3	1.9	1.9	1.6	2.1	2.1	2.1	1.7	1.6	2.1	2	2.6	2.6	2.6	1.8	2.3	2.3	1.8	2.1
9	1323	CTRL	51005	M	110	126	2810	4547	28104547	0	-0.1	-0.3	-0.2	-0.2	-0.2	-0.2	-0.6	-0.1	-0.2	-0.4	-0.4	-0.4	-0.3	0.9	0.5	0.5	0.7	0.7	0.7	0.7	1.3	1.2	1	1.4	1.4	1.4	1.1	0.9	1.5	1.1	0.9	0.9	0.9	1.3	1.6	1.9	0.9	1.1	1.1
10	1323	CTRL	51009	M	100	116	2811	4548	28114548	0	0.1	0.1	0.1	0.4	0.5	-0.4	0.1	0.1	0.1	0.1	0.1	0.5	0.5	-0.2	-0.2	-0.2	0.4	0.5	0.4	0.4	0.5	0.5	0.5	0.3	0.4	0.7	0.6	1	1	1	0	0.1	0.8	-0.2	0.2	0.2	0.2	-0.6	-0.2
11	1323	CTRL	51041	M	119	135	2829	4557	28294557	0	0.1	0.4	-0.1	0.4	0.4	0.4	0.4	1.5	1.3	1.3	0.4	0.4	0.4	1.4	1.1	1.1	0.7	1.5	1.5	1.5	1.3	1.4	1.3	1.2	1.3	1.3	1.3	1.4	1.4	2	1.6	1.6	1.6	1.6	2.5	2	1.7	1.4	2
12	1323	CTRL	51053	M	112	120	2836	4560	28364560	0	0.1	0.2	0.4	-0.1	0.4	0.4	0.4	0.4	0.9	1.1	0.6	0.4	0.4	0.4	0.6	1.2	0.9	1	0.9	0.9	0.9	1.1	1.5	1.4	1	1.4	1.4	1.4	1.2	1.2	1.5	1.2	1.3	1.3	1.3	1.4	1.4	1.4	1.2
13	1323	CTRL	51056	M	109	121	2836	4560	28364560	0	0	0.2	0.4	-0.4	0.1	0.1	0.1	0.1	0.5	0.4	0.2	-0.4	-0.4	-0.4	0.1	0.3	0.3	0.5	0.1	0.1	0.1	0.5	0.8	0.8	0.3	0.5	0.5	0.5	0.3	0.8	0.8	0.2	0.8	0.8	0.8	0.7	0.7	2.5	1.4
14	1323	CTRL	51057	M	118	123	2842	4563	28424563	0	0.3	-0.2	0.6	0.6	0.6	0.6	1.3	1.5	1.6	0.8	0.8	0.8	1.9	2.2	2.2	1.8	2.3	2.3	2.3	2.6	2.6	2.6	2.7	3.1	3.1	3.1	2.7	2.9	3.2	2.6	2.8	2.8	2.8	2.8	2.8	2.9	2.3	2.9	2.9
15	1323	CTRL	51063	M	115	125	2848	4566	28484566	0	-0.1	0.5	0	0.5	0.5	0.5	0.5	0.9	1.3	1.2	0.8	0.8	0.8	0.7	1.1	1.4	1	1.9	1.9	1.9	1.1	1	1.1	1	1.3	1.3	1.3	0.6	0.9	1.3	1.1	0.6	0.6	0.6	0.4	0.4	-0.2	0.5	0.8
1	1324	DRUG	50967	F	112	125	2797	4541	27974541	0	0	0.3	0.3	0.3	0.3	0.3	0.3	0.5	0.6	0.6	0.9	0.9	0.9	0.3	0.8	0.5	0.5	0.3	0.3	0.3	0.9	0.7	0.5	0.7	1	1	1	0.7	1.2	1.2	1.2	1	1	1	1.2	1.2	1.2	1	1.1
2	1324	DRUG	50983	F	114	126	2804	4544	28044544	0	0	1.1	0.6	0.4	0.4	0.4	0.4	1.5	1.7	2.1	1.8	1.8	1.8	2.2	2.1	2.1	2.6	2.9	2.9	2.9	3	3.2	3	2.9	3.2	3.2	3.2	3.1	3.8	4.3	4.1	3.7	3.7	3.7	3.9	3.8	4.3	4.7	3.9
3	1324	DRUG	50988	F	107	125	2806	4545	28064545	0	0.4	0.3	0.3	0.3	0.3	0.3	1.3	1.3	1.2	1.3	1.3	1.3	1.3	2.1	2.1	1.7	1.1	1.1	1.1	1.8	1.8	1.5	1.9	1.9	1.9	1.9	2.2	2.6	3.1	2.5	2.3	2.3	2.3	3.5	2.9	3	3.3	3.6	3.6
4	1324	DRUG	50995	F	119	131	2808	4546	28084546	0	0.1	0.8	0.7	0.1	0.1	0.1	0.1	0.5	1.1	1	1.1	1.1	1.1	0.9	1.5	1.5	1.9	1.3	1.3	1.3	2.1	1.9	1.6	1.8	2.1	2.1	2.1	2.1	2.4	2.7	3.3	2.7	2.7	2.7	2.7	3	2.7	2.9	2.6
5	1324	DRUG	51002	F	112	127	2809	4547	28094547	0	0.1	0	0.3	0.5	0.5	0.5	0.5	-0.7	1.2	0.8	0.7	0.7	0.7	0.7	1.2	0.9	1.5	1.4	1.4	1.4	1.7	1.3	1.6	1.6	2.5	2.5	2.5	1.9	2.6	2.4	2.3	2.5	2.5	2.5	3	2.6	2.7	2.5	2.5
6	1324	DRUG	51007	F	106	123	2810	4547	28104547	0	0.1	0.8	0.6	0.6	0.6	0.6	1.4	1.5	1.6	2	2	2	2	2.9	2.6	2.5	2.4	2.4	2.4	3	2.8	2.4	2.4	3.4	3.4	3.4	2.9	3.5	4	3.9	3.2	3.2	3.2	3.7	3.7	3.4	3.4	3.8	3.8
7	1324	DRUG	51013	F	103	115	2811	4548	28114548	0	0.2	0.4	0.6	0.8	2.8	2	0.5	0.5	0.5	0.5	4.1	3.8	3.8	3.9	3.9	3.9	3.8	4.6	3.7	4.5	4.2	4.2	4.2	4.6	5.2	5.1	4.1	3.8	3.8	3.8	4.5	4.9	5.2	5.2	4.3	4.3	4.3	5.3	5.1
8	1324	DRUG	51035	F	119	129	2820	4552	28204552	0	0.7	0	0.1	0.1	0.1	0.1	1	0.8	0.4	0.7	0.7	0.7	1.1	1.4	2.2	2.6	1.9	1.9	1.9	2.7	2.5	2.5	2.3	2.6	2.6	2.6	3.3	3	3.4	3.8	3.5	3.5	3.5	3.8	3.6	3.5	4	3.5	3.5
9	1324	DRUG	51038	F	121	149	2820	4552	28204552	0	0.5	0.9	0.4	0.4	0.4	0.4	1.6	1.6	1.4	1.6	1.6	1.6	1.5	2.1	2.4	2.2	2	2	2	2.8	2.7	2.8	2.7	3.5	3.5	3.5	3.4	3.8	3.8	3.8	3.5	3.5	3.5	4.2	3.4	3.3	3.7	4.2	4.2
10	1324	DRUG	51040	F	127	145	2820	4552	28204552	0	0.7	-0.2	0.8	0.8	0.8	0.8	1.8	2	2.2	2.3	2.3	2.3	2.7	2.8	2.5	2.7	2.4	2.4	2.4	3.2	2.9	3.5	2.9	3	3	3	3.1	3.3	3.3	3.5	3.4	3.4	3.4	4.5	4.3	3.9	4.3	4.5	4.5
11	1324	DRUG	51043	F	104	122	2829	4557	28294557	0	0.1	0.5	0.2	0.8	0.8	0.8	0.8	1.5	1.6	2	1.5	1.5	1.5	2.5	2.4	2.3	2.6	2.4	2.4	2.4	3	3.1	3.5	2.8	3.2	3.2	3.2	2.9	3.1	3.5	3.7	3.4	3.4	3.4	3.8	3.7	3.3	3.6	3.3
12	1324	DRUG	51045	F	125	137	2829	4557	28294557	0	0	0.3	0.1	0.2	0.2	0.2	0.2	0.3	0.4	0.5	0.6	0.6	0.6	0.8	1.3	1.5	2	1.6	1.6	1.6	2.2	2.8	2.8	2.5	2.9	2.9	2.9	2.9	3.1	3.8	4	3.4	3.4	3.4	4.2	4.2	4.1	3.9	4.1
13	1324	DRUG	51061	F	96	135	2842	4563	28424563	0	-0.5	0.6	0.3	0.3	0.3	0.3	1.2	1.6	1.1	0.7	0.7	0.7	0.8	1.1	0.8	0.6	0.9	0.9	0.9	1	0.9	1	0.8	0.7	0.7	0.7	0.6	1.1	1.4	1.5	1.2	1.2	1.2	1.5	1.1	1.2	1.4	1.1	1.1
1	1323	DRUG	50954	M	128	138	3276	4555	32764555	0	0.1	0.2	0.3	0.3	0.9	0.1	1.2	1.2	1.2	1.2	1	1.3	1.6	1.3	1.3	1.3	2.1	1.8	1.8	1.7	2.7	2.7	2.7	1.8	2	2.1	2.5	2.3	2.3	2.3	2.1	1.9	1.9	2.5	2.5	2.5	2.5	1.8	1.8
2	1323	DRUG	50956	M	111	125	3276	4555	32764555	0	0.1	0.2	0.3	0.4	0.9	0.9	1.3	1.3	1.3	1.3	1.5	2	2.2	2.5	2.5	2.5	2.5	2.8	2.7	3.2	3	3	3	3.1	3	3.2	3.2	3.2	3.2	3.2	3.3	2.4	3	3.5	2.9	2.9	2.9	3.4	3.3
3	1323	DRUG	50957	M	115	123	3276	4555	32764555	0	0.1	0.3	0.4	1	1.3	0.2	0.8	0.8	0.8	0.8	2.1	2	2.1	1.8	1.8	1.8	2.2	2.6	2.5	2.1	2.4	2.4	2.4	3	2.8	3	2.7	3	3	3	3.4	3.4	4	3.4	3.4	3.4	3.4	3.2	2.9
4	1323	DRUG	50961	M	119	127	2797	4541	27974541	0	0.4	1.4	0.8	0	0	0	0	0.5	1	1.1	2.2	2.2	2.2	1.8	2.3	3.1	3	2.6	2.6	2.6	1.7	2.2	2.4	1.8	2.2	2.2	2.2	3.5	4.5	4.2	3.2	2.8	2.8	2.8	2.6	3.6	3.3	2.9	2.3
5	1323	DRUG	50971	M	96	110	2801	4543	28014543	0	0.2	-0.8	-0.2	-0.2	-0.2	-0.2	0.6	0.9	0.2	0.2	0.2	0.2	0.9	0.8	1.1	1.1	1.1	1.1	1.1	1.3	1.9	1.9	1.4	1.8	1.8	1.8	1.4	1.6	2	1.6	1.8	1.8	1.8	1.9	1.7	1.9	1.2	1	1
6	1323	DRUG	50986	M	112	124	2806	4545	28064545	0	0.3	-0.4	0.3	0.3	0.3	0.3	1.3	1.5	1.6	0.8	0.8	0.8	1.9	2.1	1.8	1.5	2.8	2.8	2.8	2.2	2.5	2.3	2.9	2.7	2.7	2.7	2.2	2.3	2.5	2.3	2.4	2.4	2.4	2.2	2.3	2.6	1.6	2.2	2.2
7	1323	DRUG	50991	M	121	126	2808	4546	28084546	0	0.3	0.8	-0.2	0.2	0.2	0.2	0.2	-1.9	1.5	1.1	0.9	0.9	0.9	1.2	2.1	2.2	2.1	2.4	2.4	2.4	2.3	2.7	3.2	2.8	3.6	3.6	3.6	2.8	3.2	3.5	3.2	3.4	3.4	3.4	3.1	3.3	3.5	3.2	3.7
8	1323	DRUG	50998	M	120	132	2809	4547	28094547	0	0.1	0.3	-0.2	0.4	0.4	0.4	0.4	0.9	1.2	1	0.3	0.3	0.3	0.7	-0.8	0.6	0.8	0.6	0.6	0.6	0.7	1.1	1.2	0.7	1.1	1.1	1.1	1.1	0.8	1.1	0.8	0.9	0.9	0.9	0.8	0.6	1	0.6	0.8
9	1323	DRUG	51000	M	101	119	2809	4547	28094547	0	0.3	0.6	0.1	0.6	0.6	0.6	0.6	1.1	1.4	1.5	1.3	1.3	1.3	1.4	1.9	1.8	1.5	1.8	1.8	1.8	1.8	2.3	1.9	2.2	2.3	2.3	2.3	1.9	2.3	2.3	2.2	2.1	2.1	2.1	2	1.9	2.1	1.9	1.6
10	1323	DRUG	51006	M	124	134	2810	4547	28104547	0	0	0.2	0.7	0.7	0.7	0.7	0.2	1	1	0.6	0.6	0.6	0.8	1.7	2.3	2.1	2.7	2.7	2.7	1.9	2.7	2.7	3	2.4	2.4	2.4	1.8	3	3	2.9	2.7	2.7	2.7	2.5	2.8	2.7	2.7	2.5	2.5
11	1323	DRUG	51010	M	114	125	2811	4548	28114548	0	0.1	0.3	0.6	1	1	0.8	1.5	1.5	1.5	1.5	2	2.5	2.4	2.6	2.6	2.6	3.1	3.1	3.3	2.9	3.9	3.9	3.9	3.9	4.1	4.3	4.3	4.8	4.8	4.8	4.3	5	4.7	4.6	4.7	4.7	4.7	4.6	4
12	1323	DRUG	51042	M	111	121	2829	4557	28294557	0	0	0.6	0.4	0.5	0.5	0.5	0.5	1.4	1.3	1.2	1.2	1.2	1.2	1.8	1.4	2	1.8	2.4	2.4	2.4	1.8	2	1.8	2.1	1.9	1.9	1.9	2	1.8	1.8	1.9	2	2	2	2.1	1.9	2.2	2.1	1.7
13	1323	DRUG	51055	M	112	122	2836	4560	28364560	0	0	0.3	0.6	-0.1	0.1	0.1	0.1	0.1	0.4	1.1	0.8	0.2	0.2	0.2	0.8	0.9	1.3	1	1.3	1.3	1.3	1.4	1.8	2	1.8	2.2	2.2	2.2	3.3	2.1	2.1	2.2	2.3	2.3	2.3	1.8	1.9	2.1	2.1
14	1323	DRUG	51058	M	107	114	2842	4563	28424563	0	0.6	-0.1	1.2	1.2	1.2	1.2	0.7	1.1	0.9	0.9	0.9	0.9	1.2	1.6	1.4	1.4	1.1	1.1	1.1	0.9	1.5	1.5	2.1	1.1	1.1	1.1	1	1	1.2	1.2	1.2	1.2	1.2	0.8	0.8	0.9	0.4	0.4	0.4
15	1323	DRUG	51064	M	100	113	2848	4566	28484566	0	0.5	0.8	0.1	0.5	0.5	0.5	0.5	1.2	1.5	1.7	1.2	1.2	1.2	1.4	1.3	1.3	0.8	1.3	1.3	1.3	1.7	1.8	2.2	1.5	1.5	1.5	1.5	1.5	1.4	1.6	1.5	1.4	1.4	1.4	0.8	0.7	1	1	0.6
Change from Initial without Carry-Forwards
Count	Study	Trtmt	Mouse	Sex	2Age	Dage	MomID	DadID	Litter	55	56	57	58	59	60	61	62	63	64	65	66	67	68	69	70	71	72	73	74	75	76	77	78	79	80	81	82	83	84	85	86	87	88	89	90	91	92	93	94
1	1324	CTRL	50965	F	111	132	2797	4541	27974541	0	0.1	-0.5	0.6	0.4	0.4	0.4	0.4	1	1.3	0.8	0.4	0.4	0.4	1.4	1.3	0.9	1.4	1.6	1.6	1.6	1.7	1.7	2	1.4	1	1	1	2.5	1.9	2	2	1.5	1.5	1.5	1.7	1.3	0.3	0.2	0.1
2	1324	CTRL	50978	F	96	145	2801	4543	28014543	0	0	-0.1	0	0	0	0	0.6	0.2	0.1	-0.1	-0.1	-0.1	0.2	0.3	0.8	0.5	0.5	0.5	0.5	0.8	0.7	1	1	0.6	0.6	0.6	1.4	1	0.7	1.1	1.2	1.2	1.2	0.9	1	0.8	0.7	0.7	0.7
3	1324	CTRL	50987	F	118	136	2806	4545	28064545	0	0.2	0.7	0.1	0.1	0.1	0.1	0.3	-0.2	0.8	0.8	0.8	0.8	0.5	0.8	1.3	1.3	0.9	0.9	0.9	1.9	1.5	1.4	1.7	1.9	1.9	1.9	1.7	2	2	1.8	1.7	1.7	1.7	2.4	2.6	2.4	2.2	1.7	1.7
4	1324	CTRL	50993	F	115	131	2808	4546	28084546	0	0	-0.4	0.6	-0.1	-0.1	-0.1	-0.1	0.7	0.5	0.8	-0.4	-0.4	-0.4	0.8	1.3	1	1.2	1.2	1.2	1.2	1.5	1.7	2.5	1.7	1.6	1.6	1.6	2.5	1.1	2.6	1.9	1.5	1.5	1.5	0.9	0.5	0.5	0.1	-0.3
5	1324	CTRL	51001	F	125	131	2809	4547	28094547	0	0	-0.4	0.2	0.1	0.1	0.1	0.1	-0.1	0	0.2	-0.4	-0.4	-0.4	-0.2	-0.1	-0.6	-0.1	-0.1	-0.1	-0.1	0	0.2	0.1	-0.1	-0.4	-0.4	-0.4	0.5	0.2	0.2	0.4	0.2	0.2	0.2	0.7	0.2	0.4	0.9	0.4
6	1324	CTRL	51003	F	105	115	2809	4547	28094547	0	0.4	1.1	0.1	2.2	2.2	2.2	2.2	4.3	4.3	3.9	4.1	4.1	4.1	4.4	4.1	4.8	5	4.4	4.4	4.4	5.5	5.5	5.3	5	5.5	5.5	5.5	5.8	6.1	6.3	6.1	6	6	6	6.5	5.4	6.9	7.4	6.6
7	1324	CTRL	51012	F	107	120	2811	4548	28114548	0	0.1	0.2	0.3	0.4	0.5	0.9	0.5	0.5	0.5	0.5	1.2	1.1	1.3	1.4	1.4	1.4	1.1	1.9	1.6	1.6	1.6	1.6	1.6	2.3	2.6	2.9	2.8	2.5	2.5	2.5	3	3	3.5	3.8	3.1	3.1	3.1	4	3.5
8	1324	CTRL	51026	F	137	156	2814	4549	28144549	0	0.2	0.4	0.5	0.6	0.8	1.1	0.9	0.9	0.9	0.9	1.7	1.6	1.8	1.9	1.9	1.9	1.7	1.7	2.5	2.3	2.3	2.3	2.3	3.2	2.7	3.2	3.3	3.5	3.5	3.5	3.9	4	4.1	4.8	4.3	4.3	4.3	4.3	4.3
9	1324	CTRL	51033	F	122	139	2819	4552	28194552	0	0.1	0.6	0.6	0	0	0	0	1.1	1.1	0.8	0.8	0.8	0.8	0.8	1.1	1.3	1.2	1	1	1	1.4	1.2	1.5	1.6	1.7	1.7	1.7	2.3	1.2	2.1	2.5	2.4	2.4	2.4	2.3	2	2.2	2.4	2.2
10	1324	CTRL	51037	F	133	147	2820	4552	28204552	0	0.1	0.4	0.2	0.2	0.2	0.2	0.7	0.7	0.7	0.5	0.5	0.5	0.5	0.9	0.8	1.2	1.1	1.1	1.1	1.2	1.6	1.4	1.4	1.5	1.5	1.5	2	2.2	2.6	2.3	2	2	2	2.9	2.8	2.9	3	3	3
11	1324	CTRL	51039	F	126	140	2820	4552	28204552	0	0.2	1	0.4	0.4	0.4	0.4	1.4	1.1	1.3	1.6	1.6	1.6	1.4	2.4	2	1.9	1.9	1.9	1.9	2.3	2.1	2.6	2.1	2.1	2.1	2.1	2.8	2.6	2.9	3.5	3.2	3.2	3.2	3.6	3.1	3.7	3.8	3.6	3.6
12	1324	CTRL	51044	F	99	106	2829	4557	28294557	0	0.3	1.2	0.6	0.6	0.6	0.6	0.6	1.6	2	2	1.7	1.7	1.7	1.4	1.1	0.9	0.8	1.8	1.8	1.8	1.6	1.8	2	2.4	2.2	2.2	2.2	3.4	2.7	2.3	2.1	2.4	2.4	2.4	1.6	1.3	1.6	2.1	1.9
13	1324	CTRL	51046	F	106	121	2829	4557	28294557	0	0	0.7	0.2	-0.1	-0.1	-0.1	-0.1	-1.7	0.5	1	0.1	0.1	0.1	0.8	0.8	0.1	0.9	1.1	1.1	1.1	1	1.3	0.4	0.8	1	1	1	0.9	-2	0.7	2.3	1.7	1.7	1.7	1.3	1.1	0.6	0.7	0.7
1	1323	CTRL	50955	M	104	118	3276	4555	32764555	0	0	0.2	0.3	1	1.6	-1.5	0.6	0.6	0.6	0.6	1.2	1.4	1.1	0.6	0.6	0.6	1.2	1	1.1	0.7	0.7	0.7	0.7	1.1	1.4	1.4	1	1.7	1.7	1.7	1.3	1.3	1.7	1.4	2	2	2	1.5	1.9
2	1323	CTRL	50958	M	122	131	3276	4555	32764555	0	0.1	0.3	0.4	0.8	0.8	0.3	1	1	1	1	1.4	1.8	2.1	1.2	1.2	1.2	2.1	2.5	2.4	2.2	2.6	2.6	2.6	2.8	2.9	2.7	3	3	3	3	3.2	3.3	3.5	3.2	3.4	3.4	3.4	3.1	3.3
3	1323	CTRL	50960	M	101	113	2797	4541	27974541	0	0.4	0.5	-0.7	0.7	0.7	0.7	0.7	0.9	0.9	1.2	0.9	0.9	0.9	1.5	1.8	1.5	1.5	1.2	1.2	1.2	1.6	1.9	2	1.6	2.2	2.2	2.2	1.8	1.9	1.5	1.3	1.7	1.7	1.7	1.4	2.3	2.1	1.3	1.7
4	1323	CTRL	50970	M	103	128	2801	4543	28014543	0	0.1	-0.4	0	0	0	0	-0.1	0.3	-0.4	-1	-1	-1	-0.9	-0.7	-0.7	-0.2	-0.9	-0.9	-0.9	-0.9	-0.5	-0.6	-1	-0.9	-0.9	-0.9	-1.1	-1	-0.4	-0.8	-0.5	-0.5	-0.5	-0.9	-0.6	-0.3	-0.6	-0.7	-0.7
5	1323	CTRL	50985	M	120	127	2806	4545	28064545	0	0.2	-0.5	0	0	0	0	-2.7	0.5	0.5	-0.2	-0.2	-0.2	0.7	1	0.7	0.4	0.9	0.9	0.9	0.9	1.3	1	0.9	1.4	1.4	1.4	1.4	1.4	1.9	1.3	1.6	1.6	1.6	1.1	1.4	1.6	0.9	1.6	1.6
6	1323	CTRL	50990	M	132	142	2808	4546	28084546	0	0.3	0.3	-0.1	0.3	0.3	0.3	0.3	-1.7	1	1.2	0.4	0.4	0.4	1.1	1.5	1.7	1.1	1.6	1.6	1.6	1.6	1.6	1.7	1.7	2.3	2.3	2.3	1.7	2.2	2	2	1.7	1.7	1.7	1.9	1.9	2.2	1.5	1.7
7	1323	CTRL	50997	M	111	119	2809	4547	28094547	0	0.2	0.8	-0.2	0.2	0.2	0.2	0.2	0.8	1.1	0.8	0.5	0.5	0.5	1	0.7	0.8	0.5	0.5	0.5	0.5	0.7	1.3	1.5	0.6	1.2	1.2	1.2	1	1.1	2.3	1.5	1.2	1.2	1.2	1.2	1.3	1.6	1.6	1.4
8	1323	CTRL	50999	M	101	115	2809	4547	28094547	0	0.6	0.5	-0.1	0.3	0.3	0.3	0.3	1	1.2	1	0.6	0.6	0.6	1.1	1.5	1.5	1.1	1.3	1.3	1.3	1.3	1.9	1.9	1.6	2.1	2.1	2.1	1.7	1.6	2.1	2	2.6	2.6	2.6	1.8	2.3	2.3	1.8	2.1
9	1323	CTRL	51005	M	110	126	2810	4547	28104547	0	-0.1	-0.3	-0.2	-0.2	-0.2	-0.2	-0.6	-0.1	-0.2	-0.4	-0.4	-0.4	-0.3	0.9	0.5	0.5	0.7	0.7	0.7	0.7	1.3	1.2	1	1.4	1.4	1.4	1.1	0.9	1.5	1.1	0.9	0.9	0.9	1.3	1.6	1.9	0.9	1.1	1.1
10	1323	CTRL	51009	M	100	116	2811	4548	28114548	0	0.1	0.1	0.1	0.4	0.5	-0.4	0.1	0.1	0.1	0.1	0.1	0.5	0.5	-0.2	-0.2	-0.2	0.4	0.5	0.4	0.4	0.5	0.5	0.5	0.3	0.4	0.7	0.6	1	1	1	0	0.1	0.8	-0.2	0.2	0.2	0.2	-0.6	-0.2
11	1323	CTRL	51041	M	119	135	2829	4557	28294557	0	0.1	0.4	-0.1	0.4	0.4	0.4	0.4	1.5	1.3	1.3	0.4	0.4	0.4	1.4	1.1	1.1	0.7	1.5	1.5	1.5	1.3	1.4	1.3	1.2	1.3	1.3	1.3	1.4	1.4	2	1.6	1.6	1.6	1.6	2.5	2	1.7	1.4	2
12	1323	CTRL	51053	M	112	120	2836	4560	28364560	0	0.1	0.2	0.4	-0.1	0.4	0.4	0.4	0.4	0.9	1.1	0.6	0.4	0.4	0.4	0.6	1.2	0.9	1	0.9	0.9	0.9	1.1	1.5	1.4	1	1.4	1.4	1.4	1.2	1.2	1.5	1.2	1.3	1.3	1.3	1.4	1.4	1.4	1.2
13	1323	CTRL	51056	M	109	121	2836	4560	28364560	0	0	0.2	0.4	-0.4	0.1	0.1	0.1	0.1	0.5	0.4	0.2	-0.4	-0.4	-0.4	0.1	0.3	0.3	0.5	0.1	0.1	0.1	0.5	0.8	0.8	0.3	0.5	0.5	0.5	0.3	0.8	0.8	0.2	0.8	0.8	0.8	0.7	0.7	2.5	1.4
14	1323	CTRL	51057	M	118	123	2842	4563	28424563	0	0.3	-0.2	0.6	0.6	0.6	0.6	1.3	1.5	1.6	0.8	0.8	0.8	1.9	2.2	2.2	1.8	2.3	2.3	2.3	2.6	2.6	2.6	2.7	3.1	3.1	3.1	2.7	2.9	3.2	2.6	2.8	2.8	2.8	2.8	2.8	2.9	2.3	2.9	2.9
15	1323	CTRL	51063	M	115	125	2848	4566	28484566	0	-0.1	0.5	0	0.5	0.5	0.5	0.5	0.9	1.3	1.2	0.8	0.8	0.8	0.7	1.1	1.4	1	1.9	1.9	1.9	1.1	1	1.1	1	1.3	1.3	1.3	0.6	0.9	1.3	1.1	0.6	0.6	0.6	0.4	0.4	-0.2	0.5	0.8
1	1324	DRUG	50967	F	112	125	2797	4541	27974541	0	0	0.3	0.3	0.3	0.3	0.3	0.3	0.5	0.6	0.6	0.9	0.9	0.9	0.3	0.8	0.5	0.5	0.3	0.3	0.3	0.9	0.7	0.5	0.7	1	1	1	0.7	1.2	1.2	1.2	1	1	1	1.2	1.2	1.2	1	1.1
2	1324	DRUG	50983	F	114	126	2804	4544	28044544	0	0	1.1	0.6	0.4	0.4	0.4	0.4	1.5	1.7	2.1	1.8	1.8	1.8	2.2	2.1	2.1	2.6	2.9	2.9	2.9	3	3.2	3	2.9	3.2	3.2	3.2	3.1	3.8	4.3	4.1	3.7	3.7	3.7	3.9	3.8	4.3	4.7	3.9
3	1324	DRUG	50988	F	107	125	2806	4545	28064545	0	0.4	0.3	0.3	0.3	0.3	0.3	1.3	1.3	1.2	1.3	1.3	1.3	1.3	2.1	2.1	1.7	1.1	1.1	1.1	1.8	1.8	1.5	1.9	1.9	1.9	1.9	2.2	2.6	3.1	2.5	2.3	2.3	2.3	3.5	2.9	3	3.3	3.6	3.6
4	1324	DRUG	50995	F	119	131	2808	4546	28084546	0	0.1	0.8	0.7	0.1	0.1	0.1	0.1	0.5	1.1	1	1.1	1.1	1.1	0.9	1.5	1.5	1.9	1.3	1.3	1.3	2.1	1.9	1.6	1.8	2.1	2.1	2.1	2.1	2.4	2.7	3.3	2.7	2.7	2.7	2.7	3	2.7	2.9	2.6
5	1324	DRUG	51002	F	112	127	2809	4547	28094547	0	0.1	0	0.3	0.5	0.5	0.5	0.5	-0.7	1.2	0.8	0.7	0.7	0.7	0.7	1.2	0.9	1.5	1.4	1.4	1.4	1.7	1.3	1.6	1.6	2.5	2.5	2.5	1.9	2.6	2.4	2.3	2.5	2.5	2.5	3	2.6	2.7	2.5	2.5
6	1324	DRUG	51007	F	106	123	2810	4547	28104547	0	0.1	0.8	0.6	0.6	0.6	0.6	1.4	1.5	1.6	2	2	2	2	2.9	2.6	2.5	2.4	2.4	2.4	3	2.8	2.4	2.4	3.4	3.4	3.4	2.9	3.5	4	3.9	3.2	3.2	3.2	3.7	3.7	3.4	3.4	3.8	3.8
7	1324	DRUG	51013	F	103	115	2811	4548	28114548	0	0.2	0.4	0.6	0.8	2.8	2	0.5	0.5	0.5	0.5	4.1	3.8	3.8	3.9	3.9	3.9	3.8	4.6	3.7	4.5	4.2	4.2	4.2	4.6	5.2	5.1	4.1	3.8	3.8	3.8	4.5	4.9	5.2	5.2	4.3	4.3	4.3	5.3	5.1
8	1324	DRUG	51035	F	119	129	2820	4552	28204552	0	0.7	0	0.1	0.1	0.1	0.1	1	0.8	0.4	0.7	0.7	0.7	1.1	1.4	2.2	2.6	1.9	1.9	1.9	2.7	2.5	2.5	2.3	2.6	2.6	2.6	3.3	3	3.4	3.8	3.5	3.5	3.5	3.8	3.6	3.5	4	3.5	3.5
9	1324	DRUG	51038	F	121	149	2820	4552	28204552	0	0.5	0.9	0.4	0.4	0.4	0.4	1.6	1.6	1.4	1.6	1.6	1.6	1.5	2.1	2.4	2.2	2	2	2	2.8	2.7	2.8	2.7	3.5	3.5	3.5	3.4	3.8	3.8	3.8	3.5	3.5	3.5	4.2	3.4	3.3	3.7	4.2	4.2
10	1324	DRUG	51040	F	127	145	2820	4552	28204552	0	0.7	-0.2	0.8	0.8	0.8	0.8	1.8	2	2.2	2.3	2.3	2.3	2.7	2.8	2.5	2.7	2.4	2.4	2.4	3.2	2.9	3.5	2.9	3	3	3	3.1	3.3	3.3	3.5	3.4	3.4	3.4	4.5	4.3	3.9	4.3	4.5	4.5
11	1324	DRUG	51043	F	104	122	2829	4557	28294557	0	0.1	0.5	0.2	0.8	0.8	0.8	0.8	1.5	1.6	2	1.5	1.5	1.5	2.5	2.4	2.3	2.6	2.4	2.4	2.4	3	3.1	3.5	2.8	3.2	3.2	3.2	2.9	3.1	3.5	3.7	3.4	3.4	3.4	3.8	3.7	3.3	3.6	3.3
12	1324	DRUG	51045	F	125	137	2829	4557	28294557	0	0	0.3	0.1	0.2	0.2	0.2	0.2	0.3	0.4	0.5	0.6	0.6	0.6	0.8	1.3	1.5	2	1.6	1.6	1.6	2.2	2.8	2.8	2.5	2.9	2.9	2.9	2.9	3.1	3.8	4	3.4	3.4	3.4	4.2	4.2	4.1	3.9	4.1
13	1324	DRUG	51061	F	96	135	2842	4563	28424563	0	-0.5	0.6	0.3	0.3	0.3	0.3	1.2	1.6	1.1	0.7	0.7	0.7	0.8	1.1	0.8	0.6	0.9	0.9	0.9	1	0.9	1	0.8	0.7	0.7	0.7	0.6	1.1	1.4	1.5	1.2	1.2	1.2	1.5	1.1	1.2	1.4	1.1	1.1
1	1323	DRUG	50954	M	128	138	3276	4555	32764555	0	0.1	0.2	0.3	0.3	0.9	0.1	1.2	1.2	1.2	1.2	1	1.3	1.6	1.3	1.3	1.3	2.1	1.8	1.8	1.7	2.7	2.7	2.7	1.8	2	2.1	2.5	2.3	2.3	2.3	2.1	1.9	1.9	2.5	2.5	2.5	2.5	1.8	1.8
2	1323	DRUG	50956	M	111	125	3276	4555	32764555	0	0.1	0.2	0.3	0.4	0.9	0.9	1.3	1.3	1.3	1.3	1.5	2	2.2	2.5	2.5	2.5	2.5	2.8	2.7	3.2	3	3	3	3.1	3	3.2	3.2	3.2	3.2	3.2	3.3	2.4	3	3.5	2.9	2.9	2.9	3.4	3.3
3	1323	DRUG	50957	M	115	123	3276	4555	32764555	0	0.1	0.3	0.4	1	1.3	0.2	0.8	0.8	0.8	0.8	2.1	2	2.1	1.8	1.8	1.8	2.2	2.6	2.5	2.1	2.4	2.4	2.4	3	2.8	3	2.7	3	3	3	3.4	3.4	4	3.4	3.4	3.4	3.4	3.2	2.9
4	1323	DRUG	50961	M	119	127	2797	4541	27974541	0	0.4	1.4	0.8	0	0	0	0	0.5	1	1.1	2.2	2.2	2.2	1.8	2.3	3.1	3	2.6	2.6	2.6	1.7	2.2	2.4	1.8	2.2	2.2	2.2	3.5	4.5	4.2	3.2	2.8	2.8	2.8	2.6	3.6	3.3	2.9	2.3
5	1323	DRUG	50971	M	96	110	2801	4543	28014543	0	0.2	-0.8	-0.2	-0.2	-0.2	-0.2	0.6	0.9	0.2	0.2	0.2	0.2	0.9	0.8	1.1	1.1	1.1	1.1	1.1	1.3	1.9	1.9	1.4	1.8	1.8	1.8	1.4	1.6	2	1.6	1.8	1.8	1.8	1.9	1.7	1.9	1.2	1	1
6	1323	DRUG	50986	M	112	124	2806	4545	28064545	0	0.3	-0.4	0.3	0.3	0.3	0.3	1.3	1.5	1.6	0.8	0.8	0.8	1.9	2.1	1.8	1.5	2.8	2.8	2.8	2.2	2.5	2.3	2.9	2.7	2.7	2.7	2.2	2.3	2.5	2.3	2.4	2.4	2.4	2.2	2.3	2.6	1.6	2.2	2.2
7	1323	DRUG	50991	M	121	126	2808	4546	28084546	0	0.3	0.8	-0.2	0.2	0.2	0.2	0.2	-1.9	1.5	1.1	0.9	0.9	0.9	1.2	2.1	2.2	2.1	2.4	2.4	2.4	2.3	2.7	3.2	2.8	3.6	3.6	3.6	2.8	3.2	3.5	3.2	3.4	3.4	3.4	3.1	3.3	3.5	3.2	3.7
8	1323	DRUG	50998	M	120	132	2809	4547	28094547	0	0.1	0.3	-0.2	0.4	0.4	0.4	0.4	0.9	1.2	1	0.3	0.3	0.3	0.7	-0.8	0.6	0.8	0.6	0.6	0.6	0.7	1.1	1.2	0.7	1.1	1.1	1.1	1.1	0.8	1.1	0.8	0.9	0.9	0.9	0.8	0.6	1	0.6	0.8
9	1323	DRUG	51000	M	101	119	2809	4547	28094547	0	0.3	0.6	0.1	0.6	0.6	0.6	0.6	1.1	1.4	1.5	1.3	1.3	1.3	1.4	1.9	1.8	1.5	1.8	1.8	1.8	1.8	2.3	1.9	2.2	2.3	2.3	2.3	1.9	2.3	2.3	2.2	2.1	2.1	2.1	2	1.9	2.1	1.9	1.6
10	1323	DRUG	51006	M	124	134	2810	4547	28104547	0	0	0.2	0.7	0.7	0.7	0.7	0.2	1	1	0.6	0.6	0.6	0.8	1.7	2.3	2.1	2.7	2.7	2.7	1.9	2.7	2.7	3	2.4	2.4	2.4	1.8	3	3	2.9	2.7	2.7	2.7	2.5	2.8	2.7	2.7	2.5	2.5
11	1323	DRUG	51010	M	114	125	2811	4548	28114548	0	0.1	0.3	0.6	1	1	0.8	1.5	1.5	1.5	1.5	2	2.5	2.4	2.6	2.6	2.6	3.1	3.1	3.3	2.9	3.9	3.9	3.9	3.9	4.1	4.3	4.3	4.8	4.8	4.8	4.3	5	4.7	4.6	4.7	4.7	4.7	4.6	4
12	1323	DRUG	51042	M	111	121	2829	4557	28294557	0	0	0.6	0.4	0.5	0.5	0.5	0.5	1.4	1.3	1.2	1.2	1.2	1.2	1.8	1.4	2	1.8	2.4	2.4	2.4	1.8	2	1.8	2.1	1.9	1.9	1.9	2	1.8	1.8	1.9	2	2	2	2.1	1.9	2.2	2.1	1.7
13	1323	DRUG	51055	M	112	122	2836	4560	28364560	0	0	0.3	0.6	-0.1	0.1	0.1	0.1	0.1	0.4	1.1	0.8	0.2	0.2	0.2	0.8	0.9	1.3	1	1.3	1.3	1.3	1.4	1.8	2	1.8	2.2	2.2	2.2	3.3	2.1	2.1	2.2	2.3	2.3	2.3	1.8	1.9	2.1	2.1
14	1323	DRUG	51058	M	107	114	2842	4563	28424563	0	0.6	-0.1	1.2	1.2	1.2	1.2	0.7	1.1	0.9	0.9	0.9	0.9	1.2	1.6	1.4	1.4	1.1	1.1	1.1	0.9	1.5	1.5	2.1	1.1	1.1	1.1	1	1	1.2	1.2	1.2	1.2	1.2	0.8	0.8	0.9	0.4	0.4	0.4
15	1323	DRUG	51064	M	100	113	2848	4566	28484566	0	0.5	0.8	0.1	0.5	0.5	0.5	0.5	1.2	1.5	1.7	1.2	1.2	1.2	1.4	1.3	1.3	0.8	1.3	1.3	1.3	1.7	1.8	2.2	1.5	1.5	1.5	1.5	1.5	1.4	1.6	1.5	1.4	1.4	1.4	0.8	0.7	1	1	0.6
						With Carry-Forwards			Age	55	56	57	58	59	60	61	62	63	64	65	66	67	68	69	70	71	72	73	74	75	76	77	78	79	80	81	82	83	84	85	86	87	88	89	90	91	92	93	94
								F	CTRL	0	0.130769	0.376923	0.338462	0.369231	0.392308	0.446154	0.576923	0.776923	1.07692	1.05385	0.923077	0.907692	0.923077	1.31538	1.36923	1.27692	1.35385	1.46154	1.5	1.62308	1.73077	1.82308	1.83846	1.87692	1.84615	1.90769	2.04615	2.43846	1.95385	2.37692	2.48462	2.36923	2.41538	2.62308	2.45385	2.23077	2.27692	2.39231	2.18462
									csem	0	0.0346865	0.161782	0.0615385	0.166943	0.169638	0.179606	0.179441	0.372475	0.307002	0.280251	0.335344	0.333486	0.331885	0.316399	0.270656	0.349753	0.334475	0.293419	0.302341	0.293116	0.353804	0.346808	0.348355	0.350669	0.384577	0.397663	0.38971	0.374258	0.52704	0.421559	0.387769	0.404682	0.413993	0.445224	0.445866	0.438147	0.53913	0.575734	0.547705
									DRUG	0	0.184615	0.446154	0.407692	0.430769	0.584615	0.523077	0.853846	0.992308	1.15385	1.23846	1.48462	1.46154	1.52308	1.82308	1.98462	1.92308	1.96923	1.93846	1.86923	2.22308	2.36154	2.37692	2.32308	2.46154	2.70769	2.7	2.65385	2.66923	3	3.13077	3.09231	2.97692	3	3.31538	3.23846	3.16154	3.28462	3.43077	3.33077
					2Age	DAge			dsem	0	0.0904732	0.107187	0.0635101	0.0701506	0.195083	0.138283	0.157144	0.207692	0.154677	0.187609	0.265988	0.247433	0.249655	0.292679	0.238275	0.262911	0.237612	0.298831	0.251759	0.310944	0.252307	0.288931	0.288042	0.30854	0.319748	0.314806	0.271183	0.269231	0.247034	0.271837	0.289664	0.290701	0.304033	0.320426	0.294074	0.275853	0.289085	0.355792	0.336533
				min	96	106		M	CTRL	0	0.153333	0.173333	0.0533333	0.3	0.413333	0.113333	0.166667	0.52	0.76	0.606667	0.42	0.433333	0.58	0.786667	0.846667	0.906667	0.92	1.1	1.06	1.04	1.14	1.24667	1.28	1.27333	1.42667	1.47333	1.4	1.33333	1.5	1.54	1.40667	1.35333	1.48667	1.34667	1.47333	1.6	1.39333	1.39333	1.48
				max	137	156			csem	0	0.0486647	0.0963459	0.0844403	0.100948	0.110784	0.137967	0.23496	0.200998	0.14826	0.178743	0.160119	0.184821	0.201471	0.196848	0.197331	0.168032	0.195473	0.216025	0.221424	0.226316	0.21175	0.214224	0.234663	0.244651	0.265378	0.24966	0.260037	0.24836	0.238248	0.232338	0.242107	0.266881	0.251825	0.274446	0.265019	0.261498	0.277997	0.275416	0.263168
									DRUG	0	0.206667	0.313333	0.346667	0.453333	0.56	0.42	0.66	0.84	1.12	1.06667	1.13333	1.17333	1.36	1.52667	1.58667	1.74667	1.92667	2.00667	2.02667	1.90667	2.12667	2.26	2.39333	2.19333	2.28667	2.36	2.26	2.41333	2.62	2.52667	2.40667	2.37333	2.44	2.42	2.32	2.36	2.29333	2.19333	2.06
									dsem	0	0.0482717	0.134117	0.102756	0.104593	0.114143	0.0971989	0.122202	0.218174	0.1061	0.0979148	0.157258	0.188848	0.178299	0.166895	0.219494	0.176707	0.20528	0.208958	0.205511	0.190605	0.20177	0.181475	0.188848	0.212349	0.219494	0.229865	0.235998	0.258727	0.291172	0.276968	0.243284	0.263577	0.267226	0.263529	0.272414	0.295973	0.299757	0.298642	0.28432
								ALL	CTRL	0	0.142857	0.267857	0.185714	0.332143	0.403571	0.267857	0.357143	0.639286	0.907143	0.814286	0.653571	0.653571	0.739286	1.03214	1.08929	1.07857	1.12143	1.26786	1.26429	1.31071	1.41429	1.51429	1.53929	1.55357	1.62143	1.675	1.7	1.84643	1.71071	1.92857	1.90714	1.825	1.91786	1.93929	1.92857	1.89286	1.80357	1.85714	1.80714
									csem	0	0.0301796	0.0914396	0.0592534	0.0928749	0.0967025	0.113861	0.153394	0.201144	0.162726	0.164084	0.180716	0.185769	0.187319	0.18438	0.168666	0.185332	0.188236	0.178697	0.185108	0.187319	0.203716	0.201562	0.20787	0.212971	0.227382	0.227339	0.232311	0.239349	0.273829	0.241077	0.240861	0.251168	0.246835	0.27719	0.263416	0.249546	0.29772	0.314105	0.292767
									DRUG	0	0.196429	0.375	0.375	0.442857	0.571429	0.467857	0.75	0.910714	1.13571	1.14643	1.29643	1.30714	1.43571	1.66429	1.77143	1.82857	1.94643	1.975	1.95357	2.05357	2.23571	2.31429	2.36071	2.31786	2.48214	2.51786	2.44286	2.53214	2.79643	2.80714	2.725	2.65357	2.7	2.83571	2.74643	2.73214	2.75357	2.76786	2.65
									dsem	0	0.0483818	0.0867742	0.0616409	0.0637099	0.107134	0.0816583	0.0979283	0.149456	0.089858	0.100985	0.150351	0.15266	0.148111	0.161934	0.162963	0.152393	0.152881	0.174924	0.158238	0.175969	0.157964	0.162789	0.164537	0.181196	0.190033	0.190242	0.179094	0.18481	0.19358	0.199797	0.195155	0.20023	0.204448	0.218776	0.215011	0.214368	0.226398	0.254954	0.246376
						No Carry-Forwards			Age	55	56	57	58	59	60	61	62	63	64	65	66	67	68	69	70	71	72	73	74	75	76	77	78	79	80	81	82	83	84	85	86	87	88	89	90	91	92	93	94
								F	CTRL	0	0.130769	0.376923	0.338462	0.369231	0.392308	0.446154	0.576923	0.776923	1.07692	1.05385	0.923077	0.907692	0.923077	1.31538	1.36923	1.27692	1.35385	1.46154	1.5	1.62308	1.73077	1.82308	1.83846	1.87692	1.84615	1.90769	2.04615	2.43846	1.95385	2.37692	2.48462	2.36923	2.41538	2.62308	2.45385	2.23077	2.27692	2.39231	2.18462
									csem	0	0.0346865	0.161782	0.0615385	0.166943	0.169638	0.179606	0.179441	0.372475	0.307002	0.280251	0.335344	0.333486	0.331885	0.316399	0.270656	0.349753	0.334475	0.293419	0.302341	0.293116	0.353804	0.346808	0.348355	0.350669	0.384577	0.397663	0.38971	0.374258	0.52704	0.421559	0.387769	0.404682	0.413993	0.445224	0.445866	0.438147	0.53913	0.575734	0.547705
									DRUG	0	0.184615	0.446154	0.407692	0.430769	0.584615	0.523077	0.853846	0.992308	1.15385	1.23846	1.48462	1.46154	1.52308	1.82308	1.98462	1.92308	1.96923	1.93846	1.86923	2.22308	2.36154	2.37692	2.32308	2.46154	2.70769	2.7	2.65385	2.66923	3	3.13077	3.09231	2.97692	3	3.31538	3.23846	3.16154	3.28462	3.43077	3.33077
					2Age	DAge			dsem	0	0.0904732	0.107187	0.0635101	0.0701506	0.195083	0.138283	0.157144	0.207692	0.154677	0.187609	0.265988	0.247433	0.249655	0.292679	0.238275	0.262911	0.237612	0.298831	0.251759	0.310944	0.252307	0.288931	0.288042	0.30854	0.319748	0.314806	0.271183	0.269231	0.247034	0.271837	0.289664	0.290701	0.304033	0.320426	0.294074	0.275853	0.289085	0.355792	0.336533
				min	96	106		M	CTRL	0	0.153333	0.173333	0.0533333	0.3	0.413333	0.113333	0.166667	0.52	0.76	0.606667	0.42	0.433333	0.58	0.786667	0.846667	0.906667	0.92	1.1	1.06	1.04	1.14	1.24667	1.28	1.27333	1.42667	1.47333	1.4	1.33333	1.5	1.54	1.40667	1.35333	1.48667	1.34667	1.47333	1.6	1.39333	1.39333	1.48
				max	137	156			csem	0	0.0486647	0.0963459	0.0844403	0.100948	0.110784	0.137967	0.23496	0.200998	0.14826	0.178743	0.160119	0.184821	0.201471	0.196848	0.197331	0.168032	0.195473	0.216025	0.221424	0.226316	0.21175	0.214224	0.234663	0.244651	0.265378	0.24966	0.260037	0.24836	0.238248	0.232338	0.242107	0.266881	0.251825	0.274446	0.265019	0.261498	0.277997	0.275416	0.263168
									DRUG	0	0.206667	0.313333	0.346667	0.453333	0.56	0.42	0.66	0.84	1.12	1.06667	1.13333	1.17333	1.36	1.52667	1.58667	1.74667	1.92667	2.00667	2.02667	1.90667	2.12667	2.26	2.39333	2.19333	2.28667	2.36	2.26	2.41333	2.62	2.52667	2.40667	2.37333	2.44	2.42	2.32	2.36	2.29333	2.19333	2.06
									dsem	0	0.0482717	0.134117	0.102756	0.104593	0.114143	0.0971989	0.122202	0.218174	0.1061	0.0979148	0.157258	0.188848	0.178299	0.166895	0.219494	0.176707	0.20528	0.208958	0.205511	0.190605	0.20177	0.181475	0.188848	0.212349	0.219494	0.229865	0.235998	0.258727	0.291172	0.276968	0.243284	0.263577	0.267226	0.263529	0.272414	0.295973	0.299757	0.298642	0.28432
								ALL	CTRL	0	0.142857	0.267857	0.185714	0.332143	0.403571	0.267857	0.357143	0.639286	0.907143	0.814286	0.653571	0.653571	0.739286	1.03214	1.08929	1.07857	1.12143	1.26786	1.26429	1.31071	1.41429	1.51429	1.53929	1.55357	1.62143	1.675	1.7	1.84643	1.71071	1.92857	1.90714	1.825	1.91786	1.93929	1.92857	1.89286	1.80357	1.85714	1.80714
									csem	0	0.0301796	0.0914396	0.0592534	0.0928749	0.0967025	0.113861	0.153394	0.201144	0.162726	0.164084	0.180716	0.185769	0.187319	0.18438	0.168666	0.185332	0.188236	0.178697	0.185108	0.187319	0.203716	0.201562	0.20787	0.212971	0.227382	0.227339	0.232311	0.239349	0.273829	0.241077	0.240861	0.251168	0.246835	0.27719	0.263416	0.249546	0.29772	0.314105	0.292767
									DRUG	0	0.196429	0.375	0.375	0.442857	0.571429	0.467857	0.75	0.910714	1.13571	1.14643	1.29643	1.30714	1.43571	1.66429	1.77143	1.82857	1.94643	1.975	1.95357	2.05357	2.23571	2.31429	2.36071	2.31786	2.48214	2.51786	2.44286	2.53214	2.79643	2.80714	2.725	2.65357	2.7	2.83571	2.74643	2.73214	2.75357	2.76786	2.65
									dsem	0	0.0483818	0.0867742	0.0616409	0.0637099	0.107134	0.0816583	0.0979283	0.149456	0.089858	0.100985	0.150351	0.15266	0.148111	0.161934	0.162963	0.152393	0.152881	0.174924	0.158238	0.175969	0.157964	0.162789	0.164537	0.181196	0.190033	0.190242	0.179094	0.18481	0.19358	0.199797	0.195155	0.20023	0.204448	0.218776	0.215011	0.214368	0.226398	0.254954	0.246376
[truncated: 62 more columns]

## Sheet: BWCh
Ch. From	Age	CF01	CF02	CF03	CF04	CF05	CF06	CF07	CF08	CF09	CF10	CF11	CF12	CF13	CM01	CM02	CM03	CM04	CM05	CM06	CM07	CM08	CM09	CM10	CM11	CM12	CM13	CM14	CM15	DF01	DF02	DF03	DF04	DF05	DF06	DF07	DF08	DF09	DF10	DF11	DF12	DF13	DM01	DM02	DM03	DM04	DM05	DM06	DM07
Initial BW	55	0	0	0	0	0	0	0	0	0	0	0	0	0	0	0	0	0	0	0	0	0	0	0	0	0	0	0	0	0	0	0	0	0	0	0	0	0	0	0	0	0	0	0	0	0	0	0	0
	56	0.1	0	0.2	0	0	0.4	0.1	0.2	0.1	0.1	0.2	0.3	0	0	0.1	0.4	0.1	0.2	0.3	0.2	0.6	-0.1	0.1	0.1	0.1	0	0.3	-0.1	0	0	0.4	0.1	0.1	0.1	0.2	0.7	0.5	0.7	0.1	0	-0.5	0.1	0.1	0.1	0.4	0.2	0.3	0.3
C=CTRL	57	-0.5	-0.1	0.7	-0.4	-0.4	1.1	0.2	0.4	0.6	0.4	1	1.2	0.7	0.2	0.3	0.5	-0.4	-0.5	0.3	0.8	0.5	-0.3	0.1	0.4	0.2	0.2	-0.2	0.5	0.3	1.1	0.3	0.8	0	0.8	0.4	0	0.9	-0.2	0.5	0.3	0.6	0.2	0.2	0.3	1.4	-0.8	-0.4	0.8
D=DRUG	58	0.6	0	0.1	0.6	0.2	0.1	0.3	0.5	0.6	0.2	0.4	0.6	0.2	0.3	0.4	-0.7	0	0	-0.1	-0.2	-0.1	-0.2	0.1	-0.1	0.4	0.4	0.6	0	0.3	0.6	0.3	0.7	0.3	0.6	0.6	0.1	0.4	0.8	0.2	0.1	0.3	0.3	0.3	0.4	0.8	-0.2	0.3	-0.2
F=female	59	0.4	0	0.1	-0.1	0.1	2.2	0.4	0.6	0	0.2	0.4	0.6	-0.1	1	0.8	0.7	0	0	0.3	0.2	0.3	-0.2	0.4	0.4	-0.1	-0.4	0.6	0.5	0.3	0.4	0.3	0.1	0.5	0.6	0.8	0.1	0.4	0.8	0.8	0.2	0.3	0.3	0.4	1	0	-0.2	0.3	0.2
M=male	60	0.4	0	0.1	-0.1	0.1	2.2	0.5	0.8	0	0.2	0.4	0.6	-0.1	1.6	0.8	0.7	0	0	0.3	0.2	0.3	-0.2	0.5	0.4	0.4	0.1	0.6	0.5	0.3	0.4	0.3	0.1	0.5	0.6	2.8	0.1	0.4	0.8	0.8	0.2	0.3	0.9	0.9	1.3	0	-0.2	0.3	0.2
	61	0.4	0	0.1	-0.1	0.1	2.2	0.9	1.1	0	0.2	0.4	0.6	-0.1	-1.5	0.3	0.7	0	0	0.3	0.2	0.3	-0.2	-0.4	0.4	0.4	0.1	0.6	0.5	0.3	0.4	0.3	0.1	0.5	0.6	2	0.1	0.4	0.8	0.8	0.2	0.3	0.1	0.9	0.2	0	-0.2	0.3	0.2
	62	0.4	0.6	0.3	-0.1	0.1	2.2	0.5	0.9	0	0.7	1.4	0.6	-0.1	0.6	1	0.7	-0.1	-2.7	0.3	0.2	0.3	-0.6	0.1	0.4	0.4	0.1	1.3	0.5	0.3	0.4	1.3	0.1	0.5	1.4	0.5	1	1.6	1.8	0.8	0.2	1.2	1.2	1.3	0.8	0	0.6	1.3	0.2
	63	1	0.2	-0.2	0.7	-0.1	4.3	0.5	0.9	1.1	0.7	1.1	1.6	-1.7	0.6	1	0.9	0.3	0.5	-1.7	0.8	1	-0.1	0.1	1.5	0.4	0.1	1.5	0.9	0.5	1.5	1.3	0.5	-0.7	1.5	0.5	0.8	1.6	2	1.5	0.3	1.6	1.2	1.3	0.8	0.5	0.9	1.5	-1.9
	64	1.3	0.1	0.8	0.5	0	4.3	0.5	0.9	1.1	0.7	1.3	2	0.5	0.6	1	0.9	-0.4	0.5	1	1.1	1.2	-0.2	0.1	1.3	0.9	0.5	1.6	1.3	0.6	1.7	1.2	1.1	1.2	1.6	0.5	0.4	1.4	2.2	1.6	0.4	1.1	1.2	1.3	0.8	1	0.2	1.6	1.5
	65	0.8	-0.1	0.8	0.8	0.2	3.9	0.5	0.9	0.8	0.5	1.6	2	1	0.6	1	1.2	-1	-0.2	1.2	0.8	1	-0.4	0.1	1.3	1.1	0.4	0.8	1.2	0.6	2.1	1.3	1	0.8	2	0.5	0.7	1.6	2.3	2	0.5	0.7	1.2	1.3	0.8	1.1	0.2	0.8	1.1
	66	0.4	-0.1	0.8	-0.4	-0.4	4.1	1.2	1.7	0.8	0.5	1.6	1.7	0.1	1.2	1.4	0.9	-1	-0.2	0.4	0.5	0.6	-0.4	0.1	0.4	0.6	0.2	0.8	0.8	0.9	1.8	1.3	1.1	0.7	2	4.1	0.7	1.6	2.3	1.5	0.6	0.7	1	1.5	2.1	2.2	0.2	0.8	0.9
	67	0.4	-0.1	0.8	-0.4	-0.4	4.1	1.1	1.6	0.8	0.5	1.6	1.7	0.1	1.4	1.8	0.9	-1	-0.2	0.4	0.5	0.6	-0.4	0.5	0.4	0.4	-0.4	0.8	0.8	0.9	1.8	1.3	1.1	0.7	2	3.8	0.7	1.6	2.3	1.5	0.6	0.7	1.3	2	2	2.2	0.2	0.8	0.9
	68	0.4	0.2	0.5	-0.4	-0.4	4.1	1.3	1.8	0.8	0.5	1.4	1.7	0.1	1.1	2.1	0.9	-0.9	0.7	0.4	0.5	0.6	-0.3	0.5	0.4	0.4	-0.4	1.9	0.8	0.9	1.8	1.3	1.1	0.7	2	3.8	1.1	1.5	2.7	1.5	0.6	0.8	1.6	2.2	2.1	2.2	0.9	1.9	0.9
	69	1.4	0.3	0.8	0.8	-0.2	4.4	1.4	1.9	0.8	0.9	2.4	1.4	0.8	0.6	1.2	1.5	-0.7	1	1.1	1	1.1	0.9	-0.2	1.4	0.4	-0.4	2.2	0.7	0.3	2.2	2.1	0.9	0.7	2.9	3.9	1.4	2.1	2.8	2.5	0.8	1.1	1.3	2.5	1.8	1.8	0.8	2.1	1.2
	70	1.3	0.8	1.3	1.3	-0.1	4.1	1.4	1.9	1.1	0.8	2	1.1	0.8	0.6	1.2	1.8	-0.7	0.7	1.5	0.7	1.5	0.5	-0.2	1.1	0.6	0.1	2.2	1.1	0.8	2.1	2.1	1.5	1.2	2.6	3.9	2.2	2.4	2.5	2.4	1.3	0.8	1.3	2.5	1.8	2.3	1.1	1.8	2.1
	71	0.9	0.5	1.3	1	-0.6	4.8	1.4	1.9	1.3	1.2	1.9	0.9	0.1	0.6	1.2	1.5	-0.2	0.4	1.7	0.8	1.5	0.5	-0.2	1.1	1.2	0.3	1.8	1.4	0.5	2.1	1.7	1.5	0.9	2.5	3.9	2.6	2.2	2.7	2.3	1.5	0.6	1.3	2.5	1.8	3.1	1.1	1.5	2.2
	72	1.4	0.5	0.9	1.2	-0.1	5	1.1	1.7	1.2	1.1	1.9	0.8	0.9	1.2	2.1	1.5	-0.9	0.9	1.1	0.5	1.1	0.7	0.4	0.7	0.9	0.3	2.3	1	0.5	2.6	1.1	1.9	1.5	2.4	3.8	1.9	2	2.4	2.6	2	0.9	2.1	2.5	2.2	3	1.1	2.8	2.1
	73	1.6	0.5	0.9	1.2	-0.1	4.4	1.9	1.7	1	1.1	1.9	1.8	1.1	1	2.5	1.2	-0.9	0.9	1.6	0.5	1.3	0.7	0.5	1.5	1	0.5	2.3	1.9	0.3	2.9	1.1	1.3	1.4	2.4	4.6	1.9	2	2.4	2.4	1.6	0.9	1.8	2.8	2.6	2.6	1.1	2.8	2.4
	74	1.6	0.5	0.9	1.2	-0.1	4.4	1.6	2.5	1	1.1	1.9	1.8	1.1	1.1	2.4	1.2	-0.9	0.9	1.6	0.5	1.3	0.7	0.4	1.5	0.9	0.1	2.3	1.9	0.3	2.9	1.1	1.3	1.4	2.4	3.7	1.9	2	2.4	2.4	1.6	0.9	1.8	2.7	2.5	2.6	1.1	2.8	2.4
	75	1.6	0.8	1.9	1.2	-0.1	4.4	1.6	2.3	1	1.2	2.3	1.8	1.1	0.7	2.2	1.2	-0.9	0.9	1.6	0.5	1.3	0.7	0.4	1.5	0.9	0.1	2.6	1.9	0.3	2.9	1.8	1.3	1.4	3	4.5	2.7	2.8	3.2	2.4	1.6	1	1.7	3.2	2.1	2.6	1.3	2.2	2.4
	76	1.7	0.7	1.5	1.5	0	5.5	1.6	2.3	1.4	1.6	2.1	1.6	1	0.7	2.6	1.6	-0.5	1.3	1.6	0.7	1.3	1.3	0.5	1.3	0.9	0.1	2.6	1.1	0.9	3	1.8	2.1	1.7	2.8	4.2	2.5	2.7	2.9	3	2.2	0.9	2.7	3	2.4	1.7	1.9	2.5	2.3
	77	1.7	1	1.4	1.7	0.2	5.5	1.6	2.3	1.2	1.4	2.6	1.8	1.3	0.7	2.6	1.9	-0.6	1	1.6	1.3	1.9	1.2	0.5	1.4	1.1	0.5	2.6	1	0.7	3.2	1.5	1.9	1.3	2.4	4.2	2.5	2.8	3.5	3.1	2.8	1	2.7	3	2.4	2.2	1.9	2.3	2.7
	78	2	1	1.7	2.5	0.1	5.3	1.6	2.3	1.5	1.4	2.1	2	0.4	0.7	2.6	2	-1	0.9	1.7	1.5	1.9	1	0.5	1.3	1.5	0.8	2.7	1.1	0.5	3	1.9	1.6	1.6	2.4	4.2	2.3	2.7	2.9	3.5	2.8	0.8	2.7	3	2.4	2.4	1.4	2.9	3.2
	79	1.4	0.6	1.9	1.7	-0.1	5	2.3	3.2	1.6	1.5	2.1	2.4	0.8	1.1	2.8	1.6	-0.9	1.4	1.7	0.6	1.6	1.4	0.3	1.2	1.4	0.8	3.1	1	0.7	2.9	1.9	1.8	1.6	3.4	4.6	2.6	3.5	3	2.8	2.5	0.7	1.8	3.1	3	1.8	1.8	2.7	2.8
	80	1	0.6	1.9	1.6	-0.4	5.5	2.6	2.7	1.7	1.5	2.1	2.2	1	1.4	2.9	2.2	-0.9	1.4	2.3	1.2	2.1	1.4	0.4	1.3	1	0.3	3.1	1.3	1	3.2	1.9	2.1	2.5	3.4	5.2	2.6	3.5	3	3.2	2.9	0.7	2	3	2.8	2.2	1.8	2.7	3.6
	81	1	0.6	1.9	1.6	-0.4	5.5	2.9	3.2	1.7	1.5	2.1	2.2	1	1.4	2.7	2.2	-0.9	1.4	2.3	1.2	2.1	1.4	0.7	1.3	1.4	0.5	3.1	1.3	1	3.2	1.9	2.1	2.5	3.4	5.1	2.6	3.5	3	3.2	2.9	0.7	2.1	3.2	3	2.2	1.8	2.7	3.6
	82	1	1.4	1.7	1.6	-0.4	5.5	2.8	3.3	1.7	2	2.8	2.2	1	1	3	2.2	-1.1	1.4	2.3	1.2	2.1	1.1	0.6	1.3	1.4	0.5	2.7	1.3	1	3.2	2.2	2.1	2.5	2.9	4.1	3.3	3.4	3.1	3.2	2.9	0.6	2.5	3.2	2.7	2.2	1.4	2.2	3.6
	83	2.5	1	2	2.5	0.5	5.8	2.5	3.5	2.3	2.2	2.6	3.4	0.9	1.7	3	1.8	-1	1.4	1.7	1	1.7	0.9	1	1.4	1.4	0.5	2.9	0.6	0.7	3.1	2.6	2.1	1.9	3.5	3.8	3	3.8	3.3	2.9	2.9	1.1	2.3	3.2	3	3.5	1.6	2.3	2.8
	84	1.9	0.7	2	1.1	0.2	6.1	2.5	3.5	1.2	2.6	2.9	2.7	-2	1.7	3	1.9	-0.4	1.9	2.2	1.1	1.6	1.5	1	1.4	1.2	0.3	3.2	0.9	1.2	3.8	3.1	2.4	2.6	4	3.8	3.4	3.8	3.3	3.1	3.1	1.4	2.3	3.2	3	4.5	2	2.5	3.2
	85	2	1.1	1.8	2.6	0.2	6.3	2.5	3.5	2.1	2.3	3.5	2.3	0.7	1.7	3	1.5	-0.8	1.3	2	2.3	2.1	1.1	1	2	1.2	0.8	2.6	1.3	1.2	4.3	2.5	2.7	2.4	3.9	3.8	3.8	3.8	3.5	3.5	3.8	1.5	2.3	3.2	3	4.2	1.6	2.3	3.5
	86	2	1.2	1.7	1.9	0.4	6.1	3	3.9	2.5	2	3.2	2.1	2.3	1.3	3.2	1.3	-0.5	1.6	2	1.5	2	0.9	0	1.6	1.5	0.8	2.8	1.1	1.2	4.1	2.3	3.3	2.3	3.2	4.5	3.5	3.5	3.4	3.7	4	1.2	2.1	3.3	3.4	3.2	1.8	2.4	3.2
	87	1.5	1.2	1.7	1.5	0.2	6	3	4	2.4	2	3.2	2.4	1.7	1.3	3.3	1.7	-0.5	1.6	1.7	1.2	2.6	0.9	0.1	1.6	1.2	0.2	2.8	0.6	1	3.7	2.3	2.7	2.5	3.2	4.9	3.5	3.5	3.4	3.4	3.4	1.2	1.9	2.4	3.4	2.8	1.8	2.4	3.4
	88	1.5	1.2	1.7	1.5	0.2	6	3.5	4.1	2.4	2	3.2	2.4	1.7	1.7	3.5	1.7	-0.5	1.6	1.7	1.2	2.6	0.9	0.8	1.6	1.3	0.8	2.8	0.6	1	3.7	2.3	2.7	2.5	3.2	5.2	3.5	3.5	3.4	3.4	3.4	1.2	1.9	3	4	2.8	1.8	2.4	3.4
	89	1.5	0.9	2.4	1.5	0.2	6	3.8	4.8	2.4	2.9	3.6	2.4	1.7	1.4	3.2	1.7	-0.9	1.1	1.7	1.2	2.6	1.3	-0.2	1.6	1.3	0.8	2.8	0.6	1	3.7	3.5	2.7	2.5	3.7	5.2	3.8	4.2	4.5	3.4	3.4	1.5	2.5	3.5	3.4	2.8	1.9	2.2	3.4
	90	1.7	1	2.6	0.9	0.7	6.5	3.1	4.3	2.3	2.8	3.1	1.6	1.3	2	3.4	1.4	-0.6	1.4	1.9	1.2	1.8	1.6	0.2	2.5	1.3	0.8	2.8	0.4	1.2	3.9	2.9	2.7	3	3.7	4.3	3.6	3.4	4.3	3.8	4.2	1.1	2.5	2.9	3.4	2.6	1.7	2.3	3.1
	91	1.3	0.8	2.4	0.5	0.2	5.4	3.1	4.3	2	2.9	3.7	1.3	1.1	2	3.4	2.3	-0.3	1.6	1.9	1.3	2.3	1.9	0.2	2	1.4	0.7	2.9	0.4	1.2	3.8	3	3	2.6	3.4	4.3	3.5	3.3	3.9	3.7	4.2	1.2	2.5	2.9	3.4	3.6	1.9	2.6	3.3
	92	0.3	0.7	2.2	0.5	0.4	6.9	3.1	4.3	2.2	3	3.8	1.6	0.6	2	3.4	2.1	-0.6	0.9	2.2	1.6	2.3	0.9	0.2	1.7	1.4	0.7	2.3	-0.2	1.2	4.3	3.3	2.7	2.7	3.4	4.3	4	3.7	4.3	3.3	4.1	1.4	2.5	2.9	3.4	3.3	1.2	1.6	3.5
	93	0.2	0.7	1.7	0.1	0.9	7.4	4	4.3	2.4	3	3.6	2.1	0.7	1.5	3.1	1.3	-0.7	1.6	1.5	1.6	1.8	1.1	-0.6	1.4	1.4	2.5	2.9	0.5	1	4.7	3.6	2.9	2.5	3.8	5.3	3.5	4.2	4.5	3.6	3.9	1.1	1.8	3.4	3.2	2.9	1	2.2	3.2
	94	0.1	0.7	1.7	-0.3	0.4	6.6	3.5	4.3	2.2	3	3.6	1.9	0.7	1.9	3.3	1.7	-0.7	1.6	1.7	1.4	2.1	1.1	-0.2	2	1.2	1.4	2.9	0.8	1.1	3.9	3.6	2.6	2.5	3.8	5.1	3.5	4.2	4.5	3.3	4.1	1.1	1.8	3.3	2.9	2.3	1	2.2	3.7
	95	0.1	0.7	1.7	-0.3	0.4	6.6	3.3	4.5	2.2	3	3.6	1.9	0.7	1.7	3.3	1.7	-0.7	1.6	1.7	1.4	2.1	1.1	-0.2	2	1.3	1.6	2.9	0.8	1.1	3.9	3.6	2.6	2.5	3.8	4.7	3.5	4.2	4.5	3.3	4.1	1.1	1.8	3.3	3.4	2.3	1	2.2	3.7
	96	0.1	0.7	1.7	-0.3	0.4	6.6	3.6	4.2	2.2	2.9	4	1.9	0.7	1.6	3.1	1.7	-0.5	1.5	1.7	1.4	2.1	0.7	-0.7	2	1.3	1.6	2.4	0.8	1.1	3.9	3.2	2.6	2.5	3.6	4.7	3.7	3.5	4.3	3.3	4.1	1.6	1.6	3.1	3.2	2.3	-0.3	1.2	3.7
	97	0.5	0.7	1.7	-1.9	0.2	6.7	4	4.6	2.7	2.9	4	0.9	0.3	1.5	3.1	0.9	-0.5	1.5	1.9	1.3	1.9	0.7	-1.6	2	1.3	1.6	2.4	0.2	0.9	3.9	3.2	2.5	2	3.6	5.2	3.7	3.5	4.3	3.3	4.1	1.6	2.3	3	3.1	1.6	-0.3	1.2	3.1
	98	0.5	0.4	2.4	-1.9	0.2	6.7	4	4.6	2.7	2.9	3.9	0.9	0.3	1.5	3.1	0.9	-0.1	2.4	1.9	1.3	1.9	0.9	-1.6	2	1.1	3.1	2.7	0.2	0.9	3.9	2.9	2.5	2	3.9	5.2	3.5	4.2	5	3.3	4.1	1.9	2.3	3	3.1	1.6	-0.3	1.2	3.1
	99	1	0.4	2.8	-0.1	0.6	6.6	4	4.6	3.1	3.1	3.7	1.8	0.8	1.5	3.1	0.5	-0.1	1.9	1.8	2.1	1.9	0.4	-1.6	2.9	1.1	3.1	2.5	0.2	1.2	3.9	2.9	2.9	3	4.4	5.2	3.3	3.7	4.4	3.1	4.3	1.7	2.3	3	3.1	2.2	-0.8	0.9	3.6
	100	1	-0.1	2.4	-0.1	1.2	6.9	3.4	4	2.7	3.2	3.8	2	0.2	1.5	2.7	0.4	-1.3	1.7	1.5	1.6	2	0.3	-2.9	2.8	1.4	1.3	2.3	-0.1	1.6	4.3	2.9	3.3	2.6	3.9	4.6	4.1	3.6	4.7	3.3	4.7	1.7	2.3	3.4	2.4	2.2	-1.8	0.8	3.5
	101	1	-0.1	2.4	-0.1	0.7	6.7	3.4	4	2.8	3.2	3.8	0.1	0.9	1.5	2.7	0.4	-1.3	1.7	1.5	1.1	0.8	0.3	-2.9	2.5	1.6	0.2	2.3	-0.2	1.6	4.6	2.9	2.7	2.6	3.9	4.6	4.1	3.6	4.7	3.5	4.3	1.7	2.3	3.4	2.4	2.7	-1.8	0.8	3.1
	102	1	-0.1	2.4	-0.1	0.7	6.7	3.5	4.8	2.8	3.2	3.8	0.1	0.9	1.7	3.1	0.4	-1.3	1.7	1.5	1.1	0.8	0.3	-2.5	2.5	1.2	1.1	2.3	-0.2	1.6	4.6	2.9	2.7	2.6	3.9	5.3	4.1	3.6	4.7	3.5	4.3	1.7	1.7	2.8	2.2	2.7	-1.8	0.8	3.1
	103	1	1.3	2	-0.1	0.7	6.7	2.8	5	2.8	3.3	3.6	0.1	0.9	1.5	2.6	0.4	-0.3	2	1.5	1.1	0.8	0	-1.7	2.5	1.2	1.1	2.4	-0.2	1.6	4.6	3	2.7	2.6	3.6	5.1	3.4	4.1	4.9	3.5	4.3	1.7	2.1	3	2.1	2.7	-2.2	0.3	3.1
	104	1.1	1.1	1.2	0.1	0.5	7	3.1	4.9	2.8	3.3	3.4	0.5	-0.4	0.7	2.1	0.2	-0.6	1.6	1.5	1.6	0.6	-0.4	-1.7	2.9	1.2	1.1	2	-0.4	1.2	4.1	3	3	2.8	3.2	4.1	3.3	4	4.8	2.7	4.6	1.2	1.9	2.1	1.5	2.5	-2.7	0	2.7
	105	0.4	0.7	1.4	2	-0.1	6.3	3.1	4.9	2.6	3.2	4	-1.1	-0.5	0.7	2.1	0.3	-0.6	1.9	1.1	1.2	0.2	0.3	-1.7	2.8	1	1.9	2.3	-0.8	1	4.3	3.3	2.4	2.2	3.3	4.1	3.5	3.9	5.2	2.4	4.2	1.5	1.9	2.1	1.5	1.6	-3	0.2	2.3
	106	0.4	0.5	1	1.2	0.8	6.4	3.1	4.9	3.3	2.6	3.9	-2.6	0.2	0.7	2.1	-1	-0.9	1.6	1.5	1.7	0	-0.4	-1.7	2.9	0.4	2.6	2.1	-0.5	1.6	4.2	3.1	2.8	2.6	2.7	4.1	3.9	3.6	4.8	3.1	4.6	1.3	1.9	2.1	1.5	1.5	-2.2	-0.3	2.3
	107	0.2	1.2	1.8	1.1	0.6	6.3	2.1	4.5	3.3	3.5	3.7		-0.4	0.7	3	-0.5	-1	1.4	1.1	1	-0.1	-0.5	-2.2	2.3	0.5	3.4	2	-0.5	1.2	4.1	2.9	2.6	2.1	2.7	3.5	4.1	4	4.3	2.3	3.9	1.7	2	2.2	1.9	1.2	-2.3	-0.1	2.1
	108	0.4	1.2	1.8	1.2	1.1	6.7	2.2	4.7	3.2	3.5	3.7		-0.7	0	2.7	-1.1	-1	1.4	1.2	1.1	-0.1	-0.5	-1.7	2.4	0.5	3.8	2	-0.6	1.2	4.4	2.9	2.9	2.4	2.7	3.1	4.1	4	4.3	2.3	4	1.7	1.9	2.4	1	1.3	-2.3	-0.1	1.5
	109	0.4	1.2	1.8	1.2	1.1	6.7	2.1	5	3.2	3.5	3.7		-0.7	0.1	2.6	-1.1	-1	1.4	1.2	1.1	-0.1	-0.5	-1.7	2.4	0	3.6	2	-0.6	1.2	4.4	2.9	2.9	2.4	2.7	3.9	4.1	4	4.3	2.3	4	1.7	2.1	2.1	1	1.3	-2.3	-0.1	1.5
	110	0.4	0.9	1.3	1.2	1.1	6.7	2.1	4.9	3.2	3.2	4.2		-0.7	-0.3	4.3	-1.1	-1.1	1.3	1.2	1.1	-0.1	-0.9	-1.9	2.4	0	3.6	2.1	-0.6	1.2	4.4	2.8	2.9	2.4	2	3	3.6	3.5	4.5	2.3	4	1.6	1.5	1.8	0.4	1.3	-7.1	-1.1	1.5
	111	-0.3	0.5	0.7	1	1.1	4.7	2.5	5.3	3.3	3	3.6		-1.2	-0.7	2.6	-1.5	-1.1	1	1.1	0.5	0.5	-1.6	-2.4	2.8	0	3.6	1.6	-1	1	3.8	2.3	2.3	1.6	2	2.8	3.2	3.8	4.4	1.9	4.5	1.2	2.3	1.7	0.1	0.5		-1.5	0.9
	112	-0.6	1.4	1.3	0.8	1.2	4.4	2.5	5.3	3.1	3.5	4.2		-1.6	-0.7	2.6	-3.1	-0.9	1	0.7	-0.2	-0.7	-1.6	-2.4	3	-0.4	2	2.2	-1.5	0.7	3.6	1.8	2.2	2	1.6	2.8	3.2	3.7	4.3	1.6	3.7	1.4	2.3	1.7	0.1	1		-1.1	1
	113	-0.6	0.9	1	1.2	1	5.2	2.5	5.3	3	3.3	4.3		-1.3	-0.7	2.6	-1.9	-1.3	0.4	1.5	0.6	-0.2	-1.6	-2.4	2.7	-0.3	1.6	1.8	-1.4	0.9	3.7	1.7	2.5	1.7	1.9	2.8	3.6	4	4.4	1.5	3.5	1.1	2.3	1.7	0.1	2		-1.2	1.1
	114	0.7	0.7	0.8	0.7	0.7	2.5	2.2	5.8	3.1	3.5	4		-1.3	0	2.2		-1.4	0.4	1.3	0.2	-2.4	-2.2	-3.3	2.4	-0.5	1.4	1.7	-1.4	0.7	3.5	1.8	2.4	1.7	1.8	1.2	3.6	4	4.8	1.5	3.8	1	1.7	0.4	-1.5	1		-1.2	1
	115	0.1	0.7	0.8	0.8	0.7	2	1.4	5.5	3.4	3.5	4		-1.9	-1.1	2.1		-1.4	0.4	1.7	1.3	0.8	-2.2	-3.9	3.3	-1.4	1.3	1.7	-1.8	0.4	3.6	1.8	2.1	1.5	1.8	0.3	3.6	4	4.8	0.9	3.8	1	1.7	0.3	-2.2	0		-1.2	1.7
	116	0.1	0.7	0.8	0.8	0.7		1.2	6.2	3.4	3.5	4		-1.9	-0.6	2		-1.4	0.4	1.7	1.3		-2.2	-1.3	3.3	-1.2	0.1	1.7	-1.8	0.4	3.6	1.8	2.1	1.5	1.8		3.6	4	4.8	0.9	3.8	1	1.5	0.6	-1.8	0		-1.2	1.7
	117	0.1	0.9	0.7	0.8	0.7		0.3	6	3.4	3.1	4		-1.9	-0.7	2.3		-1.7	-0.1	1.7	1.3		-2.6		3.3	-1.2	0.1	0.9	-1.8	0.4	3.6	0.8	2.1	1.5	1.1		3	4	4.4	0.9	3.8	0.9	1.2	0.3	-2.2	0		-1.9	1.7
	118	0.3	0.4	0.8	0.3	0.7		-0.4	6.6	2.5	3	4		-3.1	-2.1	1.6		-2	-0.5	1.7	1		-2.3		2.6	-1.2	0.1	0.8	-2.2	0.5	3	0.2	1.8	1.5	0.5		2.9	4	3.9	0.3	3.3	0.9	1.1	-0.7	-2.9	-1		-2	0.7
	119	-0.1	0.4	1.4	-0.2	0.4		-0.4	6.6	2.6	3.3	3.9		-4.3		1.6		-1.8	-0.6	1.3	0		-3.1		2.9	-3.8	-1.3	0.5	-2.3	0.5	2.2	0.6	1.6	1.5	1.2		2.7	4.2	4.6	0.4	3	1.3	1.1	-0.7	-2.9	-0.8		-2	-0.3
	120	0	0.7	0.5	0.5	1.1		-0.4	6.6	2.4	3.5	4.2		-3		1.6		-2.3	-1	1.4			-3.1		2.8	-5.4	-2.4	0.2	-2.5	0.6	2.5	0.1	1.6	1.9	0.7		2.4	3.7	4	1.3	3.3	1	1.1	-0.7	-2.9	-1.2		-1.7	-0.8
	121	-0.3	0.3	0.8	0.6	1.1			6.4	2.4	3.3	3.8		-5.2		1.6		-2.2	-1.9	1.1			-3.4		2.4		-5.5	0.2	-3.1	0	2.5	-0.6	1.7	1.2	-0.4		2.4	3.4	3.8	0.3	3.5	0	0.6	1	-2.4	-2.5		-2.7	-0.8
	122	-0.7	0.3	0.8	0.3	0.7			6.7	1.7	3.3	3.8				1.2		-2.2	-1.9	0.9			-3.4		1.7			0.2	-2.5	-0.3	1.9	-0.6	1.5	1.6	-0.4		2.4	3.4	3.8	-2	3.1	0	0.7	0	-4.4	-3.9		-2.7	-2
	123	-0.7	0.3	0.8	0.3	0.7			7.3	1.7	3.3	3.8				0.9		-2.2	-1.9	0.9			-3.4		1.7			0.2	-2.5	-0.3	1.9	-0.6	1.5	1.6	-0.4		2.4	3.4	3.8		3.1	0	0.6	-0.9	-4.6	-3.9		-2.7	-2
	124	-0.7	0.2	0.8	0.3	0.7			6.8	1.7	3.5	3.7				0.7		-2.6	-2.6	0.9			-3.3		1.7				-2.5	-0.3	1.9	-0.5	1.5	1.6			0.8	3.5	4		3.1	-0.4	0.2	-1.8		-3.9		-3.7	-2
	125	-0.8	0.2	0.4	-0.1	0.4			6.5	2.2	1.4	3.8				0.4		-1.8	-2	0.8			-3.4		1.4				-5.3	-2.9	0.1	-0.4	1.5	1			0	3.3	3.7		2.6	-0.9	-0.3	-3.8		-6.8			-1.8
	126	-1	0.2	0.2	-0.2	-0.1			6.5	1.4	3	3.7				0.4		-2.7	-3.2	0.9			-3.3		1.6						-1.4		1.3	-1.7			0.1	2.7	3.5		2.6	-1	-0.3			-7.6			-2.4
	127	-1.3	0.3	-0.2	0.1	-1.2			6.5	1	3.3	3.5				0.4		-2.4	-3.3	0.7					1.2								1.2	-3.8			-0.1	2.7	3		2.6	-1.8	-0.3			-7.9
	128	-1.2	-0.1	-0.4	0.6	-0.9			6.6	0.9	3.2	2.9				0.9		-3		0.8					1.8								0.9				-0.9	2.7	2.7		2.8	-2	-0.4
	129	-2.2	-0.1	-0.4	-0.4	-0.8			6.5	0.9	3.2	2.9				1.4				0.5					1.1								0.5				-0.9	2.7	2.7		2.5	-2	-0.4
	130	-2.2	-0.1	-0.4	-0.4	-0.8			6	0.9	3.2	2.9				0.8				0.5					1.1								0.5					2.7	2.7		2.5	-2	-0.2
	131	-2.2	-0.3	-0.6	-0.4	-0.8			5.3	0.9	2.7	2.5				0.1				0.5					1.1								0.5					1.9	2.3		2.5	-2.3	-0.7
	132	-5.8	0	-0.6					5.3	0.8	2.4	2.9								-0.1					-0.1													1.5	2.3		1.7	-1.5	-1.2
	133		-0.9	-1.2					5.3	0.3	2.4	2.1								-0.3					0													1.2	1.2		1.5	-1.6	-1.2
	134		-0.9	-1.4					5.3	-0.3	2.5	2.4								-0.4					-0.3													1.1	1.1		0.3	-1.8	-1.2
	135		-1.4	-1.5					5.3	-1.2	2.1	2.2								-0.8					-2													0.8	0.4		0.6	-4.3	-0.6
	136		-1.4	-1.5					5.1	-1.8	2.1	2.2								-1.4																		0.8	0.4		0		0.2
	137		-1.4						4.8	-1.8	2.1	2.2								-1.4																		0.8	0.4		0		0.2
	138		-1.5						4.9	-1.8	1.9	0								-1.4																		0.4	0.7				-3.3
	139		-2.1						4.5	-3.4	1.8	-1.7								-3.1																		0.4	0.2
	140		-2.1						4.5		1.8	-4.3								-3.7																		0.1	-0.8
	141		-2.1						4.5		1.8									-3.9																		0.1	-0.8
	142		-2.1						4.5		1.8									-3.9																		0.1	-0.8
	143		-2.1						4.1		1.8																											0.1	-0.8
	144		-2.1						3.8		1.8																											0.1	-0.8
	145		-2.9						3.8		0.5																											-0.3	-2.9
	146								3.8		-0.1																											-0.3
	147								3.8		-0.7																											-0.6
	148								3.8																													-0.3
	149								3.2																													-1.2
	150								3.6
	151								3.3
	152								3.7
	153								3.4
	154								3.4
	155								3.4
	156								-0.7
	157
	158
	159
	160
	161
	162
	163
	164
	165
	166
	167
	168
	169
	170
	171
	172
	173
	174
	175
	176
	177
	178
	179
	180
	max	2.5	1.4	2.8	2.6	1.2	7.4	4	7.3	3.4	3.5	4.3	3.4	2.3	2	4.3	2.3	0.3	2.4	2.3	2.3	2.6	1.9	1	3.3	1.6	3.8	3.2	1.9	1.6	4.7	3.6	3.3	3	4.4	5.3	4.1	4.2	5.2	3.8	4.7	1.9	2.7	3.5	4	4.5	2	2.9	3.7
	age	83	82	99	85	100	93	93	123	115	107	113	83	86	90	110	91	63	98	80	85	87	91	83	115	101	108	84	73	100	93	93	86	90	99	93	100	89	105	90	100	98	76	89	88	84	84	78	94
	min	-5.8	-2.9	-1.5	-1.9	-1.2	0	-0.4	-0.7	-3.4	-0.7	-4.3	-2.6	-5.2	-2.1	0	-3.1	-3	-3.3	-3.9	-0.2	-2.4	-3.4	-3.9	-2	-5.4	-5.5	-0.2	-5.3	-2.9	-1.4	-0.6	0	-3.8	-0.4	0	-0.9	-1.2	-2.9	-2	0	-4.3	-3.3	-3.8	-4.6	-7.9	-7.1	-3.7	-2.4
	max-min	8.3	4.3	4.3	4.5	2.4	7.4	4.4	8	6.8	4.2	8.6	6	7.5	4.1	4.3	5.4	3.3	5.7	6.2	2.5	5	5.3	4.9	5.3	7	9.3	3.4	7.2	4.5	6.1	4.2	3.3	6.8	4.8	5.3	5	5.4	8.1	5.8	4.7	6.2	6	7.3	8.6	12.4	9.1	6.6	6.1
	median	0.4	0.4	0.95	0.6	0.2	5.5	2.15	4.25	1.7	2.3	3	1.7	0.3	1	2.2	0.9	-0.9	0.9	1.2	1.1	1.2	0	0.05	1.6	0.9	0.5	2.2	0.5	0.9	3.2	1.9	2.1	1.6	2.6	4.1	2.7	2.8	3.2	2.4	2.9	1	1.65	2.4	2	1.8	0.85	0.85	2.1
[truncated: 135 more columns]

## Sheet: BWNSPlots
	F				M				ALL																F				M				ALL																F
Age	CTRL	csem	DRUG	dsem	CTRL	csem	DRUG	dsem	CTRL	csem	DRUG	dsem												Age	CTRL	csem	DRUG	dsem	CTRL	csem	DRUG	dsem	CTRL	csem	DRUG	dsem												Age	CTRL
55	0	0	0	0	0	0	0	0	0	0	0	0												55	0	0	0	0	0	0	0	0	0	0	0	0												55	0
56	0.130769	0.0346865	0.184615	0.0904732	0.153333	0.0486647	0.206667	0.0482717	0.142857	0.0301796	0.196429	0.0483818												56	0.130769	0.0346865	0.184615	0.0904732	0.153333	0.0486647	0.206667	0.0482717	0.142857	0.0301796	0.196429	0.0483818												56	0.0769231
57	0.376923	0.161782	0.446154	0.107187	0.173333	0.0963459	0.313333	0.134117	0.267857	0.0914396	0.375	0.0867742												57	0.376923	0.161782	0.446154	0.107187	0.173333	0.0963459	0.313333	0.134117	0.267857	0.0914396	0.375	0.0867742												57	0.153846
58	0.338462	0.0615385	0.407692	0.0635101	0.0533333	0.0844403	0.346667	0.102756	0.185714	0.0592534	0.375	0.0616409												58	0.338462	0.0615385	0.407692	0.0635101	0.0533333	0.0844403	0.346667	0.102756	0.185714	0.0592534	0.375	0.0616409												58	0
59	0.369231	0.166943	0.430769	0.0701506	0.3	0.100948	0.453333	0.104593	0.332143	0.0928749	0.442857	0.0637099												59	0.369231	0.166943	0.430769	0.0701506	0.3	0.100948	0.453333	0.104593	0.332143	0.0928749	0.442857	0.0637099												59	0.0769231
60	0.392308	0.169638	0.584615	0.195083	0.413333	0.110784	0.56	0.114143	0.403571	0.0967025	0.571429	0.107134												60	0.392308	0.169638	0.584615	0.195083	0.413333	0.110784	0.56	0.114143	0.403571	0.0967025	0.571429	0.107134												60	0.0769231
61	0.446154	0.179606	0.523077	0.138283	0.113333	0.137967	0.42	0.0971989	0.267857	0.113861	0.467857	0.0816583												61	0.446154	0.179606	0.523077	0.138283	0.113333	0.137967	0.42	0.0971989	0.267857	0.113861	0.467857	0.0816583												61	0.0769231
62	0.576923	0.179441	0.853846	0.157144	0.166667	0.23496	0.66	0.122202	0.357143	0.153394	0.75	0.0979283												62	0.576923	0.179441	0.853846	0.157144	0.166667	0.23496	0.66	0.122202	0.357143	0.153394	0.75	0.0979283												62	0.0769231
63	0.776923	0.372475	0.992308	0.207692	0.52	0.200998	0.84	0.218174	0.639286	0.201144	0.910714	0.149456												63	0.776923	0.372475	0.992308	0.207692	0.52	0.200998	0.84	0.218174	0.639286	0.201144	0.910714	0.149456												63	0.307692
64	1.07692	0.307002	1.15385	0.154677	0.76	0.14826	1.12	0.1061	0.907143	0.162726	1.13571	0.089858												64	1.07692	0.307002	1.15385	0.154677	0.76	0.14826	1.12	0.1061	0.907143	0.162726	1.13571	0.089858												64	0.153846
65	1.05385	0.280251	1.23846	0.187609	0.606667	0.178743	1.06667	0.0979148	0.814286	0.164084	1.14643	0.100985												65	1.05385	0.280251	1.23846	0.187609	0.606667	0.178743	1.06667	0.0979148	0.814286	0.164084	1.14643	0.100985												65	0
66	0.923077	0.335344	1.48462	0.265988	0.42	0.160119	1.13333	0.157258	0.653571	0.180716	1.29643	0.150351												66	0.923077	0.335344	1.48462	0.265988	0.42	0.160119	1.13333	0.157258	0.653571	0.180716	1.29643	0.150351												66	0.0769231
67	0.907692	0.333486	1.46154	0.247433	0.433333	0.184821	1.17333	0.188848	0.653571	0.185769	1.30714	0.15266												67	0.907692	0.333486	1.46154	0.247433	0.433333	0.184821	1.17333	0.188848	0.653571	0.185769	1.30714	0.15266												67	0.0769231
68	0.923077	0.331885	1.52308	0.249655	0.58	0.201471	1.36	0.178299	0.739286	0.187319	1.43571	0.148111												68	0.923077	0.331885	1.52308	0.249655	0.58	0.201471	1.36	0.178299	0.739286	0.187319	1.43571	0.148111												68	0.230769
69	1.31538	0.316399	1.82308	0.292679	0.786667	0.196848	1.52667	0.166895	1.03214	0.18438	1.66429	0.161934												69	1.31538	0.316399	1.82308	0.292679	0.786667	0.196848	1.52667	0.166895	1.03214	0.18438	1.66429	0.161934												69	0.384615
70	1.36923	0.270656	1.98462	0.238275	0.846667	0.197331	1.58667	0.219494	1.08929	0.168666	1.77143	0.162963												70	1.36923	0.270656	1.98462	0.238275	0.846667	0.197331	1.58667	0.219494	1.08929	0.168666	1.77143	0.162963												70	0.307692
71	1.27692	0.349753	1.92308	0.262911	0.906667	0.168032	1.74667	0.176707	1.07857	0.185332	1.82857	0.152393												71	1.27692	0.349753	1.92308	0.262911	0.906667	0.168032	1.74667	0.176707	1.07857	0.185332	1.82857	0.152393												71	0.307692
72	1.35385	0.334475	1.96923	0.237612	0.92	0.195473	1.92667	0.20528	1.12143	0.188236	1.94643	0.152881												72	1.35385	0.334475	1.96923	0.237612	0.92	0.195473	1.92667	0.20528	1.12143	0.188236	1.94643	0.152881												72	0.384615
73	1.46154	0.293419	1.93846	0.298831	1.1	0.216025	2.00667	0.208958	1.26786	0.178697	1.975	0.174924												73	1.46154	0.293419	1.93846	0.298831	1.1	0.216025	2.00667	0.208958	1.26786	0.178697	1.975	0.174924												73	0.538462
74	1.5	0.302341	1.86923	0.251759	1.06	0.221424	2.02667	0.205511	1.26429	0.185108	1.95357	0.158238												74	1.5	0.302341	1.86923	0.251759	1.06	0.221424	2.02667	0.205511	1.26429	0.185108	1.95357	0.158238												74	0.461538
75	1.62308	0.293116	2.22308	0.310944	1.04	0.226316	1.90667	0.190605	1.31071	0.187319	2.05357	0.175969												75	1.62308	0.293116	2.22308	0.310944	1.04	0.226316	1.90667	0.190605	1.31071	0.187319	2.05357	0.175969												75	0.538462
76	1.73077	0.353804	2.36154	0.252307	1.14	0.21175	2.12667	0.20177	1.41429	0.203716	2.23571	0.157964												76	1.73077	0.353804	2.36154	0.252307	1.14	0.21175	2.12667	0.20177	1.41429	0.203716	2.23571	0.157964												76	0.230769
77	1.82308	0.346808	2.37692	0.288931	1.24667	0.214224	2.26	0.181475	1.51429	0.201562	2.31429	0.162789												77	1.82308	0.346808	2.37692	0.288931	1.24667	0.214224	2.26	0.181475	1.51429	0.201562	2.31429	0.162789												77	0.384615
78	1.83846	0.348355	2.32308	0.288042	1.28	0.234663	2.39333	0.188848	1.53929	0.20787	2.36071	0.164537												78	1.83846	0.348355	2.32308	0.288042	1.28	0.234663	2.39333	0.188848	1.53929	0.20787	2.36071	0.164537												78	0.384615
79	1.87692	0.350669	2.46154	0.30854	1.27333	0.244651	2.19333	0.212349	1.55357	0.212971	2.31786	0.181196												79	1.87692	0.350669	2.46154	0.30854	1.27333	0.244651	2.19333	0.212349	1.55357	0.212971	2.31786	0.181196												79	0.384615
80	1.84615	0.384577	2.70769	0.319748	1.42667	0.265378	2.28667	0.219494	1.62143	0.227382	2.48214	0.190033												80	1.84615	0.384577	2.70769	0.319748	1.42667	0.265378	2.28667	0.219494	1.62143	0.227382	2.48214	0.190033												80	0.230769
81	1.90769	0.397663	2.7	0.314806	1.47333	0.24966	2.36	0.229865	1.675	0.227339	2.51786	0.190242												81	1.90769	0.397663	2.7	0.314806	1.47333	0.24966	2.36	0.229865	1.675	0.227339	2.51786	0.190242												81	0.230769
82	2.04615	0.38971	2.65385	0.271183	1.4	0.260037	2.26	0.235998	1.7	0.232311	2.44286	0.179094												82	2.04615	0.38971	2.65385	0.271183	1.4	0.260037	2.26	0.235998	1.7	0.232311	2.44286	0.179094												82	0.230769
83	2.43846	0.374258	2.66923	0.269231	1.33333	0.24836	2.41333	0.258727	1.84643	0.239349	2.53214	0.18481												83	2.43846	0.374258	2.66923	0.269231	1.33333	0.24836	2.41333	0.258727	1.84643	0.239349	2.53214	0.18481												83	0.461538
84	1.95385	0.52704	3	0.247034	1.5	0.238248	2.62	0.291172	1.71071	0.273829	2.79643	0.19358												84	1.95385	0.52704	3	0.247034	1.5	0.238248	2.62	0.291172	1.71071	0.273829	2.79643	0.19358												84	0.307692
85	2.37692	0.421559	3.13077	0.271837	1.54	0.232338	2.52667	0.276968	1.92857	0.241077	2.80714	0.199797												85	2.37692	0.421559	3.13077	0.271837	1.54	0.232338	2.52667	0.276968	1.92857	0.241077	2.80714	0.199797												85	0.461538
86	2.48462	0.387769	3.09231	0.289664	1.40667	0.242107	2.40667	0.243284	1.90714	0.240861	2.725	0.195155												86	2.48462	0.387769	3.09231	0.289664	1.40667	0.242107	2.40667	0.243284	1.90714	0.240861	2.725	0.195155												86	0.307692
87	2.36923	0.404682	2.97692	0.290701	1.35333	0.266881	2.37333	0.263577	1.825	0.251168	2.65357	0.20023												87	2.36923	0.404682	2.97692	0.290701	1.35333	0.266881	2.37333	0.263577	1.825	0.251168	2.65357	0.20023												87	0.461538
88	2.41538	0.413993	3	0.304033	1.48667	0.251825	2.44	0.267226	1.91786	0.246835	2.7	0.204448												88	2.41538	0.413993	3	0.304033	1.48667	0.251825	2.44	0.267226	1.91786	0.246835	2.7	0.204448												88	0.384615
89	2.62308	0.445224	3.31538	0.320426	1.34667	0.274446	2.42	0.263529	1.93929	0.27719	2.83571	0.218776												89	2.62308	0.445224	3.31538	0.320426	1.34667	0.274446	2.42	0.263529	1.93929	0.27719	2.83571	0.218776												89	0.384615
90	2.45385	0.445866	3.23846	0.294074	1.47333	0.265019	2.32	0.272414	1.92857	0.263416	2.74643	0.215011												90	2.45385	0.445866	3.23846	0.294074	1.47333	0.265019	2.32	0.272414	1.92857	0.263416	2.74643	0.215011												90	0.461538
91	2.23077	0.438147	3.16154	0.275853	1.6	0.261498	2.36	0.295973	1.89286	0.249546	2.73214	0.214368												91	2.23077	0.438147	3.16154	0.275853	1.6	0.261498	2.36	0.295973	1.89286	0.249546	2.73214	0.214368												91	0.461538
92	2.27692	0.53913	3.28462	0.289085	1.39333	0.277997	2.29333	0.299757	1.80357	0.29772	2.75357	0.226398												92	2.27692	0.53913	3.28462	0.289085	1.39333	0.277997	2.29333	0.299757	1.80357	0.29772	2.75357	0.226398												92	0.538462
93	2.39231	0.575734	3.43077	0.355792	1.39333	0.275416	2.19333	0.298642	1.85714	0.314105	2.76786	0.254954												93	2.39231	0.575734	3.43077	0.355792	1.39333	0.275416	2.19333	0.298642	1.85714	0.314105	2.76786	0.254954												93	0.692308
94	2.18462	0.547705	3.33077	0.336533	1.48	0.263168	2.06	0.28432	1.80714	0.292767	2.65	0.246376												94	2.18462	0.547705	3.33077	0.336533	1.48	0.263168	2.06	0.28432	1.80714	0.292767	2.65	0.246376												94	0.692308
95	2.18462	0.55004	3.3	0.324235	1.48667	0.261655	2.12	0.310177	1.81071	0.293147	2.66786	0.247477												95	2.18462	0.55004	3.3	0.324235	1.48667	0.261655	2.12	0.310177	1.81071	0.293147	2.66786	0.247477												95	0.692308
96	2.20769	0.553481	3.23846	0.28946	1.38	0.257127	1.87333	0.335725	1.76429	0.296461	2.50714	0.256447												96	2.20769	0.553481	3.23846	0.28946	1.38	0.257127	1.87333	0.335725	1.76429	0.296461	2.50714	0.256447												96	0.692308
97	2.1	0.643508	3.21538	0.328135	1.21333	0.301562	1.71333	0.353468	1.625	0.343443	2.41071	0.27876												97	2.1	0.643508	3.21538	0.328135	1.21333	0.301562	1.71333	0.353468	1.625	0.343443	2.41071	0.27876												97	0.615385
98	2.12308	0.64591	3.33077	0.348142	1.42	0.328228	1.68667	0.353737	1.74643	0.347229	2.45	0.29098												98	2.12308	0.64591	3.33077	0.348142	1.42	0.328228	1.68667	0.353737	1.74643	0.347229	2.45	0.29098												98	0.538462
99	2.49231	0.543783	3.38462	0.308812	1.42	0.344922	1.74	0.379323	1.91786	0.323508	2.50357	0.290797												99	2.49231	0.543783	3.38462	0.308812	1.42	0.344922	1.74	0.379323	1.91786	0.323508	2.50357	0.290797												99	0.846154
100	2.35385	0.551061	3.48462	0.292611	1.01333	0.396276	1.44	0.41916	1.63571	0.35048	2.38929	0.32401												100	2.35385	0.551061	3.48462	0.292611	1.01333	0.396276	1.44	0.41916	1.63571	0.35048	2.38929	0.32401												100	0.846154
101	2.21538	0.561916	3.44615	0.295829	0.813333	0.385062	1.26667	0.443972	1.46429	0.352775	2.27857	0.341424												101	2.21538	0.561916	3.44615	0.295829	0.813333	0.385062	1.26667	0.443972	1.46429	0.352775	2.27857	0.341424												101	0.923077
102	2.28462	0.582528	3.5	0.317442	0.913333	0.374149	1.14	0.431145	1.55	0.355289	2.23571	0.351761												102	2.28462	0.582528	3.5	0.317442	0.913333	0.374149	1.14	0.431145	1.55	0.355289	2.23571	0.351761												102	0.923077
103	2.31538	0.553178	3.46923	0.313046	0.993333	0.309757	1.15333	0.448582	1.60714	0.325419	2.22857	0.354296												103	2.31538	0.553178	3.46923	0.313046	0.993333	0.309757	1.15333	0.448582	1.60714	0.325419	2.22857	0.354296												103	0.923077
104	2.2	0.591174	3.23077	0.312842	0.826667	0.316599	0.813333	0.470953	1.46429	0.34254	1.93571	0.368294												104	2.2	0.591174	3.23077	0.312842	0.826667	0.316599	0.813333	0.470953	1.46429	0.34254	1.93571	0.368294												104	0.923077
105	2.06923	0.613563	3.17692	0.336108	0.846667	0.325557	0.733333	0.466054	1.41429	0.347695	1.86786	0.37236												105	2.06923	0.613563	3.17692	0.336108	0.846667	0.325557	0.733333	0.466054	1.41429	0.347695	1.86786	0.37236												105	0.923077
106	1.97692	0.654976	3.26154	0.298401	0.74	0.373121	0.626667	0.457266	1.31429	0.375884	1.85	0.374713												106	1.97692	0.654976	3.26154	0.298401	0.74	0.373121	0.626667	0.457266	1.31429	0.375884	1.85	0.374713												106	1.07692
107	1.94615	0.646253	3.03077	0.284737	0.706667	0.4016	0.533333	0.472749	1.28214	0.380964	1.69286	0.369145												107	2.325	0.569173	3.03077	0.284737	0.706667	0.4016	0.533333	0.472749	1.42593	0.366107	1.69286	0.369145												107	1.15385
108	2.03077	0.665677	3.07692	0.285135	0.673333	0.409816	0.386667	0.461866	1.30357	0.393784	1.63571	0.377762												108	2.41667	0.589663	3.07692	0.285135	0.673333	0.409816	0.386667	0.461866	1.44815	0.38011	1.63571	0.377762												108	1.07692
109	2.04615	0.673644	3.13846	0.292105	0.626667	0.401956	0.313333	0.450277	1.28571	0.396336	1.625	0.383993												109	2.43333	0.599284	3.13846	0.292105	0.626667	0.401956	0.313333	0.450277	1.42963	0.383224	1.625	0.383993												109	1.15385
110	1.99231	0.6812	2.93846	0.287237	0.666667	0.471034	-0.206667	0.650455	1.28214	0.416621	1.25357	0.475052												110	2.375	0.612635	2.93846	0.287237	0.666667	0.471034	-0.206667	0.650455	1.42593	0.405784	1.25357	0.475052												110	1.30769
111	1.66154	0.643661	2.67692	0.326236	0.36	0.458548	-0.48	0.666205	0.964286	0.399378	0.985714	0.486884												111	2.01667	0.583593	2.67692	0.326236	0.36	0.458548	-0.00714286	0.5041	1.0963	0.391159	1.28519	0.398384												111	1.38462
112	1.76154	0.661538	2.50769	0.308109	0	0.479385	-0.406667	0.651918	0.817857	0.427465	0.946429	0.464635												112	2.125	0.600899	2.50769	0.308109	0	0.479385	0.0714286	0.476068	0.944444	0.423704	1.24444	0.369929												112	1.46154
113	1.78462	0.67661	2.56154	0.327292	0.0933333	0.429226	-0.8	0.833981	0.878571	0.414721	0.760714	0.565155												113	2.15	0.619078	2.56154	0.327292	0.0933333	0.429226	-0.35	0.754237	1.00741	0.409082	1.05185	0.502681												113	1.30769
114	1.6	0.622031	2.44615	0.36875	-0.233333	0.466973	-1.12667	0.775424	0.617857	0.413977	0.532143	0.559172												114	1.95	0.559017	2.44615	0.36875	-0.114286	0.485035	-0.123077	0.419578	0.838462	0.414361	1.16154	0.375359												114	1.38462
115	1.41538	0.633554	2.27692	0.417587	-0.0733333	0.521944	-1.39333	0.766219	0.617857	0.422986	0.310714	0.568469												115	1.75	0.584847	2.27692	0.417587	0.0571429	0.542857	-0.208333	0.431954	0.838462	0.42481	1.084	0.388101												115	1.61538
116	1.45385	0.66435	2.27692	0.417587	0.06	0.43783	-1.36	0.764373	0.707143	0.402766	0.328571	0.565799												116	1.77273	0.680921	2.44167	0.417144	0.153846	0.478729	-0.166667	0.41603	0.895833	0.430642	1.1375	0.396169												116	1.61538
117	1.34615	0.652963	2.06154	0.415183	-0.06	0.448787	-1.46667	0.762244	0.592857	0.402667	0.171429	0.558244												117	1.64545	0.671005	2.20833	0.422198	0.125	0.523844	-0.3	0.4433	0.852174	0.442365	0.954167	0.3975												117	1.61538
118	1.11538	0.71896	1.77692	0.40417	-0.326667	0.427781	-1.81333	0.69487	0.342857	0.420299	-0.146429	0.535326												118	1.37273	0.770607	1.9	0.418511	-0.208333	0.504293	-0.733333	0.358941	0.547826	0.473064	0.583333	0.384796												118	1.76923
119	1	0.781025	1.85385	0.392659	-0.74	0.486367	-2.05333	0.687637	0.0678571	0.468479	-0.239286	0.551173												119	1.23636	0.855918	1.98333	0.402988	-0.6	0.62943	-1.03333	0.412555	0.318182	0.55579	0.475	0.422435												119	1.92308
120	1.19231	0.728756	1.8	0.360555	-1.01333	0.553849	-2.17333	0.671208	0.0107143	0.489502	-0.328571	0.545347												120	1.46364	0.780475	1.925	0.367655	-1.07	0.802918	-0.954545	0.362908	0.257143	0.614607	0.547826	0.397416												120	2
121	0.938462	0.804438	1.39231	0.439181	-1.38	0.618693	-2.38667	0.673008	-0.303571	0.537939	-0.632143	0.545134												121	1.32	0.966414	1.48333	0.467072	-1.2	0.885689	-1.24545	0.452742	0.126316	0.706314	0.178261	0.431193												121	2.07692
122	0.823077	0.816744	1.13077	0.492688	-1.42667	0.580104	-2.88667	0.661446	-0.382143	0.527023	-1.02143	0.565951												122	1.87778	0.774377	1.2	0.530294	-0.75	0.693593	-1.84	0.616658	0.641176	0.604399	-0.181818	0.513356												122	2.15385
123	0.869231	0.845227	1.13077	0.492688	-1.44667	0.573948	-2.96667	0.644882	-0.371429	0.536963	-1.06429	0.565924												123	1.94444	0.82733	1.49091	0.485696	-0.7875	0.6794	-1.68889	0.595456	0.658824	0.626443	0.06	0.516894												123	2.15385
124	0.830769	0.823562	1.00769	0.496586	-1.52667	0.576068	-3.24667	0.584878	-0.432143	0.532292	-1.27143	0.559144												124	1.88889	0.788008	1.52	0.519786	-1.1	0.792525	-1.85	0.486606	0.58125	0.665408	0.0222222	0.536422												124	2.23077
125	0.6	0.791704	0.453846	0.540372	-1.67333	0.607294	-3.76667	0.5696	-0.617857	0.528576	-1.80714	0.560775												125	1.55556	0.770301	0.8	0.646185	-1.41429	0.92129	-2.7	0.800595	0.25625	0.686475	-0.641176	0.65006												125	2.46154
126	0.576923	0.807271	0.0538462	0.54674	-1.78667	0.624718	-3.86	0.579885	-0.689286	0.542538	-2.04286	0.544244												126	1.52222	0.809454	0.7625	0.722085	-1.05	0.918967	-2.88	1.24073	0.493333	0.677282	-0.638462	0.80388												126	2.46154
127	0.446154	0.820539	-0.230769	0.600575	-1.81333	0.61022	-3.93333	0.578559	-0.764286	0.537957	-2.21429	0.541937												127	1.33333	0.863295	0.542857	0.977328	-0.68	0.906311	-3.275	1.6291	0.614286	0.675787	-0.845455	0.995751												127	2.46154
128	0.415385	0.80669	-0.338462	0.597917	-1.77333	0.640645	-3.95333	0.572702	-0.757143	0.540758	-2.275	0.534092												128	1.28889	0.840378	1.03333	0.849183	0.125	1.06566	-1.83333	0.731057	0.930769	0.66133	0.0777778	0.757147												128	2.46154
129	0.261538	0.818812	-0.392308	0.583476	-1.80667	0.629169	-3.94	0.574771	-0.846429	0.536387	-2.29286	0.52722												129	1.06667	0.891939	0.916667	0.833633	1	0.264575	-1.76667	0.688799	1.05	0.661209	0.0222222	0.727396												129	2.53846
130	0.223077	0.794948	-0.392308	0.583476	-1.84667	0.615735	-3.92667	0.58076	-0.885714	0.524574	-2.28571	0.528217												130	1.01111	0.850399	1.28	0.918912	0.8	0.173205	-1.7	0.754983	0.958333	0.62975	0.1625	0.81239												130	2.61538
131	0.0692308	0.744328	-0.507692	0.551043	-1.89333	0.603045	-3.98	0.56241	-0.982143	0.500821	-2.36786	0.511457												131	0.788889	0.772162	0.98	0.891291	0.566667	0.290593	-1.96667	0.633333	0.733333	0.574368	-0.125	0.785755												131	2.84615
132	-0.184615	0.859401	-0.538462	0.501221	-2.01333	0.568613	-3.98	0.556109	-1.16429	0.522515	-2.38214	0.496843												132	0.714286	1.32133	1	0.85049	-0.1	1.77636e-15	-1.96667	0.392994	0.533333	1.01626	-0.271429	0.766785												132	2.92308
133	-0.4	0.843223	-0.669231	0.453955	-2.02	0.567215	-3.99333	0.553213	-1.26786	0.510163	-2.45	0.478879												133	1.33333	0.998888	0.575	0.72844	-0.15	0.15	-1.8	0.6	0.9625	0.770885	-0.216667	0.697814												133	3.07692
134	-0.430769	0.850896	-0.792308	0.422669	-2.04667	0.561025	-4.23333	0.555892	-1.29643	0.51077	-2.63571	0.481433												134	1.26667	1.05409	0.175	0.684805	-0.35	0.05	-3.6	2.4	0.8625	0.815681	-1.08333	1.0977												134	3.07692
135	-0.592308	0.842878	-1.03846	0.479789	-2.18667	0.541591	-4.19333	0.572668	-1.44643	0.501492	-2.72857	0.479883												135	0.916667	1.1247	-0.625	1.22772	-1.4	0.6	-0.6	0	0.3375	0.91338	-0.62	0.950999												135	3.15385
136	-0.653846	0.838009	-1.08462	0.468747	-2.22667	0.535721	-4.14	0.598474	-1.49643	0.497413	-2.72143	0.480447												136	0.783333	1.14059	0.4	0.23094	-1.4	0	0.2	0	0.471429	1.01318	0.35	0.170783												136	3.23077
137	-0.676923	0.825022	-1.08462	0.468747	-2.22667	0.535721	-4.14	0.598474	-1.50714	0.492239	-2.72143	0.480447												137	1.18	1.23548	0.4	0.23094	-1.4	0	0.2	0	0.75	1.09659	0.35	0.170783												137	3.30769
138	-0.861538	0.793042	-1.09231	0.466226	-2.22667	0.535721	-4.37333	0.517638	-1.59286	0.476093	-2.85	0.467389												138	0.7	1.23814	0.55	0.15	-1.4	0	-3.3	0	0.35	1.06981	-0.733333	1.28625												138	3.38462
139	-1.2	0.793725	-1.13077	0.455365	-2.34	0.535217	-4.37333	0.517638	-1.81071	0.470684	-2.86786	0.462683												139	-0.18	1.45238	0.3	0.1	-3.1	0			-0.666667	1.28184	0.3	0.1												139	3.69231
140	-1.4	0.828654	-1.23077	0.436534	-2.38	0.54074	-4.37333	0.517638	-1.925	0.481417	-2.91429	0.452469												140	-0.025	1.96612	-0.35	0.45	-3.7	0			-0.76	1.69104	-0.35	0.45												140	3.69231
141	-1.4	0.828654	-1.23077	0.436534	-2.39333	0.543224	-4.37333	0.517638	-1.93214	0.482445	-2.91429	0.452469												141	1.4	1.91572	-0.35	0.45	-3.9	0			0.075	1.89489	-0.35	0.45												141	3.69231
142	-1.4	0.828654	-1.23077	0.436534	-2.39333	0.543224	-4.37333	0.517638	-1.93214	0.482445	-2.91429	0.452469												142	1.4	1.91572	-0.35	0.45	-3.9	0			0.075	1.89489	-0.35	0.45												142	3.69231
143	-1.43077	0.810776	-1.23077	0.436534	-2.39333	0.543224	-4.37333	0.517638	-1.94643	0.475553	-2.91429	0.452469												143	1.26667	1.80954	-0.35	0.45					1.26667	1.80954	-0.35	0.45												143	3.61538
144	-1.45385	0.797883	-1.23077	0.436534	-2.39333	0.543224	-4.37333	0.517638	-1.95714	0.470602	-2.91429	0.452469												144	1.16667	1.73237	-0.35	0.45					1.16667	1.73237	-0.35	0.45												144	3.69231
145	-1.61538	0.775742	-1.42308	0.445368	-2.39333	0.543224	-4.37333	0.517638	-2.03214	0.460131	-3.00357	0.442201												145	0.466667	1.9342	-1.6	1.3					0.466667	1.9342	-1.6	1.3												145	3.84615
146	-1.66154	0.766572	-1.42308	0.445368	-2.39333	0.543224	-4.37333	0.517638	-2.05357	0.456247	-3.00357	0.442201												146	1.85	1.95	-0.3	0					1.85	1.95	-0.3	0												146	3.84615
147	-1.70769	0.7601	-1.44615	0.441096	-2.39333	0.543224	-4.37333	0.517638	-2.075	0.453342	-3.01429	0.439899												147	1.55	2.25	-0.6	0					1.55	2.25	-0.6	0												147	3.92308
148	-1.70769	0.7601	-1.42308	0.445368	-2.39333	0.543224	-4.37333	0.517638	-2.075	0.453342	-3.00357	0.442201												148	3.8	0	-0.3	0					3.8	0	-0.3	0												148	3.92308
149	-1.75385	0.733154	-1.49231	0.436105	-2.39333	0.543224	-4.37333	0.517638	-2.09643	0.443456	-3.03571	0.436048												149	3.2	0	-1.2	0					3.2	0	-1.2	0												149	3.92308
150	-1.72308	0.75091	-1.49231	0.436105	-2.39333	0.543224	-4.37333	0.517638	-2.08214	0.449957	-3.03571	0.436048												150	3.6	0							3.6	0														150	3.92308
151	-1.74615	0.737513	-1.49231	0.436105	-2.39333	0.543224	-4.37333	0.517638	-2.09286	0.445047	-3.03571	0.436048												151	3.3	0							3.3	0														151	3.92308
152	-1.71538	0.75548	-1.49231	0.436105	-2.39333	0.543224	-4.37333	0.517638	-2.07857	0.451639	-3.03571	0.436048												152	3.7	0							3.7	0														152	3.92308
153	-1.73846	0.741926	-1.49231	0.436105	-2.39333	0.543224	-4.37333	0.517638	-2.08929	0.446661	-3.03571	0.436048												153	3.4	0							3.4	0														153	3.92308
154	-1.73846	0.741926	-1.49231	0.436105	-2.39333	0.543224	-4.37333	0.517638	-2.08929	0.446661	-3.03571	0.436048												154	3.4	0							3.4	0														154	3.92308
155	-1.73846	0.741926	-1.49231	0.436105	-2.39333	0.543224	-4.37333	0.517638	-2.08929	0.446661	-3.03571	0.436048												155	3.4	0							3.4	0														155	3.92308
156	-2.05385	0.616297	-1.49231	0.436105	-2.39333	0.543224	-4.37333	0.517638	-2.23571	0.401756	-3.03571	0.436048												156	-0.7	0							-0.7	0														156	4
[truncated: 24 more columns]

## Sheet: BWInitToPk
Trtmt	Mouse	Subjects	MomID	DadID	Litter	Init to Pk		Kaplan-Meier Product-Limit Survival Fit																		Proportional Hazards Fit			Init to PK						Proportional Hazards Fit		InitToPk	Trtmt and Sex as Covariates					Init to Pk
CTRL	50965	F	2797	4541	27974541	30		Time to Event: Init to PK			Grouped by Trtmt															Whole Model									Whole Model	N	Model	-LogLikelihood	ChiSquare	DF	Prob>Chisq		. stci, by(trtmt_n)		. stci, by(subjects_n trtmt_n)
CTRL	50978	F	2801	4543	28014543	32		Summary																		Subjects	Parameter	Count	Model	-LogLikelihood	ChiSquare	DF	Prob>Chisq		Number of Events	56	Difference	8.6121	17.2242	2	0.0002		Subjects	trtmt_n	N	0.5	Std. Err.	[95% Conf. Int.]
CTRL	50987	F	2806	4545	28064545	45		Subjects	Group	Number failed	Number censored	Mean	Std Error													F	Number of Events	26	Difference	0.10946	0.2189	1	0.6399		Number of Censorings	0	Full	165.993					F	CTRL	13	45	7.78888	30	57
CTRL	50993	F	2808	4546	28084546	28		F	CTRL	13	0	45.7692	3.8881													F	Number of Censorings	0	Full	62.2427					Total Number	56	Reduced	174.605					F	DRUG	13	48	2.33882	40	49
CTRL	51001	F	2809	4547	28094547	57		F	DRUG	13	0	46.5385	1.88997													F	Total Number	26	Reduced	62.3522					Parameter Estimates								M	CTRL	15	36	4.42719	27	38
CTRL	51003	F	2809	4547	28094547	48		M	CTRL	15	0	34.8	3.71253													M	Number of Events	30	Difference	1.742	3.484	1	0.062		Term	Estimate	Std Error	Lower CL	Upper CL				M	DRUG	15	31	1.93218	24	33
CTRL	51012	F	2811	4548	28114548	43		M	DRUG	15	0	30.4	1.54858													M	Number of Censorings	0	Full	73.5939					Trtmt[CTRL]	-0.302235	0.148404	-0.597427	-0.0128592				All	CTRL	28	36	1.98431	30	45
CTRL	51026	F	2814	4549	28144549	69		All	CTRL	28	0	39.8929	2.83839													M	Total Number	30	Reduced	75.3359					Subjects[F]	-0.603707	0.152024	-0.907211	-0.308702				All	DRUG	28	36	3.95849	32	44
CTRL	51033	F	2819	4552	28194552	57		All	DRUG	28	0	37.8929	1.95													All	Number of Events	56	Difference	0.55937	1.1187	1	0.2902		Effect Likelihood Ratio Tests
CTRL	51037	F	2820	4552	28204552	60		Quantiles																		All	Number of Censorings	0	Full	174.045					Source	Nparm	DF	L-R ChiSquare	Prob>ChiSq				. by subjects_n, sort : stcox trtmt_n, shared(litter)
CTRL	51039	F	2820	4552	28204552	61		Subjects	Group	Median Time	Lower95%	Upper95%	25% Failures	75% Failures												All	Total Number	56	Reduced	174.605					Trtmt	1	1	4.19038	0.0407				-> subjects_n = F
CTRL	51044	F	2829	4557	28294557	30		F	CTRL	45	30	57	32	57												Parameter Estimates									Subjects	1	1	16.1055	<.0001				failure _d: 1 (meaning all fail)
CTRL	51046	F	2829	4557	28294557	35		F	DRUG	48	40	49	44	49												Subjects	Term	Estimate	Std Error	Lower CL	Upper CL				Risk Ratios								analysis time _t: inittopk
CTRL	50955	M	3276	4555	32764555	38		M	CTRL	36	27	38	28	44												F	Trtmt[CTRL]	-0.0974583	0.208572	-0.514156	0.312584				Covariate	Level1	/Level2	Risk Ratio	Prob>Chisq	Lower 95%	Upper 95%		Cox regression --
CTRL	50958	M	3276	4555	32764555	36		M	DRUG	31	24	33	25	34												M	Trtmt[CTRL]	-0.377404	0.203905	-0.789514	0.018931				Trtmt	DRUG	CTRL	1.83028	0.0407	1.02605	3.30308		Breslow method for ties Number of obs = 26
CTRL	50960	M	2797	4541	27974541	27		All	CTRL	36.5	30	45	29.5	51.5												All	Trtmt[CTRL]	-0.146523	0.138586	-0.420606	0.125577					CTRL	DRUG	0.546364	0.0407	0.302748	0.97461		Gamma shared frailty Number of groups = 13
CTRL	50970	M	2801	4543	28014543	1		All	DRUG	36	32	44	30	47.5												Effect Likelihood Tests									Subjects	M	F	3.34482	<.0001	1.85411	6.13753		Group variable: litter
CTRL	50985	M	2806	4545	28064545	47		Tests between Groups																		Subjects	Source	Nparm	DF	L-R ChiSquare	Prob>ChiSq					F	M	0.298969	<.0001	0.162932	0.539343		No. of subjects = 26 Obs per group: min = 1
CTRL	50990	M	2808	4546	28084546	28		Subjects	Test	ChiSquare	DF	Prob>ChiSq														F	Trtmt	1	1	0.218922	0.6399												No. of failures = 26 avg = 2
CTRL	50997	M	2809	4547	28094547	44		F	Log-Rank	0.2411	1	0.6234														M	Trtmt	1	1	3.48401	0.062												Time at risk = 1200 max = 5
CTRL	50999	M	2809	4547	28094547	35		F	Wilcoxon	0.1703	1	0.6799														All	Trtmt	1	1	1.11875	0.2902													Log likelihood	-61.5639
CTRL	51005	M	2810	4547	28104547	36		M	Log-Rank	3.7648	1	0.0523														Risk Ratios for Trtmt																		Wald chi2	0.03
CTRL	51009	M	2811	4548	28114548	29		M	Wilcoxon	2.0199	1	0.1552														Subjects	Level1	/Level2	Risk Ratio	Prob>Chisq	Lower 95%	Upper 95%												Prob>chi2	0.8577
CTRL	51041	M	2829	4557	28294557	61		All	Log-Rank	1.2169	1	0.27														F	DRUG	CTRL	1.21521	0.6399	0.535171	2.79634											_t	Haz. Ratio	Std. Err.	z	P>z	[95% Conf. Int.]
CTRL	51053	M	2836	4560	28364560	37		All	Wilcoxon	0.2741	1	0.6006														F	CTRL	DRUG	0.822903	0.6399	0.35761	1.86856											trtmt_n	1.08792	0.511156	0.18	0.858	0.433174	2.73232
CTRL	51056	M	2836	4560	28364560	55																				M	DRUG	CTRL	2.1272	0.062	0.962846	4.85024											theta	0.321293	0.422359
CTRL	51057	M	2842	4563	28424563	28		Subjects	Group	InitToPk	Survival	Failure	SurvStdErr	Number failed	Number censored	At Risk										M	CTRL	DRUG	0.470101	0.062	0.206175	1.03859													Liklihood test of theta=0 chibar2:	1.36		Prob>=chibar2:	0.122
CTRL	51063	M	2848	4566	28484566	20		F	CTRL	0	1	0	0	0	0	13										All	DRUG	CTRL	1.3405	0.2902	0.777902	2.31918
DRUG	50967	F	2797	4541	27974541	49		F	CTRL	28	0.9231	0.0769	0.0739	1	0	13										All	CTRL	DRUG	0.745988	0.2902	0.431187	1.28551											-> subjects_n = M
DRUG	50983	F	2804	4544	28044544	50		F	CTRL	30	0.7692	0.2308	0.1169	2	0	12										Baseline Survival at mean																	failure _d: 1 (meaning all fail)
DRUG	50988	F	2806	4545	28064545	40		F	CTRL	32	0.6923	0.3077	0.128	1	0	10										Subjects	Time	Survival															analysis time _t: inittopk
DRUG	50995	F	2808	4546	28084546	48		F	CTRL	35	0.6154	0.3846	0.1349	1	0	9										F	69	0.0232348															Cox regression --
DRUG	51002	F	2809	4547	28094547	36		F	CTRL	43	0.5385	0.4615	0.1383	1	0	8										F	61	0.0699665							Baseline Survival at mean								Breslow method for ties Number of obs = 30
DRUG	51007	F	2810	4547	28104547	44		F	CTRL	45	0.4615	0.5385	0.1383	1	0	7										F	60	0.138897							Time	Survival							Gamma shared frailty Number of groups = 12
DRUG	51013	F	2811	4548	28114548	44		F	CTRL	48	0.3846	0.6154	0.1349	1	0	6										F	57	0.180414							69	0.000927827							Group variable: litter
DRUG	51035	F	2820	4552	28204552	53		F	CTRL	57	0.2308	0.7692	0.1169	2	0	5										F	53	0.257235							61	0.012285							No. of subjects = 30 Obs per group: min = 2
DRUG	51038	F	2820	4552	28204552	61		F	CTRL	60	0.1538	0.8462	0.1001	1	0	3										F	50	0.298374							60	0.0361793							No. of failures = 30 avg = 2.5
DRUG	51040	F	2820	4552	28204552	49		F	CTRL	61	0.0769	0.9231	0.0739	1	0	2										F	49	0.33895							57	0.0496243							Time at risk = 978 max = 5
DRUG	51043	F	2829	4557	28294557	36		F	CTRL	69	0	1	0	1	0	1										F	48	0.413603							55	0.0824546								Log likelihood	-73.5939
DRUG	51045	F	2829	4557	28294557	48		F	DRUG	0	1	0	0	0	0	13										F	47	0.519507							53	0.0998152								Wald chi2	3.43
DRUG	51061	F	2842	4563	28424563	47		F	DRUG	36	0.8462	0.1538	0.1001	2	0	13										F	45	0.557241							50	0.118109								Prob>chi2	0.0642
DRUG	50954	M	3276	4555	32764555	27		F	DRUG	40	0.7692	0.2308	0.1169	1	0	11										F	44	0.595215							49	0.137273							_t	Haz. Ratio	Std. Err.	z	P>z	[95% Conf. Int.]
DRUG	50956	M	3276	4555	32764555	41		F	DRUG	44	0.6154	0.3846	0.1349	2	0	10										F	43	0.667833							48	0.175893							trtmt_n	2.1272	0.867495	1.85	0.064	0.956489	4.73083
DRUG	50957	M	3276	4555	32764555	35		F	DRUG	47	0.5385	0.4615	0.1383	1	0	8										F	40	0.705383							47	0.238358							theta	2.11e-16	8.89e-13
DRUG	50961	M	2797	4541	27974541	32		F	DRUG	48	0.3846	0.6154	0.1349	2	0	7										F	36	0.74273							45	0.282081									Liklihood test of theta=0 chibar2:	5e-09		Prob>=chibar2:	0.5
DRUG	50971	M	2801	4543	28014543	32		F	DRUG	49	0.2308	0.7692	0.1169	2	0	5										F	35	0.814828							44	0.306049
DRUG	50986	M	2806	4545	28064545	24		F	DRUG	50	0.1538	0.8462	0.1001	1	0	3										F	32	0.851868							43	0.373939							. stcox trtmt_n subjects_n, shared(litter)					All
DRUG	50991	M	2808	4546	28084546	41		F	DRUG	53	0.0769	0.9231	0.0739	1	0	2										F	30	0.889058							41	0.399093							failure _d: 1 (meaning all fail)
DRUG	50998	M	2809	4547	28094547	28		F	DRUG	61	0	1	0	1	0	1										F	28	0.962444							40	0.440844							analysis time _t: inittopk
DRUG	51000	M	2809	4547	28094547	29		M	CTRL	0	1	0	0	0	0	15										M	61	0.0069428							38	0.462547							Cox regression --
DRUG	51006	M	2810	4547	28104547	33		M	CTRL	1	0.9333	0.0667	0.0644	1	0	15										M	55	0.0298504							37	0.483953							Breslow method for ties Number of obs = 56
DRUG	51010	M	2811	4548	28114548	34		M	CTRL	20	0.8667	0.1333	0.0878	1	0	14										M	47	0.0618954							36	0.505084							Gamma shared frailty Number of groups = 16
DRUG	51042	M	2829	4557	28294557	21		M	CTRL	27	0.8	0.2	0.1033	1	0	13										M	44	0.100646							35	0.584456							Group variable: litter
DRUG	51055	M	2836	4560	28364560	31		M	CTRL	28	0.6667	0.3333	0.1217	2	0	12										M	41	0.144927							34	0.642939							No. of subjects = 56 Obs per group: min = 1
DRUG	51058	M	2842	4563	28424563	23		M	CTRL	29	0.6	0.4	0.1265	1	0	10										M	38	0.206359							33	0.662229							No. of failures = 56 avg = 3.5
DRUG	51064	M	2848	4566	28484566	25		M	CTRL	35	0.5333	0.4667	0.1288	1	0	9										M	37	0.241584							32	0.68078							Time at risk = 2178 max = 7
CTRL	50965	All	2797	4541	27974541	30		M	CTRL	36	0.4	0.6	0.1265	2	0	8										M	36	0.278509							31	0.732041								Log likelihood	-165.993
CTRL	50978	All	2801	4543	28014543	32		M	CTRL	37	0.3333	0.6667	0.1217	1	0	6										M	35	0.353359							30	0.748988								Wald chi2	16.43
CTRL	50987	All	2806	4545	28064545	45		M	CTRL	38	0.2667	0.7333	0.1142	1	0	5										M	34	0.427146							29	0.783444								Prob>chi2	0.0003
CTRL	50993	All	2808	4546	28084546	28		M	CTRL	44	0.2	0.8	0.1033	1	0	4										M	33	0.464251							28	0.816684							_t	Haz. Ratio	Std. Err.	z	P>z	[95% Conf. Int.]
CTRL	51001	All	2809	4547	28094547	57		M	CTRL	47	0.1333	0.8667	0.0878	1	0	3										M	32	0.500047							27	0.880111							trtmt_n	1.83028	0.543242	2.04	0.042	1.023	3.27462
CTRL	51003	All	2809	4547	28094547	48		M	CTRL	55	0.0667	0.9333	0.0644	1	0	2										M	31	0.564986							25	0.91146							subjects_n	3.34482	1.01699	3.97	0	1.84318	6.06986
CTRL	51012	All	2811	4548	28114548	43		M	CTRL	61	0	1	0	1	0	1										M	29	0.597563							24	0.926904							theta	2.11e-16	1.02e-12
CTRL	51026	All	2814	4549	28144549	69		M	DRUG	0	1	0	0	0	0	15										M	28	0.660466							23	0.942004									Liklihood test of theta=0 chibar2:	3.9e-08		Prob>=chibar2:	0.5
CTRL	51033	All	2819	4552	28194552	57		M	DRUG	21	0.9333	0.0667	0.0644	1	0	15										M	27	0.753291							21	0.95678
CTRL	51037	All	2820	4552	28204552	60		M	DRUG	23	0.8667	0.1333	0.0878	1	0	14										M	25	0.816143							20	0.971249							. sts list, by(subjects_n trtmt_n)
CTRL	51039	All	2820	4552	28204552	61		M	DRUG	24	0.8	0.2	0.1033	1	0	13										M	24	0.847632							1	0.985656										Beg.		Net	Survivor
CTRL	51044	All	2829	4557	28294557	30		M	DRUG	25	0.7333	0.2667	0.1142	1	0	12										M	23	0.878594															Subjects	Trtmt	Time	Total	Fail	Lost	Function
CTRL	51046	All	2829	4557	28294557	35		M	DRUG	27	0.6667	0.3333	0.1217	1	0	11										M	21	0.909064															F	CTRL	28	13	1	0	0.9231
CTRL	50955	All	3276	4555	32764555	38		M	DRUG	28	0.6	0.4	0.1265	1	0	10										M	20	0.939073															F	CTRL	30	12	2	0	0.7692
CTRL	50958	All	3276	4555	32764555	36		M	DRUG	29	0.5333	0.4667	0.1288	1	0	9										M	1	0.969386															F	CTRL	32	10	1	0	0.6923
CTRL	50960	All	2797	4541	27974541	27		M	DRUG	31	0.4667	0.5333	0.1288	1	0	8										All	69	0.0113479															F	CTRL	35	9	1	0	0.6154
CTRL	50970	All	2801	4543	28014543	1		M	DRUG	32	0.3333	0.6667	0.1217	2	0	7										All	61	0.0361196															F	CTRL	43	8	1	0	0.5385
CTRL	50985	All	2806	4545	28064545	47		M	DRUG	33	0.2667	0.7333	0.1142	1	0	5										All	60	0.0804042															F	CTRL	45	7	1	0	0.4615
CTRL	50990	All	2808	4546	28084546	28		M	DRUG	34	0.2	0.8	0.1033	1	0	4										All	57	0.0998694															F	CTRL	48	6	1	0	0.3846
CTRL	50997	All	2809	4547	28094547	44		M	DRUG	35	0.1333	0.8667	0.0878	1	0	3										All	55	0.136909															F	CTRL	57	5	2	0	0.2308
CTRL	50999	All	2809	4547	28094547	35		M	DRUG	41	0	1	0	2	0	2										All	53	0.157297															F	CTRL	60	3	1	0	0.1538
CTRL	51005	All	2810	4547	28104547	36		All	CTRL	0	1	0	0	0	0	28										All	50	0.17728															F	CTRL	61	2	1	0	0.0769
CTRL	51009	All	2811	4548	28114548	29		All	CTRL	1	0.9643	0.0357	0.0351	1	0	28										All	49	0.196917															F	CTRL	69	1	1	0	0
CTRL	51041	All	2829	4557	28294557	61		All	CTRL	20	0.9286	0.0714	0.0487	1	0	27										All	48	0.233171															F	DRUG	36	13	2	0	0.8462
CTRL	51053	All	2836	4560	28364560	37		All	CTRL	27	0.8929	0.1071	0.0585	1	0	26										All	47	0.284741															F	DRUG	40	11	1	0	0.7692
CTRL	51056	All	2836	4560	28364560	55		All	CTRL	28	0.7857	0.2143	0.0775	3	0	25										All	45	0.320211															F	DRUG	44	10	2	0	0.6154
CTRL	51057	All	2842	4563	28424563	28		All	CTRL	29	0.75	0.25	0.0818	1	0	22										All	44	0.33861															F	DRUG	47	8	1	0	0.5385
CTRL	51063	All	2848	4566	28484566	20		All	CTRL	30	0.6786	0.3214	0.0883	2	0	21										All	43	0.3904															F	DRUG	48	7	2	0	0.3846
DRUG	50967	All	2797	4541	27974541	49		All	CTRL	32	0.6429	0.3571	0.0906	1	0	19										All	41	0.408604															F	DRUG	49	5	2	0	0.2308
DRUG	50983	All	2804	4544	28044544	50		All	CTRL	35	0.5714	0.4286	0.0935	2	0	18										All	40	0.443719															F	DRUG	50	3	1	0	0.1538
DRUG	50988	All	2806	4545	28064545	40		All	CTRL	36	0.5	0.5	0.0945	2	0	16										All	38	0.461526															F	DRUG	53	2	1	0	0.0769
DRUG	50995	All	2808	4546	28084546	48		All	CTRL	37	0.4643	0.5357	0.0942	1	0	14										All	37	0.479426															F	DRUG	61	1	1	0	0
DRUG	51002	All	2809	4547	28094547	36		All	CTRL	38	0.4286	0.5714	0.0935	1	0	13										All	36	0.497418															M	CTRL	1	15	1	0	0.9333
DRUG	51007	All	2810	4547	28104547	44		All	CTRL	43	0.3929	0.6071	0.0923	1	0	12										All	35	0.56549															M	CTRL	20	14	1	0	0.8667
DRUG	51013	All	2811	4548	28114548	44		All	CTRL	44	0.3571	0.6429	0.0906	1	0	11										All	34	0.61754															M	CTRL	27	13	1	0	0.8
DRUG	51035	All	2820	4552	28204552	53		All	CTRL	45	0.3214	0.6786	0.0883	1	0	10										All	33	0.63532															M	CTRL	28	12	2	0	0.6667
DRUG	51038	All	2820	4552	28204552	61		All	CTRL	47	0.2857	0.7143	0.0854	1	0	9										All	32	0.653022															M	CTRL	29	10	1	0	0.6
DRUG	51040	All	2820	4552	28204552	49		All	CTRL	48	0.25	0.75	0.0818	1	0	8										All	31	0.704461															M	CTRL	35	9	1	0	0.5333
DRUG	51043	All	2829	4557	28294557	36		All	CTRL	55	0.2143	0.7857	0.0775	1	0	7										All	30	0.721973															M	CTRL	36	8	2	0	0.4
DRUG	51045	All	2829	4557	28294557	48		All	CTRL	57	0.1429	0.8571	0.0661	2	0	6										All	29	0.756801															M	CTRL	37	6	1	0	0.3333
DRUG	51061	All	2842	4563	28424563	47		All	CTRL	60	0.1071	0.8929	0.0585	1	0	4										All	28	0.791612															M	CTRL	38	5	1	0	0.2667
DRUG	50954	All	3276	4555	32764555	27		All	CTRL	61	0.0357	0.9643	0.0351	2	0	3										All	27	0.860076															M	CTRL	44	4	1	0	0.2
DRUG	50956	All	3276	4555	32764555	41		All	CTRL	69	0	1	0	1	0	1										All	25	0.895003															M	CTRL	47	3	1	0	0.1333
DRUG	50957	All	3276	4555	32764555	35		All	DRUG	0	1	0	0	0	0	28										All	24	0.912585															M	CTRL	55	2	1	0	0.0667
DRUG	50961	All	2797	4541	27974541	32		All	DRUG	21	0.9643	0.0357	0.0351	1	0	28										All	23	0.930115															M	CTRL	61	1	1	0	0
DRUG	50971	All	2801	4543	28014543	32		All	DRUG	23	0.9286	0.0714	0.0487	1	0	27										All	21	0.947592															M	DRUG	21	15	1	0	0.9333
DRUG	50986	All	2806	4545	28064545	24		All	DRUG	24	0.8929	0.1071	0.0585	1	0	26										All	20	0.965018															M	DRUG	23	14	1	0	0.8667
DRUG	50991	All	2808	4546	28084546	41		All	DRUG	25	0.8571	0.1429	0.0661	1	0	25										All	1	0.982488															M	DRUG	24	13	1	0	0.8
DRUG	50998	All	2809	4547	28094547	28		All	DRUG	27	0.8214	0.1786	0.0724	1	0	24																											M	DRUG	25	12	1	0	0.7333
DRUG	51000	All	2809	4547	28094547	29		All	DRUG	28	0.7857	0.2143	0.0775	1	0	23																											M	DRUG	27	11	1	0	0.6667
DRUG	51006	All	2810	4547	28104547	33		All	DRUG	29	0.75	0.25	0.0818	1	0	22																											M	DRUG	28	10	1	0	0.6
DRUG	51010	All	2811	4548	28114548	34		All	DRUG	31	0.7143	0.2857	0.0854	1	0	21																											M	DRUG	29	9	1	0	0.5333
DRUG	51042	All	2829	4557	28294557	21		All	DRUG	32	0.6429	0.3571	0.0906	2	0	20																											M	DRUG	31	8	1	0	0.4667
DRUG	51055	All	2836	4560	28364560	31		All	DRUG	33	0.6071	0.3929	0.0923	1	0	18																											M	DRUG	32	7	2	0	0.3333
DRUG	51058	All	2842	4563	28424563	23		All	DRUG	34	0.5714	0.4286	0.0935	1	0	17																											M	DRUG	33	5	1	0	0.2667
DRUG	51064	All	2848	4566	28484566	25		All	DRUG	35	0.5357	0.4643	0.0942	1	0	16																											M	DRUG	34	4	1	0	0.2
								All	DRUG	36	0.4643	0.5357	0.0942	2	0	15																											M	DRUG	35	3	1	0	0.1333
								All	DRUG	40	0.4286	0.5714	0.0935	1	0	13																											M	DRUG	41	2	2	0	0
								All	DRUG	41	0.3571	0.6429	0.0906	2	0	12																											All	CTRL	1	28	1	0	0.9643
								All	DRUG	44	0.2857	0.7143	0.0854	2	0	10																											All	CTRL	20	27	1	0	0.9286
								All	DRUG	47	0.25	0.75	0.0818	1	0	8																											All	CTRL	27	26	1	0	0.8929
								All	DRUG	48	0.1786	0.8214	0.0724	2	0	7																											All	CTRL	28	25	3	0	0.7857
								All	DRUG	49	0.1071	0.8929	0.0585	2	0	5																											All	CTRL	29	22	1	0	0.75
								All	DRUG	50	0.0714	0.9286	0.0487	1	0	3																											All	CTRL	30	21	2	0	0.6786
								All	DRUG	53	0.0357	0.9643	0.0351	1	0	2																											All	CTRL	32	19	1	0	0.6429
								All	DRUG	61	0	1	0	1	0	1																											All	CTRL	35	18	2	0	0.5714
																																											All	CTRL	36	16	2	0	0.5
																																											All	CTRL	37	14	1	0	0.4643
																																											All	CTRL	38	13	1	0	0.4286
																																											All	CTRL	43	12	1	0	0.3929
																																											All	CTRL	44	11	1	0	0.3571
																																											All	CTRL	45	10	1	0	0.3214
																																											All	CTRL	47	9	1	0	0.2857
																																											All	CTRL	48	8	1	0	0.25
																																											All	CTRL	55	7	1	0	0.2143
																																											All	CTRL	57	6	2	0	0.1429
																																											All	CTRL	60	4	1	0	0.1071
																																											All	CTRL	61	3	2	0	0.0357
																																											All	CTRL	69	1	1	0	0
																																											All	DRUG	21	28	1	0	0.9643
																																											All	DRUG	23	27	1	0	0.9286
																																											All	DRUG	24	26	1	0	0.8929
																																											All	DRUG	25	25	1	0	0.8571
																																											All	DRUG	27	24	1	0	0.8214
																																											All	DRUG	28	23	1	0	0.7857
																																											All	DRUG	29	22	1	0	0.75
																																											All	DRUG	31	21	1	0	0.7143
																																											All	DRUG	32	20	2	0	0.6429
																																											All	DRUG	33	18	1	0	0.6071
																																											All	DRUG	34	17	1	0	0.5714
																																											All	DRUG	35	16	1	0	0.5357
																																											All	DRUG	36	15	2	0	0.4643
																																											All	DRUG	40	13	1	0	0.4286
																																											All	DRUG	41	12	2	0	0.3571
																																											All	DRUG	44	10	2	0	0.2857
																																											All	DRUG	47	8	1	0	0.25
																																											All	DRUG	48	7	2	0	0.1786
																																											All	DRUG	49	5	2	0	0.1071
																																											All	DRUG	50	3	1	0	0.0714
																																											All	DRUG	53	2	1	0	0.0357
																																											All	DRUG	61	1	1	0	0
[truncated: 3 more columns]

## Sheet: BWPkToDth
Trtmt	Mouse	Subjects	MomID	DadID	Litter	Pk to Dth		Kaplan-Meier Product-Limit Survival Fit																		Proportional Hazards Fit			Pk to Dth						Proportional Hazards Fit		PkToDth	Trtmt and Sex as Covariates					PkToDth
CTRL	50965	F	2797	4541	27974541	48		Time to Event: Pk to Dth			Grouped by Trtmt															Whole Model									Whole Model	N	Model	-LogLikelihood	ChiSquare	DF	Prob>Chisq		. stci, by(trtmt_n)		. stci, by(sex_n trtmt_n)
CTRL	50978	F	2801	4543	28014543	59		Summary																		Subjects	Parameter	Count	Model	-LogLikelihood	ChiSquare	DF	Prob>Chisq		Number of Events	56	Difference	1.9325	3.8651	2	0.1448		Subjects	trtmt_n	N	0.5	Std. Err.	[95% Conf. Int.]
CTRL	50987	F	2806	4545	28064545	37		Subjects	Group	Number failed	Number censored	Mean	Std Error													F	Number of Events	26	Difference	0.39213	0.7843	1	0.3758		Number of Censorings	0	Full	172.039					F	CTRL	13	32	3.59487	22	37
CTRL	50993	F	2808	4546	28084546	49		F	CTRL	13	0	32.4615	3.62438													F	Number of Censorings	0	Full	61.6774					Total Number	56	Reduced	173.971					F	DRUG	13	31	4.19401	22	34
CTRL	51001	F	2809	4547	28094547	20		F	DRUG	13	0	29.3846	2.02085													F	Total Number	26	Reduced	62.0695					Parameter Estimates								M	CTRL	15	32	4.50843	21	41
CTRL	51003	F	2809	4547	28094547	13		M	CTRL	15	0	35.1333	4.16318													M	Number of Events	30	Difference	0.03691	0.0738	1	0.7858		Term	Estimate	Std Error	Lower CL	Upper CL				M	DRUG	15	37	0.632456	31	46
CTRL	51012	F	2811	4548	28114548	23		M	DRUG	15	0	39.1333	2.23791													M	Number of Censorings	0	Full	75.52					Trtmt[CTRL]	-0.084524	0.14335	-0.369149	0.19583				All	CTRL	28	32	2.19916	26	36
CTRL	51026	F	2814	4549	28144549	33		All	CTRL	28	0	33.8929	2.75515													M	Total Number	30	Reduced	75.557					Subjects[F]	0.27595	0.140632	-0.00157464	0.552647				All	DRUG	28	34	1.5834	31	37
CTRL	51033	F	2819	4552	28194552	28		All	DRUG	28	0	34.6071	1.76334													All	Number of Events	56	Difference	0.03327	0.0665	1	0.7964		Effect Likelihood Ratio Tests
CTRL	51037	F	2820	4552	28204552	33		Quantiles																		All	Number of Censorings	0	Full	173.938					Source	Nparm	DF	L-R ChiSquare	Prob>ChiSq				. stcox trtmt_n if subjects_n==1
CTRL	51039	F	2820	4552	28204552	25		Subjects	Group	Median Time	Lower95%	Upper95%	25% Failures	75% Failures												All	Total Number	56	Reduced	173.971					Trtmt	1	1	0.348927	0.5547				-> subjects_n = F
CTRL	51044	F	2829	4557	28294557	22		F	CTRL	32	22	37	23	37												Parameter Estimates									Subjects	1	1	3.79851	0.0513				failure _d: 1 (meaning all fail)
CTRL	51046	F	2829	4557	28294557	32		F	DRUG	31	22	34	22	34												Subjects	Term	Estimate	Std Error	Lower CL	Upper CL				Risk Ratios								analysis time _t: pktodth
CTRL	50955	M	3276	4555	32764555	26		M	CTRL	32	21	41	26	41												F	Trtmt[CTRL]	-0.187462	0.212839	-0.618005	0.227724				Covariate	Level1	/Level2	Risk Ratio	Prob>Chisq	Lower 95%	Upper 95%
CTRL	50958	M	3276	4555	32764555	41		M	DRUG	37	31	46	34	46												M	Trtmt[CTRL]	0.052553	0.193112	-0.333749	0.431433				Trtmt	DRUG	CTRL	1.18418	0.5547	0.675934	2.09237		Cox regression -- Breslow method for ties
CTRL	50960	M	2797	4541	27974541	32		All	CTRL	32	26	36	24	41												All	Trtmt[CTRL]	-0.0361298	0.140153	-0.314042	0.23849					CTRL	DRUG	0.844468	0.5547	0.477927	1.47943		No. of subjects = 26 Number of obs = 26
CTRL	50970	M	2801	4543	28014543	73		All	DRUG	34	31	37	29.5	39												Effect Likelihood Tests									Subjects	M	F	0.575855	0.0513	0.331114	1.00315		No. of failures = 26
CTRL	50985	M	2806	4545	28064545	26		Test between Groups																		Subjects	Source	Nparm	DF	L-R ChiSquare	Prob>ChiSq					F	M	1.73655	0.0513	0.996856	3.02011		Time at risk = 804
CTRL	50990	M	2808	4546	28084546	60		Subjects	Test	ChiSquare	DF	Prob>ChiSq														F	Trtmt	1	1	0.784268	0.3758
CTRL	50997	M	2809	4547	28094547	21		F	Log-Rank	0.8457	1	0.3578														M	Trtmt	1	1	0.0738285	0.7858
CTRL	50999	M	2809	4547	28094547	26		F	Wilcoxon	0.1104	1	0.7396														All	Trtmt	1	1	0.066547	0.7964													Log likelihood	-61.6774
CTRL	51005	M	2810	4547	28104547	36		M	Log-Rank	0.0794	1	0.7782														Risk Ratios for Trtmt																		Wald chi2	0.78
CTRL	51009	M	2811	4548	28114548	33		M	Wilcoxon	2.0324	1	0.154														Subjects	Level1	/Level2	Risk Ratio	Prob>Chisq	Lower 95%	Upper 95%												Prob>chi2	0.3758
CTRL	51041	M	2829	4557	28294557	20		All	Log-Rank	0.0709	1	0.7901														F	DRUG	CTRL	1.45488	0.3758	0.634164	3.44185											_t	Haz. Ratio	Std. Err.	z	P>z	[95% Conf. Int.]
CTRL	51053	M	2836	4560	28364560	29		All	Wilcoxon	0.7016	1	0.4022														F	CTRL	DRUG	0.687342	0.3758	0.290541	1.57688											trtmt_n	1.45488	0.619312	0.88	0.378	0.631668	3.35093
CTRL	51056	M	2836	4560	28364560	12																				M	DRUG	CTRL	0.900229	0.7858	0.421951	1.94935											theta
CTRL	51057	M	2842	4563	28424563	41		Subjects	Trtmt	Pk to Dth	Survival	Failure	SurvStdErr	Number failed	Number censored	At Risk										M	CTRL	DRUG	1.11083	0.7858	0.51299	2.36994													Liklihood test of theta=0 chibar2:			Prob>=chibar2:
CTRL	51063	M	2848	4566	28484566	51		F	CTRL	0	1	0	0	0	0	13										All	DRUG	CTRL	1.07493	0.7964	0.620654	1.87402
DRUG	50967	F	2797	4541	27974541	22		F	CTRL	13	0.9231	0.0769	0.0739	1	0	13										All	CTRL	DRUG	0.930289	0.7964	0.533613	1.6112											. stcox trtmt_n if subjects_n==2, shared(litter)
DRUG	50983	F	2804	4544	28044544	22		F	CTRL	20	0.8462	0.1538	0.1001	1	0	12										Baseline Survival at mean																	-> subjects_n = M
DRUG	50988	F	2806	4545	28064545	31		F	CTRL	22	0.7692	0.2308	0.1169	1	0	11										Subjects	Time	Survival															. stcox trtmt_n if subjects_n==2
DRUG	50995	F	2808	4546	28084546	29		F	CTRL	23	0.6923	0.3077	0.128	1	0	10										F	59	0.0154597															failure _d: 1 (meaning all fail)
DRUG	51002	F	2809	4547	28094547	37		F	CTRL	25	0.6154	0.3846	0.1349	1	0	9										F	49	0.0516464							Baseline Survival at mean								analysis time _t: pktodth
DRUG	51007	F	2810	4547	28104547	25		F	CTRL	28	0.5385	0.4615	0.1383	1	0	8										F	48	0.0943973							Time	Survival
DRUG	51013	F	2811	4548	28114548	17		F	CTRL	32	0.4615	0.5385	0.1383	1	0	7										F	42	0.141115							73	0.00463939							Cox regression -- Breslow method for ties
DRUG	51035	F	2820	4552	28204552	22		F	CTRL	33	0.3077	0.6923	0.128	2	0	6										F	37	0.184995							60	0.0189273							No. of subjects = 30 Number of obs = 30
DRUG	51038	F	2820	4552	28204552	34		F	CTRL	37	0.2308	0.7692	0.1169	1	0	4										F	35	0.262291							59	0.0382297							No. of failures = 30
DRUG	51040	F	2820	4552	28204552	42		F	CTRL	48	0.1538	0.8462	0.1001	1	0	3										F	34	0.302976							57	0.0556956							Time at risk = 1114
DRUG	51043	F	2829	4557	28294557	32		F	CTRL	49	0.0769	0.9231	0.0739	1	0	2										F	33	0.375262							51	0.0741164
DRUG	51045	F	2829	4557	28294557	35		F	CTRL	59	0	1	0	1	0	1										F	32	0.450048							50	0.0939827								Log likelihood	-75.5201
DRUG	51061	F	2842	4563	28424563	34		F	DRUG	0	1	0	0	0	0	13										F	31	0.524645							49	0.114549								Wald chi2	0.07
DRUG	50954	M	3276	4555	32764555	57		F	DRUG	17	0.9231	0.0769	0.0739	1	0	13										F	29	0.562794							48	0.134294								Prob>chi2	0.7858
DRUG	50956	M	3276	4555	32764555	30		F	DRUG	22	0.6923	0.3077	0.128	3	0	12										F	28	0.600419							47	0.153385							_t	Haz. Ratio	Std. Err.	z	P>z	[95% Conf. Int.]
DRUG	50957	M	3276	4555	32764555	34		F	DRUG	25	0.6154	0.3846	0.1349	1	0	9										F	25	0.638451							46	0.172861							trtmt_n	0.900229	0.34769	-0.27	0.786	0.422279	1.91914
DRUG	50961	M	2797	4541	27974541	41		F	DRUG	29	0.5385	0.4615	0.1383	1	0	8										F	23	0.712109							42	0.210923							theta
DRUG	50971	M	2801	4543	28014543	24		F	DRUG	31	0.4615	0.5385	0.1383	1	0	7										F	22	0.750291							41	0.230063									Liklihood test of theta=0 chibar2:			Prob>=chibar2:
DRUG	50986	M	2806	4545	28064545	46		F	DRUG	32	0.3846	0.6154	0.1349	1	0	6										F	20	0.888911							37	0.286032
DRUG	50991	M	2808	4546	28084546	31		F	DRUG	34	0.2308	0.7692	0.1169	2	0	5										F	17	0.926062							36	0.372129							. stcox trtmt_n subjects_n, shared(litter)					All
DRUG	50998	M	2809	4547	28094547	50		F	DRUG	35	0.1538	0.8462	0.1001	1	0	3										F	13	0.96291							35	0.410157							failure _d: 1 (meaning all fail)
DRUG	51000	M	2809	4547	28094547	36		F	DRUG	37	0.0769	0.9231	0.0739	1	0	2										M	73	0.021507							34	0.429215							analysis time _t: pktodth
DRUG	51006	M	2810	4547	28104547	47		F	DRUG	42	0	1	0	1	0	1										M	60	0.0555445							33	0.498788							Cox regression --
DRUG	51010	M	2811	4548	28114548	37		M	CTRL	0	1	0	0	0	0	15										M	57	0.0892629							32	0.551601							Breslow method for ties Number of obs = 56
DRUG	51042	M	2829	4557	28294557	46		M	CTRL	12	0.9333	0.0667	0.0644	1	0	15										M	51	0.123808							31	0.603737							Gamma shared frailty Number of groups = 16
DRUG	51055	M	2836	4560	28364560	37		M	CTRL	20	0.8667	0.1333	0.0878	1	0	14										M	50	0.157906							30	0.638704							Group variable: litter
DRUG	51058	M	2842	4563	28424563	37		M	CTRL	21	0.8	0.2	0.1033	1	0	13										M	47	0.192414							29	0.656512							No. of subjects = 56 Obs per group: min = 1
DRUG	51064	M	2848	4566	28484566	34		M	CTRL	26	0.6	0.4	0.1265	3	0	12										M	46	0.227259							28	0.691482							No. of failures = 56 avg = 3.5
CTRL	50965	All	2797	4541	27974541	48		M	CTRL	29	0.5333	0.4667	0.1288	1	0	9										M	41	0.292675							26	0.709088							Time at risk = 1918 max = 7
CTRL	50978	All	2801	4543	28014543	59		M	CTRL	32	0.4667	0.5333	0.1288	1	0	8										M	37	0.384799							25	0.761711								Log likelihood	-172.039
CTRL	50987	All	2806	4545	28064545	37		M	CTRL	33	0.4	0.6	0.1265	1	0	7										M	36	0.478172							24	0.796642								Wald chi2	3.9
CTRL	50993	All	2808	4546	28084546	49		M	CTRL	36	0.3333	0.6667	0.1217	1	0	6										M	34	0.542647							23	0.814366								Prob>chi2	0.142
CTRL	51001	All	2809	4547	28094547	20		M	CTRL	41	0.2	0.8	0.1033	2	0	5										M	33	0.607525							22	0.831999							_t	Haz. Ratio	Std. Err.	z	P>z	[95% Conf. Int.]
CTRL	51003	All	2809	4547	28094547	13		M	CTRL	51	0.1333	0.8667	0.0878	1	0	3										M	32	0.640781							21	0.898123							trtmt_n	1.18418	0.339503	0.59	0.555	0.675115	2.07709
CTRL	51012	All	2811	4548	28114548	23		M	CTRL	60	0.0667	0.9333	0.0644	1	0	2										M	31	0.673945							20	0.915224							subjects_n	0.575855	0.161968	-1.96	0.05	0.331818	0.999369
CTRL	51026	All	2814	4549	28144549	33		M	CTRL	73	0	1	0	1	0	1										M	30	0.707194							17	0.949141							theta	2.11e-16	9.41e-13
CTRL	51033	All	2819	4552	28194552	28		M	DRUG	0	1	0	0	0	0	15										M	29	0.740522							13	0.966113									Liklihood test of theta=0 chibar2:	1.7e-09		Prob>=chibar2:	0.5
CTRL	51037	All	2820	4552	28204552	33		M	DRUG	24	0.9333	0.0667	0.0644	1	0	15										M	26	0.77377							12	0.983014
CTRL	51039	All	2820	4552	28204552	25		M	DRUG	30	0.8667	0.1333	0.0878	1	0	14										M	24	0.868674															. sts list, by(subjects_n trtmt_n)
CTRL	51044	All	2829	4557	28294557	22		M	DRUG	31	0.8	0.2	0.1033	1	0	13										M	21	0.9016																		Beg.		Net	Survivor
CTRL	51046	All	2829	4557	28294557	32		M	DRUG	34	0.6667	0.3333	0.1217	2	0	12										M	20	0.934461															Subjects	Trtmt	Time	Total	Fail	Lost	Function
CTRL	50955	All	3276	4555	32764555	26		M	DRUG	36	0.6	0.4	0.1265	1	0	10										M	12	0.967261															F	CTRL	13	13	1	0	0.9231
CTRL	50958	All	3276	4555	32764555	41		M	DRUG	37	0.4	0.6	0.1265	3	0	9										All	73	0.00993021															F	CTRL	20	12	1	0	0.8462
CTRL	50960	All	2797	4541	27974541	32		M	DRUG	41	0.3333	0.6667	0.1217	1	0	6										All	60	0.0280047															F	CTRL	22	11	1	0	0.7692
CTRL	50970	All	2801	4543	28014543	73		M	DRUG	46	0.2	0.8	0.1033	2	0	5										All	59	0.0470292															F	CTRL	23	10	1	0	0.6923
CTRL	50985	All	2806	4545	28064545	26		M	DRUG	47	0.1333	0.8667	0.0878	1	0	3										All	57	0.0664443															F	CTRL	25	9	1	0	0.6154
CTRL	50990	All	2808	4546	28084546	60		M	DRUG	50	0.0667	0.9333	0.0644	1	0	2										All	51	0.0856951															F	CTRL	28	8	1	0	0.5385
CTRL	50997	All	2809	4547	28094547	21		M	DRUG	57	0	1	0	1	0	1										All	50	0.105119															F	CTRL	32	7	1	0	0.4615
CTRL	50999	All	2809	4547	28094547	26		All	CTRL	0	1	0	0	0	0	28										All	49	0.124422															F	CTRL	33	6	2	0	0.3077
CTRL	51005	All	2810	4547	28104547	36		All	CTRL	12	0.9643	0.0357	0.0351	1	0	28										All	48	0.143838															F	CTRL	37	4	1	0	0.2308
CTRL	51009	All	2811	4548	28114548	33		All	CTRL	13	0.9286	0.0714	0.0487	1	0	27										All	47	0.163351															F	CTRL	48	3	1	0	0.1538
CTRL	51041	All	2829	4557	28294557	20		All	CTRL	20	0.8571	0.1429	0.0661	2	0	26										All	46	0.182782															F	CTRL	49	2	1	0	0.0769
CTRL	51053	All	2836	4560	28364560	29		All	CTRL	21	0.8214	0.1786	0.0724	1	0	24										All	42	0.219333															F	CTRL	59	1	1	0	0
CTRL	51056	All	2836	4560	28364560	12		All	CTRL	22	0.7857	0.2143	0.0775	1	0	23										All	41	0.238381															F	DRUG	17	13	1	0	0.9231
CTRL	51057	All	2842	4563	28424563	41		All	CTRL	23	0.75	0.25	0.0818	1	0	22										All	37	0.291262															F	DRUG	22	12	3	0	0.6923
CTRL	51063	All	2848	4566	28484566	51		All	CTRL	25	0.7143	0.2857	0.0854	1	0	21										All	36	0.373591															F	DRUG	25	9	1	0	0.6154
DRUG	50967	All	2797	4541	27974541	22		All	CTRL	26	0.6071	0.3929	0.0923	3	0	20										All	35	0.409															F	DRUG	29	8	1	0	0.5385
DRUG	50983	All	2804	4544	28044544	22		All	CTRL	28	0.5714	0.4286	0.0935	1	0	17										All	34	0.427075															F	DRUG	31	7	1	0	0.4615
DRUG	50988	All	2806	4545	28064545	31		All	CTRL	29	0.5357	0.4643	0.0942	1	0	16										All	33	0.494545															F	DRUG	32	6	1	0	0.3846
DRUG	50995	All	2808	4546	28084546	29		All	CTRL	32	0.4643	0.5357	0.0942	2	0	15										All	32	0.54626															F	DRUG	34	5	2	0	0.2308
DRUG	51002	All	2809	4547	28094547	37		All	CTRL	33	0.3571	0.6429	0.0906	3	0	13										All	31	0.598034															F	DRUG	35	3	1	0	0.1538
DRUG	51007	All	2810	4547	28104547	25		All	CTRL	36	0.3214	0.6786	0.0883	1	0	10										All	30	0.632993															F	DRUG	37	2	1	0	0.0769
DRUG	51013	All	2811	4548	28114548	17		All	CTRL	37	0.2857	0.7143	0.0854	1	0	9										All	29	0.650703															F	DRUG	42	1	1	0	0
DRUG	51035	All	2820	4552	28204552	22		All	CTRL	41	0.2143	0.7857	0.0775	2	0	8										All	28	0.68564															M	CTRL	12	15	1	0	0.9333
DRUG	51038	All	2820	4552	28204552	34		All	CTRL	48	0.1786	0.8214	0.0724	1	0	6										All	26	0.703353															M	CTRL	20	14	1	0	0.8667
DRUG	51040	All	2820	4552	28204552	42		All	CTRL	49	0.1429	0.8571	0.0661	1	0	5										All	25	0.755302															M	CTRL	21	13	1	0	0.8
DRUG	51043	All	2829	4557	28294557	32		All	CTRL	51	0.1071	0.8929	0.0585	1	0	4										All	24	0.790344															M	CTRL	26	12	3	0	0.6
DRUG	51045	All	2829	4557	28294557	35		All	CTRL	59	0.0714	0.9286	0.0487	1	0	3										All	23	0.808049															M	CTRL	29	9	1	0	0.5333
DRUG	51061	All	2842	4563	28424563	34		All	CTRL	60	0.0357	0.9643	0.0351	1	0	2										All	22	0.825768															M	CTRL	32	8	1	0	0.4667
DRUG	50954	All	3276	4555	32764555	57		All	CTRL	73	0	1	0	1	0	1										All	21	0.894291															M	CTRL	33	7	1	0	0.4
DRUG	50956	All	3276	4555	32764555	30		All	DRUG	0	1	0	0	0	0	28										All	20	0.911949															M	CTRL	36	6	1	0	0.3333
DRUG	50957	All	3276	4555	32764555	34		All	DRUG	17	0.9643	0.0357	0.0351	1	0	28										All	17	0.946972															M	CTRL	41	5	2	0	0.2
DRUG	50961	All	2797	4541	27974541	41		All	DRUG	22	0.8571	0.1429	0.0661	3	0	27										All	13	0.964637															M	CTRL	51	3	1	0	0.1333
DRUG	50971	All	2801	4543	28014543	24		All	DRUG	24	0.8214	0.1786	0.0724	1	0	24										All	12	0.982313															M	CTRL	60	2	1	0	0.0667
DRUG	50986	All	2806	4545	28064545	46		All	DRUG	25	0.7857	0.2143	0.0775	1	0	23																											M	CTRL	73	1	1	0	0
DRUG	50991	All	2808	4546	28084546	31		All	DRUG	29	0.75	0.25	0.0818	1	0	22																											M	DRUG	24	15	1	0	0.9333
DRUG	50998	All	2809	4547	28094547	50		All	DRUG	30	0.7143	0.2857	0.0854	1	0	21																											M	DRUG	30	14	1	0	0.8667
DRUG	51000	All	2809	4547	28094547	36		All	DRUG	31	0.6429	0.3571	0.0906	2	0	20																											M	DRUG	31	13	1	0	0.8
DRUG	51006	All	2810	4547	28104547	47		All	DRUG	32	0.6071	0.3929	0.0923	1	0	18																											M	DRUG	34	12	2	0	0.6667
DRUG	51010	All	2811	4548	28114548	37		All	DRUG	34	0.4643	0.5357	0.0942	4	0	17																											M	DRUG	36	10	1	0	0.6
DRUG	51042	All	2829	4557	28294557	46		All	DRUG	35	0.4286	0.5714	0.0935	1	0	13																											M	DRUG	37	9	3	0	0.4
DRUG	51055	All	2836	4560	28364560	37		All	DRUG	36	0.3929	0.6071	0.0923	1	0	12																											M	DRUG	41	6	1	0	0.3333
DRUG	51058	All	2842	4563	28424563	37		All	DRUG	37	0.25	0.75	0.0818	4	0	11																											M	DRUG	46	5	2	0	0.2
DRUG	51064	All	2848	4566	28484566	34		All	DRUG	41	0.2143	0.7857	0.0775	1	0	7																											M	DRUG	47	3	1	0	0.1333
								All	DRUG	42	0.1786	0.8214	0.0724	1	0	6																											M	DRUG	50	2	1	0	0.0667
								All	DRUG	46	0.1071	0.8929	0.0585	2	0	5																											M	DRUG	57	1	1	0	0
								All	DRUG	47	0.0714	0.9286	0.0487	1	0	3																											All	CTRL	12	28	1	0	0.9643
								All	DRUG	50	0.0357	0.9643	0.0351	1	0	2																											All	CTRL	13	27	1	0	0.9286
								All	DRUG	57	0	1	0	1	0	1																											All	CTRL	20	26	2	0	0.8571
																																											All	CTRL	21	24	1	0	0.8214
																																											All	CTRL	22	23	1	0	0.7857
																																											All	CTRL	23	22	1	0	0.75
																																											All	CTRL	25	21	1	0	0.7143
																																											All	CTRL	26	20	3	0	0.6071
																																											All	CTRL	28	17	1	0	0.5714
																																											All	CTRL	29	16	1	0	0.5357
																																											All	CTRL	32	15	2	0	0.4643
																																											All	CTRL	33	13	3	0	0.3571
																																											All	CTRL	36	10	1	0	0.3214
																																											All	CTRL	37	9	1	0	0.2857
																																											All	CTRL	41	8	2	0	0.2143
																																											All	CTRL	48	6	1	0	0.1786
																																											All	CTRL	49	5	1	0	0.1429
																																											All	CTRL	51	4	1	0	0.1071
																																											All	CTRL	59	3	1	0	0.0714
																																											All	CTRL	60	2	1	0	0.0357
																																											All	CTRL	73	1	1	0	0
																																											All	DRUG	17	28	1	0	0.9643
																																											All	DRUG	22	27	3	0	0.8571
																																											All	DRUG	24	24	1	0	0.8214
																																											All	DRUG	25	23	1	0	0.7857
																																											All	DRUG	29	22	1	0	0.75
																																											All	DRUG	30	21	1	0	0.7143
																																											All	DRUG	31	20	2	0	0.6429
																																											All	DRUG	32	18	1	0	0.6071
																																											All	DRUG	34	17	4	0	0.4643
																																											All	DRUG	35	13	1	0	0.4286
																																											All	DRUG	36	12	1	0	0.3929
																																											All	DRUG	37	11	4	0	0.25
																																											All	DRUG	41	7	1	0	0.2143
																																											All	DRUG	42	6	1	0	0.1786
																																											All	DRUG	46	5	2	0	0.1071
																																											All	DRUG	47	3	1	0	0.0714
																																											All	DRUG	50	2	1	0	0.0357
																																											All	DRUG	57	1	1	0	0
[truncated: 3 more columns]

## Sheet: NSAveRaw
Observation Type: Neurological Score - Average Left/Right
Gender : Both
Study: 1324
Group Name: Dex Female Group A
Control: True
Mouse Id	Gender	Two Age	Death Age	Death Reason	Pen Number	Mouse DOB	Mother DOB	Father DOB	55	56	57	58	59	60	61	62	63	64	65	66	67	68	69	70	71	72	73	74	75	76	77	78	79	80	81	82	83	84	85	86	87	88	89	90	91	92	93	94	95
50965	F	111	132	Sacrificed (ALS)	PenF2797-S4541	2012-07-03	2011-11-22	2012-03-13		0	0	0	0	0	0	0	0.5	0	0	0	0	0	1	0	0.5	0	0.5	0.5	0.5	0	1	0	0.5	0	0	0	1	0	0.5	0	0	0	0	1	0	1	1	1	1
50978 (Unmatched)	F	96	145	Sacrificed (ALS)	PenF2801-S4543	2012-07-04	2011-11-22	2012-03-12		0	0	0	0	0	0	0	0	0.5	0	0	0	0.5	1	0.5	1	1	1	1	1	1	1	0.5	1	1	1	1	1	1	1	1	1	1	1	1	1	1	1	1	1
50987	F	118	136	Sacrificed (ALS)	PenF2806-S4545	2012-07-04	2011-11-22	2012-03-21		0.5	0	0	0	0	0	0	0	0	0	0	0	0	0	0	0	0	0	0	0	0	0	1	0	0	0	0.5	1	0	1	0	0	0	0.5	1	1	1	1	1	1
50993	F	115	131	Sacrificed (ALS)	PenF2808-S4546	2012-07-03	2011-11-22	2012-03-20		0	0	0	0	0	0	0	0.5	0	0	0	0	0	0.5	0	0	0	0.5	0.5	0.5	0.5	0.5	0.5	0	0	0	0	0.5	1	0	0	0.5	0.5	0.5	1	0	1	1	1	1
51001	F	125	131	Sacrificed (ALS)	PenF2809-S4547	2012-07-03	2011-11-22	2012-03-17		0	0	0	0	0	0	0	0	0	0	0	0	0	0	0	1	1	0	0	0	0.5	1	0	0.5	1	1	1	0	1	1	0	0	0	0	1	1	0	1	1	1
51003	F	105	115	Sacrificed (ALS)	PenF2809-S4547	2012-07-03	2011-11-22	2012-03-17		0	0.5	0	0	0	0	0	0	0	0	0.5	0.5	0.5	0	0.5	0	0	0	0	0	0	0	0	0	0	0	0	0	0	0	0	0	0	0	0	0	0	0	0	0
51012	F	107	120	Sacrificed (ALS)	PenF2811-S4548	2012-06-30	2011-11-26	2012-03-18		0	0	0	0	0	0	0	0	0	0	0	0	0	0	0	0	1	0.5	0	0.5	0	0	0	0	0	0	0	0	0	0	1	1	0	0	0	0	0	1	1	1
51024	F	179	184	Tissue Bank	PenF2814-S4549	2012-06-30	2011-11-26	2012-03-20		0	0	0	0	0	1	0	0	0	0	0	1	0	0	0	0	1	0	0	0	0	0	0	0	0	0	0.5	0	0	0	0.5	1	0	1	0	0	0	0	0	1
51026	F	137	156	Sacrificed (ALS)	PenF2814-S4549	2012-06-30	2011-11-26	2012-03-20		0	0	0	0	0	0	0	0	0	0	0	0	0	0	0	0	0	0	0	0	0	0	0	0	0	0	0	0	0	0	0	0	0	0	0	0	0	0	0	0
51028	F	167	0		PenF2814-S4549	2012-06-30	2011-11-26	2012-03-20		0	0	0	0	1	1	1	1	1	1	1	1	1	1	1	1	1	1	1	1	1	1	1	1	1	1	1	1	1	1	0	1	1	1	1	1	1	1	0	1
51033 (Unmatched)	F	122	139	Sacrificed (ALS)	PenF2819-S4552	2012-07-03	2011-11-27	2012-03-18		0	0	0	1	1	1	1	1	0	0	0	0	0	1	1	1	1	1	1	1	0	0.5	1	1	0	0	0	0.5	0	1	1	0.5	0.5	0.5	1	0.5	1	1	0.5	0.5
51037	F	133	147	Sacrificed (ALS)	PenF2820-S4552	2012-07-04	2011-11-27	2012-03-18		0	0	0	0	0	0	0	0	0.5	0	0	0	0.5	0.5	0	0	0	0	0	0	0	0	0	0	0	0	0	0	0	0	0	0	0	0	0	0	0	0	0	0
51039	F	126	140	Sacrificed (ALS)	PenF2820-S4552	2012-07-04	2011-11-27	2012-03-18		0	0	0	0	0	0	0	1	0	0	0	0	0	0	0.5	0	1	1	1	0.5	0	0	0.5	1	1	1	0	0	0	0.5	0.5	0.5	0.5	0	0	1	1	1	1	1
51044	F	99	106	Sacrificed (ALS)	PenF2829-S4557	2012-07-03	2011-11-28	2012-03-26		0	0.5	0	0	0	0	0	0	0	0	0	0	0	0	0	0	0	0	0	0	0	0	0	0	0	0	0	0.5	1	0	0	0.5	0.5	0.5	0	0.5	1	1	0.5	0.5
51046	F	106	121	Sacrificed (ALS)	PenF2829-S4557	2012-07-03	2011-11-28	2012-03-26		0	0	0	0	0	0	0	0	0	0	0	0	0	0	0	0	0	0.5	0.5	0.5	0	0	0	0	0	0	0	0	0	0	0	0	0	0	0	0	0	0	0	0
51062	F		0		PenF2842-S4563	2012-07-04	2011-12-04	2012-03-27		0	0	0	0	0	0	0	0	0	0	0	0	0	0	0	0	0	0	0	0	0	1	0	0	0	0	0	0	0	0	0	0	0	0	0	1	0	0	0	0
Avg : N=16		115.4	118.9							0	0.1	0	0.1	0.1	0.2	0.1	0.3	0.1	0.1	0.1	0.2	0.2	0.3	0.2	0.3	0.4	0.4	0.3	0.3	0.2	0.4	0.3	0.3	0.3	0.3	0.3	0.3	0.3	0.4	0.3	0.4	0.3	0.3	0.4	0.4	0.5	0.6	0.5	0.6
Study: 1323
Group Name: Dex Male Group A
Control: True
Mouse Id	Gender	Two Age	Death Age	Death Reason	Pen Number	Mouse DOB	Mother DOB	Father DOB	55	56	57	58	59	60	61	62	63	64	65	66	67	68	69	70	71	72	73	74	75	76	77	78	79	80	81	82	83	84	85	86	87	88	89	90	91	92	93	94	95
50955	M	104	118	Sacrificed (ALS)	PenF3276-S4555	2012-06-30	2012-02-23	2012-03-17	0	0	0	0	0	0	0	0	0	0	0	0	0	0	0	0	0	0	0	1	0	0.5	0.5	0.5	1	1	1	0	1	1	1	0	0	1	1	1	1	1	1	1	1
50958	M	122	131	Sacrificed (ALS)	PenF3276-S4555	2012-06-30	2012-02-23	2012-03-17	0	0	0	0	0	0	0	0	0	0	0	0	0	1	0	0	0	0	1	1	0	0	0	0	0	0	1	0	0	0	0	1	1	1	1	1	1	1	1	1	1
50960	M	101	113	Sacrificed (ALS)	PenF2797-S4541	2012-07-03	2011-11-22	2012-03-13	0	0	1	1	0	0	0	0	1	0	1	1	1	1	1	0.5	1	1	0.5	0.5	0.5	0	1	0	0	0	0	0	1	1	0.5	0.5	0.5	0.5	0.5	1	1	0	1	1	1
50970	M	103	128	Sacrificed (ALS)	PenF2801-S4543	2012-07-04	2011-11-22	2012-03-12	1	1	1	1	1	1	1	1	1	1	1	1	1	1	1	1	1	1	1	1	1	1	1	1	1	1	1	1	1	1	1	1	1	1	1	1	1	1	1	1	1
50985	M	120	127	Sacrificed (ALS)	PenF2806-S4545	2012-07-04	2011-11-22	2012-03-21	1	1	1	1	1	1	1	1	0.5	1	1	1	1	1	1	1	1	1	1	1	1	1	1	1	1	1	1	1	1	1	1	1	1	1	1	1	1	1	1	1	1
50990	M	132	142	Sacrificed (ALS)	PenF2808-S4546	2012-07-03	2011-11-22	2012-03-20	0	1	0	0	1	1	1	1	0	1	1	1	1	1	1	1	1	1	1	1	1	0	1	1	0.5	1	1	1	1	0.5	1	1	1	1	1	1	1	1	1	0.5	0.5
50997	M	111	119	Sacrificed (ALS)	PenF2809-S4547	2012-07-03	2011-11-22	2012-03-17	0	1	1	1	1	1	1	1	1	1	1	1	1	1	1	1	1	1	1	1	1	1	1	1	1	1	1	1	1	1	1	1	1	1	1	1	1	1	1	1	1
50999	M	101	115	Sacrificed (ALS)	PenF2809-S4547	2012-07-03	2011-11-22	2012-03-17	0	0	1	1	1	1	1	1	1	1	1	1	1	1	1	1	0	1	1	1	1	1	1	1	0	1	1	1	1	1	1	1	0	0	0	1	1	1	1	1	1
51005	M	110	126	Sacrificed (ALS)	PenF2810-S4547	2012-07-04	2011-11-26	2012-03-17	0	0	0	0	0	0	0	0	0	0	0	0	0	0	0	0	0	0	0	0	0	0	0	0	0	0	0	0	0	0	1	0	0	0	0	0	0.5	0.5	0	0	0
51009	M	100	116	Sacrificed (ALS)	PenF2811-S4548	2012-06-30	2011-11-26	2012-03-18	0	0	0	0	1	1	0	1	1	1	1	1	1	1	1	1	1	1	1	1	1	1	1	1	1	1	1	1	1	1	1	1	1	1	1	1	1	1	1	1	1
51017 (Unmatched)	M	155	170	Tissue Bank	PenF2813-S4549	2012-07-02	2011-11-26	2012-03-20	0	0	1	0	1	1	1	1	1	1	1	1	1	1	1	1	1	1	1	1	1	1	1	1	1	1	0	0	0	1	1	1	1	0.5	0.5	0.5	1	1	1	1	1
51041	M	119	135	Sacrificed (ALS)	PenF2829-S4557	2012-07-03	2011-11-28	2012-03-26	0	0	1	1	1	1	1	1	1	1	1	1	1	1	0	1	0.5	1	1	1	1	0	1	1	1	1	1	1	1	1	1	1	1	1	1	1	1	1	1	1	1
51053	M	112	120	Sacrificed (ALS)	PenF2836-S4560	2012-07-02	2011-11-29	2012-03-29	0	0	0	1	0	0	0	0	0	1	1	1	0	0	0	1	0	0	1	0	0	0	0	1	1	0	1	1	1	1	0	0	0	0	0	0	0	1	1	1	1
51056	M	109	121	Sacrificed (ALS)	PenF2836-S4560	2012-07-02	2011-11-29	2012-03-29	0	0	0	1	0	0	0	0	0	0	1	0	0	0	0	1	1	0	1	1	1	1	1	1	1	0	1	1	1	1	1	1	1	1	1	1	1	1	1	1	1
51057	M	118	123	Sacrificed (ALS)	PenF2842-S4563	2012-07-04	2011-12-04	2012-03-27	0	0	1	0	0	0	0	1	1	1	1	1	1	1	1	1	1	1	1	1	1	1	1	0.5	1	1	1	1	1	1	1	1	1	1	1	1	1	1	1	1	1
51063	M	115	125	Sacrificed (ALS)	PenF2848-S4566	2012-07-03	2011-12-04	2012-03-26	0	0	0	1	1	1	1	1	1	1	0	1	1	1	1	1	0	1	0	0	0	1	1	1	0.5	0	0	0	1	1	1	0	1	1	1	1	1	1	1	1	1
Avg : N=16		114.5	126.8						0.1	0.3	0.5	0.6	0.6	0.6	0.5	0.6	0.6	0.7	0.8	0.8	0.7	0.8	0.6	0.8	0.6	0.7	0.8	0.8	0.7	0.6	0.8	0.8	0.7	0.6	0.8	0.6	0.8	0.8	0.8	0.7	0.7	0.8	0.8	0.8	0.9	0.9	0.9	0.9	0.9
Study: 1324
Group Name: Dex Female Group B
Control: False
Mouse Id	Gender	Two Age	Death Age	Death Reason	Pen Number	Mouse DOB	Mother DOB	Father DOB	55	56	57	58	59	60	61	62	63	64	65	66	67	68	69	70	71	72	73	74	75	76	77	78	79	80	81	82	83	84	85	86	87	88	89	90	91	92	93	94	95
50967	F	112	125	Sacrificed (ALS)	PenF2797-S4541	2012-07-03	2011-11-22	2012-03-13		0	0	0	0	0	0	0	0	0	0	0	0	0	0	0	0	0	0	0	0	0	0	0	0	0	0	0	0	0	0	0	0	0	0	0	0	0.5	1	1	1
50983 (Unmatched)	F	114	126	Sacrificed (ALS)	PenF2804-S4544	2012-07-03	2011-11-22	2012-03-17		0	0	0.5	0	0	0	0	0	0.5	1	0.5	0.5	0.5	0.5	1	0.5	0.5	0	0	0	0.5	0	1	0.5	0.5	0.5	0.5	0.5	1	0.5	1	1	1	1	1	0.5	1	0	0.5	0.5
50988	F	107	125	Sacrificed (ALS)	PenF2806-S4545	2012-07-04	2011-11-22	2012-03-21		0	0	0	0	0	0	0	0	0	0	0	0	0	0	0	0	0	0	0	0	0	0	0	0	0	0	0	0	0	0	0.5	0.5	0.5	1	0.5	1	0	0	0	0
50995	F	119	131	Sacrificed (ALS)	PenF2808-S4546	2012-07-03	2011-11-22	2012-03-20		0	0	0.5	1	1	1	1	1	1	1	1	1	1	1	0.5	1	1	1	1	1	1	1	1	1	1	1	1	1	1	0.5	1	1	1	1	0.5	0.5	1	1	1	1
51002	F	112	127	Sacrificed (ALS)	PenF2809-S4547	2012-07-03	2011-11-22	2012-03-17		0	0	1	0	0	0	0	0	0	0.5	0	0	0	0	0	0	0	0	0	0	0	0.5	0	0	0	0	0	0	0	0.5	1	0	0	0	1	0	1	0.5	0.5	0.5
51007 (Unmatched)	F	106	123	Sacrificed (ALS)	PenF2810-S4547	2012-07-04	2011-11-26	2012-03-17		0	0	0	0	0	0	0	0	0	0	0	0	0	0	0	0	0	0	0	0.5	0	0	0	0	0	0	0	0	0.5	0	0	0	0	0	0	1	0	0	0	0
51013	F	103	115	Sacrificed (ALS)	PenF2811-S4548	2012-06-30	2011-11-26	2012-03-18		0	0	0	0	0	0	0	0	0	0	0	0	0	0	0	0	0	0.5	0	0	0	0	0	0.5	0	0	0	0	0	0	1	0	0	0	0	0	0	0	0	1
51019 (Unmatched)	F	171	0		PenF2813-S4549	2012-07-02	2011-11-26	2012-03-20		0	0	0	0	0	0	0	0	0	0	0	0.5	0.5	0.5	0.5	0	0	0	0.5	0.5	0.5	0	0	0	0	0	0	0	0	0	0	0	0	0	0	0	0	0	0	0
51025	F	170	175	Tissue Bank	PenF2814-S4549	2012-06-30	2011-11-26	2012-03-20		0	0	0	0	1	0	0.5	0.5	0.5	0.5	1	0	0	0	0	0	1	1	0.5	0	1	1	1	0	0	0	0	0	0	0	0	0	0	0	0	0	0	0.5	0	0
51027	F	150	162	Sacrificed (ALS)	PenF2814-S4549	2012-06-30	2011-11-26	2012-03-20		0	0	0	0	0	0	0	0	0	0	0	0	0	0	0	0	0	0	0	0	0	0	0	0	0	0	0	0	0	0	0	0	0	0	0	0	0	0	0	0
51035	F	119	129	Sacrificed (ALS)	PenF2820-S4552	2012-07-04	2011-11-27	2012-03-18		0.5	0.5	0	0	0	0	0	0	0.5	0.5	0.5	0.5	0	0	0	0	0	0	0	0	0	0	0	0	0	0	0	0	0	0	0	0	0	0.5	0	0.5	1	0.5	0.5	0.5
51038	F	121	149	Sacrificed (ALS)	PenF2820-S4552	2012-07-04	2011-11-27	2012-03-18		0	0.5	0	0	0	0	0	0	0.5	1	1	1	1	1	1	0	0	0	0	0	0	0	0	0	0	0	0	0	0.5	0	1	1	1	0	0	1	0	0	0	0
51040	F	127	145	Sacrificed (ALS)	PenF2820-S4552	2012-07-04	2011-11-27	2012-03-18		0	0	0	0	0	0	0	0	0	0	0	0	0	0	0	0	0	0	0	0	0	0	0	0	0	0	0	0	0	0	0	0	0	0	0	0	0	0.5	0.5	0.5
51043	F	104	122	Sacrificed (ALS)	PenF2829-S4557	2012-07-03	2011-11-28	2012-03-26		0	1	0	1	1	1	1	0.5	0	1	0	0	0	0.5	0	0	0	1	1	1	0.5	0	0.5	0.5	0	0	0	0.5	0	0	1	0	0	0	0.5	1	1	0.5	1	1
51045	F	125	137	Sacrificed (ALS)	PenF2829-S4557	2012-07-03	2011-11-28	2012-03-26		0	0	0	1	1	1	1	0	0	0	0	0	0	0	0	0	0	0	0	0	0	0	0	1	0	0	0	0	0	0	0	0	0	0	0	0	1	0	0	0
51061	F	96	135	Sacrificed (ALS)	PenF2842-S4563	2012-07-04	2011-12-04	2012-03-27		0	0.5	0	0	0	0	1	1	1	1	1	1	1	0.5	1	0.5	0.5	0.5	0.5	0.5	0	0.5	0.5	1	1	1	1	1	0	0.5	0	0	0	1	1	1	1	1	1	1
Avg : N=16		122.3	126.6							0	0.2	0.1	0.2	0.3	0.2	0.3	0.2	0.3	0.4	0.3	0.3	0.3	0.3	0.3	0.1	0.2	0.3	0.2	0.2	0.2	0.2	0.3	0.3	0.2	0.2	0.2	0.2	0.2	0.1	0.4	0.2	0.2	0.3	0.3	0.4	0.5	0.3	0.4	0.4
Study: 1323
Group Name: Dex Male Group B
Control: False
Mouse Id	Gender	Two Age	Death Age	Death Reason	Pen Number	Mouse DOB	Mother DOB	Father DOB	55	56	57	58	59	60	61	62	63	64	65	66	67	68	69	70	71	72	73	74	75	76	77	78	79	80	81	82	83	84	85	86	87	88	89	90	91	92	93	94	95
50954	M	128	138	Sacrificed (ALS)	PenF3276-S4555	2012-06-30	2012-02-23	2012-03-17	0	0	0	0	0	0	0	0.5	0.5	0.5	0.5	0	0	0	0	0	0	0	0	0	0	0	0	0	0	0	0	0	0	0	0	0	0	0	0	0	0	0	0	0	0
50956	M	111	125	Sacrificed (ALS)	PenF3276-S4555	2012-06-30	2012-02-23	2012-03-17	0	0	0	0	1	0.5	0	0	0	0	0	0	0	0	0	0	0	0	0	0	0	0	0	0	0	0	0	0	0	0	0	0	0	0	0	0	0	0	0	0	0
50957	M	115	123	Sacrificed (ALS)	PenF3276-S4555	2012-06-30	2012-02-23	2012-03-17	0	0	0	0	0	0	0	0	0	0	0	0	0	0	0	0	0	0	0	0	0	0	0	0	0	0	0	0	0	0	0	0	0	0	0	0	0	0	0	0	0
50961	M	119	127	Sacrificed (ALS)	PenF2797-S4541	2012-07-03	2011-11-22	2012-03-13	0	1	1	1	1	1	1	1	1	1	1	1	1	1	1	1	1	1	1	1	1	1	1	1	1	1	1	1	1	1	0	1	1	1	1	1	1	1	1	1	1
50971	M	96	110	Sacrificed (ALS)	PenF2801-S4543	2012-07-04	2011-11-22	2012-03-12	0	0.5	0	0	0	0	0	0	0	0	0	0	0	0	0.5	0.5	0	0	0	0	0	0	0	0.5	0	0	0	1	1	0.5	1	1	1	1	1	1	1	1	1	1	1
50986	M	112	124	Sacrificed (ALS)	PenF2806-S4545	2012-07-04	2011-11-22	2012-03-21	1	0	1	1	1	1	1	1	1	1	1	1	1	1	1	1	1	0	0	0	1	1	0.5	1	1	1	1	1	1	1	1	1	1	1	1	1	1	1	1	1	1
50991	M	121	126	Sacrificed (ALS)	PenF2808-S4546	2012-07-03	2011-11-22	2012-03-20	0	0	0	0	0	0	0	0	0.5	0	0	0	0	0	0	0.5	0	0	0	0	0	1	0	0	0	0	0	0	0	0	0	1	0.5	0.5	0.5	0	0	0	0	1	1
50998	M	120	132	Sacrificed (ALS)	PenF2809-S4547	2012-07-03	2011-11-22	2012-03-17	0	0	0	0	0	0	0	0	0	0	0	0	0	0	1	0.5	0	0	0	0	0	0	0	0	0.5	0	0	0	0	1	0	1	0	0	0	0	0	0	0	0	0
51000	M	101	119	Sacrificed (ALS)	PenF2809-S4547	2012-07-03	2011-11-22	2012-03-17	0	1	1	1	1	1	1	1	1	1	1	1	1	1	1	1	1	1	1	1	1	1	1	1	1	1	1	1	1	1	1	1	1	1	1	1	1	1	1	1	1
51006	M	124	134	Sacrificed (ALS)	PenF2810-S4547	2012-07-04	2011-11-26	2012-03-17	1	0	1	1	1	1	1	1	1	0.5	1	1	1	1	1	1	1	1	1	1	1	1	1	0	1	1	1	1	1	1	1	1	1	1	1	0.5	1	1	1	1	1
51010	M	114	125	Sacrificed (ALS)	PenF2811-S4548	2012-06-30	2011-11-26	2012-03-18	0	0	0	0	0	0	0	0	0	0	0	0	0	0	0	0	0	0	1	0	0	0	0	0	1	0	0.5	0	0	0	0	0	0	1	0	1	1	1	0	0.5	1
51021 (Unmatched)	M	163	174	Sacrificed (ALS)	PenF2814-S4549	2012-06-30	2011-11-26	2012-03-20	0	0	0	0	1	1	1	1	1	1	1	1	1	1	0	0	0	1	1	1	1	1	1	1	1	1	1	1	1	1	1	1	1	1	1	1	1	1	1	1	1
51042	M	111	121	Sacrificed (ALS)	PenF2829-S4557	2012-07-03	2011-11-28	2012-03-26	0	1	0	0.5	0	0	0	0	0	0	0	0	0	0	0	0	0	0	0	0	0	0	0	0	0	0	0	0	0	0	0	0	0	0	0	0	0	0.5	0	0	0
51055	M	112	122	Sacrificed (ALS)	PenF2836-S4560	2012-07-02	2011-11-29	2012-03-29	0	0	1	0	0	0	0	0	0	0	0	0.5	0	0	0	1	0.5	1	1	1	1	1	1	1	1	1	1	1	1	1	1	1	1	1	1	1	1	1	1	1	1
51058	M	107	114	Sacrificed (ALS)	PenF2842-S4563	2012-07-04	2011-12-04	2012-03-27	0	1	0.5	0	0	0	0	1	0	0	1	1	1	1	0	1	1	1	1	1	1	1	0.5	1	1	1	1	1	1	1	1	1	1	1	1	1	1	1	1	1	1
51064	M	100	113	Sacrificed (ALS)	PenF2848-S4566	2012-07-03	2011-12-04	2012-03-26	0	0	0	0	0	0	0	0	0	0	0	0	0	0	0	0	0	0	0	0	0	0	0	0.5	0	1	1	1	0	0	0.5	0	0	0	0	1	1	1	1	1	1
Avg : N=16		115.9	126.7						0.1	0.3	0.3	0.3	0.4	0.3	0.3	0.4	0.4	0.3	0.4	0.4	0.4	0.4	0.3	0.5	0.3	0.4	0.4	0.4	0.4	0.5	0.4	0.4	0.5	0.5	0.5	0.6	0.5	0.5	0.5	0.6	0.5	0.6	0.5	0.6	0.6	0.7	0.6	0.7	0.7
[truncated: 94 more columns]

## Sheet: NSAve
Count	Study	Trtmt	Mouse	Sex	2Age	Dage	MomID	DadID	Litter	55	56	57	58	59	60	61	62	63	64	65	66	67	68	69	70	71	72	73	74	75	76	77	78	79	80	81	82	83	84	85	86	87	88	89	90	91	92	93	94
1	1324	CTRL	50965	F	111	132	2797	4541	27974541	0	0	0	0	0	0	0	0	0.5	0	0	0	0	0	1	0	0.5	0	0.5	0.5	0.5	0	1	0	0.5	0	0	0	1	0	0.5	0	0	0	0	1	0	1	1	1
2	1324	CTRL	50978	F	96	145	2801	4543	28014543	0	0	0	0	0	0	0	0	0	0.5	0	0	0	0.5	1	0.5	1	1	1	1	1	1	1	0.5	1	1	1	1	1	1	1	1	1	1	1	1	1	1	1	1
3	1324	CTRL	50987	F	118	136	2806	4545	28064545	0	0.5	0	0	0	0	0	0	0	0	0	0	0	0	0	0	0	0	0	0	0	0	0	1	0	0	0	0.5	1	0	1	0	0	0	0.5	1	1	1	1	1
4	1324	CTRL	50993	F	115	131	2808	4546	28084546	0	0	0	0	0	0	0	0	0.5	0	0	0	0	0	0.5	0	0	0	0.5	0.5	0.5	0.5	0.5	0.5	0	0	0	0	0.5	1	0	0	0.5	0.5	0.5	1	0	1	1	1
5	1324	CTRL	51001	F	125	131	2809	4547	28094547	0	0	0	0	0	0	0	0	0	0	0	0	0	0	0	0	1	1	0	0	0	0.5	1	0	0.5	1	1	1	0	1	1	0	0	0	0	1	1	0	1	1
6	1324	CTRL	51003	F	105	115	2809	4547	28094547	0	0	0.5	0	0	0	0	0	0	0	0	0.5	0.5	0.5	0	0.5	0	0	0	0	0	0	0	0	0	0	0	0	0	0	0	0	0	0	0	0	0	0	0	0
7	1324	CTRL	51012	F	107	120	2811	4548	28114548	0	0	0	0	0	0	0	0	0	0	0	0	0	0	0	0	0	1	0.5	0	0.5	0	0	0	0	0	0	0	0	0	0	1	1	0	0	0	0	0	1	1
8	1324	CTRL	51026	F	137	156	2814	4549	28144549	0	0	0	0	0	0	0	0	0	0	0	0	0	0	0	0	0	0	0	0	0	0	0	0	0	0	0	0	0	0	0	0	0	0	0	0	0	0	0	0
9	1324	CTRL	51033	F	122	139	2819	4552	28194552	0	0	0	0	1	1	1	1	1	0	0	0	0	0	1	1	1	1	1	1	1	0	0.5	1	1	0	0	0	0.5	0	1	1	0.5	0.5	0.5	1	0.5	1	1	0.5
10	1324	CTRL	51037	F	133	147	2820	4552	28204552	0	0	0	0	0	0	0	0	0	0.5	0	0	0	0.5	0.5	0	0	0	0	0	0	0	0	0	0	0	0	0	0	0	0	0	0	0	0	0	0	0	0	0
11	1324	CTRL	51039	F	126	140	2820	4552	28204552	0	0	0	0	0	0	0	0	1	0	0	0	0	0	0	0.5	0	1	1	1	0.5	0	0	0.5	1	1	1	0	0	0	0.5	0.5	0.5	0.5	0	0	1	1	1	1
12	1324	CTRL	51044	F	99	106	2829	4557	28294557	0	0	0.5	0	0	0	0	0	0	0	0	0	0	0	0	0	0	0	0	0	0	0	0	0	0	0	0	0	0.5	1	0	0	0.5	0.5	0.5	0	0.5	1	1	0.5
13	1324	CTRL	51046	F	106	121	2829	4557	28294557	0	0	0	0	0	0	0	0	0	0	0	0	0	0	0	0	0	0	0.5	0.5	0.5	0	0	0	0	0	0	0	0	0	0	0	0	0	0	0	0	0	0	0
1	1323	CTRL	50955	M	104	118	3276	4555	32764555	0	0	0	0	0	0	0	0	0	0	0	0	0	0	0	0	0	0	0	1	0	0.5	0.5	0.5	1	1	1	0	1	1	1	0	0	1	1	1	1	1	1	1
2	1323	CTRL	50958	M	122	131	3276	4555	32764555	0	0	0	0	0	0	0	0	0	0	0	0	0	1	0	0	0	0	1	1	0	0	0	0	0	0	1	0	0	0	0	1	1	1	1	1	1	1	1	1
3	1323	CTRL	50960	M	101	113	2797	4541	27974541	0	0	1	1	0	0	0	0	1	0	1	1	1	1	1	0.5	1	1	0.5	0.5	0.5	0	1	0	0	0	0	0	1	1	0.5	0.5	0.5	0.5	0.5	1	1	0	1	1
4	1323	CTRL	50970	M	103	128	2801	4543	28014543	1	1	1	1	1	1	1	1	1	1	1	1	1	1	1	1	1	1	1	1	1	1	1	1	1	1	1	1	1	1	1	1	1	1	1	1	1	1	1	1
5	1323	CTRL	50985	M	120	127	2806	4545	28064545	1	1	1	1	1	1	1	1	0.5	1	1	1	1	1	1	1	1	1	1	1	1	1	1	1	1	1	1	1	1	1	1	1	1	1	1	1	1	1	1	1
6	1323	CTRL	50990	M	132	142	2808	4546	28084546	0	1	0	0	1	1	1	1	0	1	1	1	1	1	1	1	1	1	1	1	1	0	1	1	0.5	1	1	1	1	0.5	1	1	1	1	1	1	1	1	1	0.5
7	1323	CTRL	50997	M	111	119	2809	4547	28094547	0	1	1	1	1	1	1	1	1	1	1	1	1	1	1	1	1	1	1	1	1	1	1	1	1	1	1	1	1	1	1	1	1	1	1	1	1	1	1	1
8	1323	CTRL	50999	M	101	115	2809	4547	28094547	0	0	1	1	1	1	1	1	1	1	1	1	1	1	1	1	0	1	1	1	1	1	1	1	0	1	1	1	1	1	1	1	0	0	0	1	1	1	1	1
9	1323	CTRL	51005	M	110	126	2810	4547	28104547	0	0	0	0	0	0	0	0	0	0	0	0	0	0	0	0	0	0	0	0	0	0	0	0	0	0	0	0	0	0	1	0	0	0	0	0	0.5	0.5	0	0
10	1323	CTRL	51009	M	100	116	2811	4548	28114548	0	0	0	0	1	1	0	1	1	1	1	1	1	1	1	1	1	1	1	1	1	1	1	1	1	1	1	1	1	1	1	1	1	1	1	1	1	1	1	1
11	1323	CTRL	51041	M	119	135	2829	4557	28294557	0	0	1	1	1	1	1	1	1	1	1	1	1	1	0	1	0.5	1	1	1	1	0	1	1	1	1	1	1	1	1	1	1	1	1	1	1	1	1	1	1
12	1323	CTRL	51053	M	112	120	2836	4560	28364560	0	0	0	1	0	0	0	0	0	1	1	1	0	0	0	1	0	0	1	0	0	0	0	1	1	0	1	1	1	1	0	0	0	0	0	0	0	1	1	1
13	1323	CTRL	51056	M	109	121	2836	4560	28364560	0	0	0	1	0	0	0	0	0	0	1	0	0	0	0	1	1	0	1	1	1	1	1	1	1	0	1	1	1	1	1	1	1	1	1	1	1	1	1	1
14	1323	CTRL	51057	M	118	123	2842	4563	28424563	0	0	1	0	0	0	0	1	1	1	1	1	1	1	1	1	1	1	1	1	1	1	1	0.5	1	1	1	1	1	1	1	1	1	1	1	1	1	1	1	1
15	1323	CTRL	51063	M	115	125	2848	4566	28484566	0	0	0	1	1	1	1	1	1	1	0	1	1	1	1	1	0	1	0	0	0	1	1	1	0.5	0	0	0	1	1	1	0	1	1	1	1	1	1	1	1
1	1324	DRUG	50967	F	112	125	2797	4541	27974541	0	0	0	0	0	0	0	0	0	0	0	0	0	0	0	0	0	0	0	0	0	0	0	0	0	0	0	0	0	0	0	0	0	0	0	0	0	0.5	1	1
2	1324	DRUG	50983	F	114	126	2804	4544	28044544	0	0	0	0.5	0	0	0	0	0	0.5	1	0.5	0.5	0.5	0.5	1	0.5	0.5	0	0	0	0.5	0	1	0.5	0.5	0.5	0.5	0.5	1	0.5	1	1	1	1	1	0.5	1	0	0.5
3	1324	DRUG	50988	F	107	125	2806	4545	28064545	0	0	0	0	0	0	0	0	0	0	0	0	0	0	0	0	0	0	0	0	0	0	0	0	0	0	0	0	0	0	0	0.5	0.5	0.5	1	0.5	1	0	0	0
4	1324	DRUG	50995	F	119	131	2808	4546	28084546	0	0	0	0.5	1	1	1	1	1	1	1	1	1	1	1	0.5	1	1	1	1	1	1	1	1	1	1	1	1	1	1	0.5	1	1	1	1	0.5	0.5	1	1	1
5	1324	DRUG	51002	F	112	127	2809	4547	28094547	0	0	0	1	0	0	0	0	0	0	0.5	0	0	0	0	0	0	0	0	0	0	0	0.5	0	0	0	0	0	0	0	0.5	1	0	0	0	1	0	1	0.5	0.5
6	1324	DRUG	51007	F	106	123	2810	4547	28104547	0	0	0	0	0	0	0	0	0	0	0	0	0	0	0	0	0	0	0	0	0.5	0	0	0	0	0	0	0	0	0.5	0	0	0	0	0	0	1	0	0	0
7	1324	DRUG	51013	F	103	115	2811	4548	28114548	0	0	0	0	0	0	0	0	0	0	0	0	0	0	0	0	0	0	0.5	0	0	0	0	0	0.5	0	0	0	0	0	0	1	0	0	0	0	0	0	0	0
8	1324	DRUG	51035	F	119	129	2820	4552	28204552	0	0.5	0.5	0	0	0	0	0	0	0.5	0.5	0.5	0.5	0	0	0	0	0	0	0	0	0	0	0	0	0	0	0	0	0	0	0	0	0	0.5	0	0.5	1	0.5	0.5
9	1324	DRUG	51038	F	121	149	2820	4552	28204552	0	0	0.5	0	0	0	0	0	0	0.5	1	1	1	1	1	1	0	0	0	0	0	0	0	0	0	0	0	0	0	0.5	0	1	1	1	0	0	1	0	0	0
10	1324	DRUG	51040	F	127	145	2820	4552	28204552	0	0	0	0	0	0	0	0	0	0	0	0	0	0	0	0	0	0	0	0	0	0	0	0	0	0	0	0	0	0	0	0	0	0	0	0	0	0	0.5	0.5
11	1324	DRUG	51043	F	104	122	2829	4557	28294557	0	0	1	0	1	1	1	1	0.5	0	1	0	0	0	0.5	0	0	0	1	1	1	0.5	0	0.5	0.5	0	0	0	0.5	0	0	1	0	0	0	0.5	1	1	0.5	1
12	1324	DRUG	51045	F	125	137	2829	4557	28294557	0	0	0	0	1	1	1	1	0	0	0	0	0	0	0	0	0	0	0	0	0	0	0	0	1	0	0	0	0	0	0	0	0	0	0	0	0	1	0	0
13	1324	DRUG	51061	F	96	135	2842	4563	28424563	0	0	0.5	0	0	0	0	1	1	1	1	1	1	1	0.5	1	0.5	0.5	0.5	0.5	0.5	0	0.5	0.5	1	1	1	1	1	0	0.5	0	0	0	1	1	1	1	1	1
1	1323	DRUG	50954	M	128	138	3276	4555	32764555	0	0	0	0	0	0	0	0.5	0.5	0.5	0.5	0	0	0	0	0	0	0	0	0	0	0	0	0	0	0	0	0	0	0	0	0	0	0	0	0	0	0	0	0
2	1323	DRUG	50956	M	111	125	3276	4555	32764555	0	0	0	0	1	0.5	0	0	0	0	0	0	0	0	0	0	0	0	0	0	0	0	0	0	0	0	0	0	0	0	0	0	0	0	0	0	0	0	0	0
3	1323	DRUG	50957	M	115	123	3276	4555	32764555	0	0	0	0	0	0	0	0	0	0	0	0	0	0	0	0	0	0	0	0	0	0	0	0	0	0	0	0	0	0	0	0	0	0	0	0	0	0	0	0
4	1323	DRUG	50961	M	119	127	2797	4541	27974541	0	1	1	1	1	1	1	1	1	1	1	1	1	1	1	1	1	1	1	1	1	1	1	1	1	1	1	1	1	1	0	1	1	1	1	1	1	1	1	1
5	1323	DRUG	50971	M	96	110	2801	4543	28014543	0	0.5	0	0	0	0	0	0	0	0	0	0	0	0	0.5	0.5	0	0	0	0	0	0	0	0.5	0	0	0	1	1	0.5	1	1	1	1	1	1	1	1	1	1
6	1323	DRUG	50986	M	112	124	2806	4545	28064545	1	0	1	1	1	1	1	1	1	1	1	1	1	1	1	1	1	0	0	0	1	1	0.5	1	1	1	1	1	1	1	1	1	1	1	1	1	1	1	1	1
7	1323	DRUG	50991	M	121	126	2808	4546	28084546	0	0	0	0	0	0	0	0	0.5	0	0	0	0	0	0	0.5	0	0	0	0	0	1	0	0	0	0	0	0	0	0	0	1	0.5	0.5	0.5	0	0	0	0	1
8	1323	DRUG	50998	M	120	132	2809	4547	28094547	0	0	0	0	0	0	0	0	0	0	0	0	0	0	1	0.5	0	0	0	0	0	0	0	0	0.5	0	0	0	0	1	0	1	0	0	0	0	0	0	0	0
9	1323	DRUG	51000	M	101	119	2809	4547	28094547	0	1	1	1	1	1	1	1	1	1	1	1	1	1	1	1	1	1	1	1	1	1	1	1	1	1	1	1	1	1	1	1	1	1	1	1	1	1	1	1
10	1323	DRUG	51006	M	124	134	2810	4547	28104547	1	0	1	1	1	1	1	1	1	0.5	1	1	1	1	1	1	1	1	1	1	1	1	1	0	1	1	1	1	1	1	1	1	1	1	1	0.5	1	1	1	1
11	1323	DRUG	51010	M	114	125	2811	4548	28114548	0	0	0	0	0	0	0	0	0	0	0	0	0	0	0	0	0	0	1	0	0	0	0	0	1	0	0.5	0	0	0	0	0	0	1	0	1	1	1	0	0.5
12	1323	DRUG	51042	M	111	121	2829	4557	28294557	0	1	0	0.5	0	0	0	0	0	0	0	0	0	0	0	0	0	0	0	0	0	0	0	0	0	0	0	0	0	0	0	0	0	0	0	0	0	0.5	0	0
13	1323	DRUG	51055	M	112	122	2836	4560	28364560	0	0	1	0	0	0	0	0	0	0	0	0.5	0	0	0	1	0.5	1	1	1	1	1	1	1	1	1	1	1	1	1	1	1	1	1	1	1	1	1	1	1
14	1323	DRUG	51058	M	107	114	2842	4563	28424563	0	1	0.5	0	0	0	0	1	0	0	1	1	1	1	0	1	1	1	1	1	1	1	0.5	1	1	1	1	1	1	1	1	1	1	1	1	1	1	1	1	1
15	1323	DRUG	51064	M	100	113	2848	4566	28484566	0	0	0	0	0	0	0	0	0	0	0	0	0	0	0	0	0	0	0	0	0	0	0	0.5	0	1	1	1	0	0	0.5	0	0	0	0	1	1	1	1	1
Round Up to Whole Number
Count	Study	Trtmt	Mouse	Sex	2Age	Dage	MomID	DadID	Litter	55	56	57	58	59	60	61	62	63	64	65	66	67	68	69	70	71	72	73	74	75	76	77	78	79	80	81	82	83	84	85	86	87	88	89	90	91	92	93	94
1	1324	CTRL	50965	F	111	132	2797	4541	27974541	0	0	0	0	0	0	0	0	1	0	0	0	0	0	1	0	1	0	1	1	1	0	1	0	1	0	0	0	1	0	1	0	0	0	0	1	0	1	1	1
2	1324	CTRL	50978	F	96	145	2801	4543	28014543	0	0	0	0	0	0	0	0	0	1	0	0	0	1	1	1	1	1	1	1	1	1	1	1	1	1	1	1	1	1	1	1	1	1	1	1	1	1	1	1
3	1324	CTRL	50987	F	118	136	2806	4545	28064545	0	1	0	0	0	0	0	0	0	0	0	0	0	0	0	0	0	0	0	0	0	0	0	1	0	0	0	1	1	0	1	0	0	0	1	1	1	1	1	1
4	1324	CTRL	50993	F	115	131	2808	4546	28084546	0	0	0	0	0	0	0	0	1	0	0	0	0	0	1	0	0	0	1	1	1	1	1	1	0	0	0	0	1	1	0	0	1	1	1	1	0	1	1	1
5	1324	CTRL	51001	F	125	131	2809	4547	28094547	0	0	0	0	0	0	0	0	0	0	0	0	0	0	0	0	1	1	0	0	0	1	1	0	1	1	1	1	0	1	1	0	0	0	0	1	1	0	1	1
6	1324	CTRL	51003	F	105	115	2809	4547	28094547	0	0	1	0	0	0	0	0	0	0	0	1	1	1	0	1	0	0	0	0	0	0	0	0	0	0	0	0	0	0	0	0	0	0	0	0	0	0	0	0
7	1324	CTRL	51012	F	107	120	2811	4548	28114548	0	0	0	0	0	0	0	0	0	0	0	0	0	0	0	0	0	1	1	0	1	0	0	0	0	0	0	0	0	0	0	1	1	0	0	0	0	0	1	1
8	1324	CTRL	51026	F	137	156	2814	4549	28144549	0	0	0	0	0	0	0	0	0	0	0	0	0	0	0	0	0	0	0	0	0	0	0	0	0	0	0	0	0	0	0	0	0	0	0	0	0	0	0	0
9	1324	CTRL	51033	F	122	139	2819	4552	28194552	0	0	0	0	1	1	1	1	1	0	0	0	0	0	1	1	1	1	1	1	1	0	1	1	1	0	0	0	1	0	1	1	1	1	1	1	1	1	1	1
10	1324	CTRL	51037	F	133	147	2820	4552	28204552	0	0	0	0	0	0	0	0	0	1	0	0	0	1	1	0	0	0	0	0	0	0	0	0	0	0	0	0	0	0	0	0	0	0	0	0	0	0	0	0
11	1324	CTRL	51039	F	126	140	2820	4552	28204552	0	0	0	0	0	0	0	0	1	0	0	0	0	0	0	1	0	1	1	1	1	0	0	1	1	1	1	0	0	0	1	1	1	1	0	0	1	1	1	1
12	1324	CTRL	51044	F	99	106	2829	4557	28294557	0	0	1	0	0	0	0	0	0	0	0	0	0	0	0	0	0	0	0	0	0	0	0	0	0	0	0	0	1	1	0	0	1	1	1	0	1	1	1	1
13	1324	CTRL	51046	F	106	121	2829	4557	28294557	0	0	0	0	0	0	0	0	0	0	0	0	0	0	0	0	0	0	1	1	1	0	0	0	0	0	0	0	0	0	0	0	0	0	0	0	0	0	0	0
1	1323	CTRL	50955	M	104	118	3276	4555	32764555	0	0	0	0	0	0	0	0	0	0	0	0	0	0	0	0	0	0	0	1	0	1	1	1	1	1	1	0	1	1	1	0	0	1	1	1	1	1	1	1
2	1323	CTRL	50958	M	122	131	3276	4555	32764555	0	0	0	0	0	0	0	0	0	0	0	0	0	1	0	0	0	0	1	1	0	0	0	0	0	0	1	0	0	0	0	1	1	1	1	1	1	1	1	1
3	1323	CTRL	50960	M	101	113	2797	4541	27974541	0	0	1	1	0	0	0	0	1	0	1	1	1	1	1	1	1	1	1	1	1	0	1	0	0	0	0	0	1	1	1	1	1	1	1	1	1	0	1	1
4	1323	CTRL	50970	M	103	128	2801	4543	28014543	1	1	1	1	1	1	1	1	1	1	1	1	1	1	1	1	1	1	1	1	1	1	1	1	1	1	1	1	1	1	1	1	1	1	1	1	1	1	1	1
5	1323	CTRL	50985	M	120	127	2806	4545	28064545	1	1	1	1	1	1	1	1	1	1	1	1	1	1	1	1	1	1	1	1	1	1	1	1	1	1	1	1	1	1	1	1	1	1	1	1	1	1	1	1
6	1323	CTRL	50990	M	132	142	2808	4546	28084546	0	1	0	0	1	1	1	1	0	1	1	1	1	1	1	1	1	1	1	1	1	0	1	1	1	1	1	1	1	1	1	1	1	1	1	1	1	1	1	1
7	1323	CTRL	50997	M	111	119	2809	4547	28094547	0	1	1	1	1	1	1	1	1	1	1	1	1	1	1	1	1	1	1	1	1	1	1	1	1	1	1	1	1	1	1	1	1	1	1	1	1	1	1	1
8	1323	CTRL	50999	M	101	115	2809	4547	28094547	0	0	1	1	1	1	1	1	1	1	1	1	1	1	1	1	0	1	1	1	1	1	1	1	0	1	1	1	1	1	1	1	0	0	0	1	1	1	1	1
9	1323	CTRL	51005	M	110	126	2810	4547	28104547	0	0	0	0	0	0	0	0	0	0	0	0	0	0	0	0	0	0	0	0	0	0	0	0	0	0	0	0	0	0	1	0	0	0	0	0	1	1	0	0
10	1323	CTRL	51009	M	100	116	2811	4548	28114548	0	0	0	0	1	1	0	1	1	1	1	1	1	1	1	1	1	1	1	1	1	1	1	1	1	1	1	1	1	1	1	1	1	1	1	1	1	1	1	1
11	1323	CTRL	51041	M	119	135	2829	4557	28294557	0	0	1	1	1	1	1	1	1	1	1	1	1	1	0	1	1	1	1	1	1	0	1	1	1	1	1	1	1	1	1	1	1	1	1	1	1	1	1	1
12	1323	CTRL	51053	M	112	120	2836	4560	28364560	0	0	0	1	0	0	0	0	0	1	1	1	0	0	0	1	0	0	1	0	0	0	0	1	1	0	1	1	1	1	0	0	0	0	0	0	0	1	1	1
13	1323	CTRL	51056	M	109	121	2836	4560	28364560	0	0	0	1	0	0	0	0	0	0	1	0	0	0	0	1	1	0	1	1	1	1	1	1	1	0	1	1	1	1	1	1	1	1	1	1	1	1	1	1
14	1323	CTRL	51057	M	118	123	2842	4563	28424563	0	0	1	0	0	0	0	1	1	1	1	1	1	1	1	1	1	1	1	1	1	1	1	1	1	1	1	1	1	1	1	1	1	1	1	1	1	1	1	1
15	1323	CTRL	51063	M	115	125	2848	4566	28484566	0	0	0	1	1	1	1	1	1	1	0	1	1	1	1	1	0	1	0	0	0	1	1	1	1	0	0	0	1	1	1	0	1	1	1	1	1	1	1	1
1	1324	DRUG	50967	F	112	125	2797	4541	27974541	0	0	0	0	0	0	0	0	0	0	0	0	0	0	0	0	0	0	0	0	0	0	0	0	0	0	0	0	0	0	0	0	0	0	0	0	0	1	1	1
2	1324	DRUG	50983	F	114	126	2804	4544	28044544	0	0	0	1	0	0	0	0	0	1	1	1	1	1	1	1	1	1	0	0	0	1	0	1	1	1	1	1	1	1	1	1	1	1	1	1	1	1	0	1
3	1324	DRUG	50988	F	107	125	2806	4545	28064545	0	0	0	0	0	0	0	0	0	0	0	0	0	0	0	0	0	0	0	0	0	0	0	0	0	0	0	0	0	0	0	1	1	1	1	1	1	0	0	0
4	1324	DRUG	50995	F	119	131	2808	4546	28084546	0	0	0	1	1	1	1	1	1	1	1	1	1	1	1	1	1	1	1	1	1	1	1	1	1	1	1	1	1	1	1	1	1	1	1	1	1	1	1	1
5	1324	DRUG	51002	F	112	127	2809	4547	28094547	0	0	0	1	0	0	0	0	0	0	1	0	0	0	0	0	0	0	0	0	0	0	1	0	0	0	0	0	0	0	1	1	0	0	0	1	0	1	1	1
6	1324	DRUG	51007	F	106	123	2810	4547	28104547	0	0	0	0	0	0	0	0	0	0	0	0	0	0	0	0	0	0	0	0	1	0	0	0	0	0	0	0	0	1	0	0	0	0	0	0	1	0	0	0
7	1324	DRUG	51013	F	103	115	2811	4548	28114548	0	0	0	0	0	0	0	0	0	0	0	0	0	0	0	0	0	0	1	0	0	0	0	0	1	0	0	0	0	0	0	1	0	0	0	0	0	0	0	0
8	1324	DRUG	51035	F	119	129	2820	4552	28204552	0	1	1	0	0	0	0	0	0	1	1	1	1	0	0	0	0	0	0	0	0	0	0	0	0	0	0	0	0	0	0	0	0	0	1	0	1	1	1	1
9	1324	DRUG	51038	F	121	149	2820	4552	28204552	0	0	1	0	0	0	0	0	0	1	1	1	1	1	1	1	0	0	0	0	0	0	0	0	0	0	0	0	0	1	0	1	1	1	0	0	1	0	0	0
10	1324	DRUG	51040	F	127	145	2820	4552	28204552	0	0	0	0	0	0	0	0	0	0	0	0	0	0	0	0	0	0	0	0	0	0	0	0	0	0	0	0	0	0	0	0	0	0	0	0	0	0	1	1
11	1324	DRUG	51043	F	104	122	2829	4557	28294557	0	0	1	0	1	1	1	1	1	0	1	0	0	0	1	0	0	0	1	1	1	1	0	1	1	0	0	0	1	0	0	1	0	0	0	1	1	1	1	1
12	1324	DRUG	51045	F	125	137	2829	4557	28294557	0	0	0	0	1	1	1	1	0	0	0	0	0	0	0	0	0	0	0	0	0	0	0	0	1	0	0	0	0	0	0	0	0	0	0	0	0	1	0	0
13	1324	DRUG	51061	F	96	135	2842	4563	28424563	0	0	1	0	0	0	0	1	1	1	1	1	1	1	1	1	1	1	1	1	1	0	1	1	1	1	1	1	1	0	1	0	0	0	1	1	1	1	1	1
1	1323	DRUG	50954	M	128	138	3276	4555	32764555	0	0	0	0	0	0	0	1	1	1	1	0	0	0	0	0	0	0	0	0	0	0	0	0	0	0	0	0	0	0	0	0	0	0	0	0	0	0	0	0
2	1323	DRUG	50956	M	111	125	3276	4555	32764555	0	0	0	0	1	1	0	0	0	0	0	0	0	0	0	0	0	0	0	0	0	0	0	0	0	0	0	0	0	0	0	0	0	0	0	0	0	0	0	0
3	1323	DRUG	50957	M	115	123	3276	4555	32764555	0	0	0	0	0	0	0	0	0	0	0	0	0	0	0	0	0	0	0	0	0	0	0	0	0	0	0	0	0	0	0	0	0	0	0	0	0	0	0	0
4	1323	DRUG	50961	M	119	127	2797	4541	27974541	0	1	1	1	1	1	1	1	1	1	1	1	1	1	1	1	1	1	1	1	1	1	1	1	1	1	1	1	1	1	0	1	1	1	1	1	1	1	1	1
5	1323	DRUG	50971	M	96	110	2801	4543	28014543	0	1	0	0	0	0	0	0	0	0	0	0	0	0	1	1	0	0	0	0	0	0	0	1	0	0	0	1	1	1	1	1	1	1	1	1	1	1	1	1
6	1323	DRUG	50986	M	112	124	2806	4545	28064545	1	0	1	1	1	1	1	1	1	1	1	1	1	1	1	1	1	0	0	0	1	1	1	1	1	1	1	1	1	1	1	1	1	1	1	1	1	1	1	1
7	1323	DRUG	50991	M	121	126	2808	4546	28084546	0	0	0	0	0	0	0	0	1	0	0	0	0	0	0	1	0	0	0	0	0	1	0	0	0	0	0	0	0	0	0	1	1	1	1	0	0	0	0	1
8	1323	DRUG	50998	M	120	132	2809	4547	28094547	0	0	0	0	0	0	0	0	0	0	0	0	0	0	1	1	0	0	0	0	0	0	0	0	1	0	0	0	0	1	0	1	0	0	0	0	0	0	0	0
9	1323	DRUG	51000	M	101	119	2809	4547	28094547	0	1	1	1	1	1	1	1	1	1	1	1	1	1	1	1	1	1	1	1	1	1	1	1	1	1	1	1	1	1	1	1	1	1	1	1	1	1	1	1
10	1323	DRUG	51006	M	124	134	2810	4547	28104547	1	0	1	1	1	1	1	1	1	1	1	1	1	1	1	1	1	1	1	1	1	1	1	0	1	1	1	1	1	1	1	1	1	1	1	1	1	1	1	1
11	1323	DRUG	51010	M	114	125	2811	4548	28114548	0	0	0	0	0	0	0	0	0	0	0	0	0	0	0	0	0	0	1	0	0	0	0	0	1	0	1	0	0	0	0	0	0	1	0	1	1	1	0	1
12	1323	DRUG	51042	M	111	121	2829	4557	28294557	0	1	0	1	0	0	0	0	0	0	0	0	0	0	0	0	0	0	0	0	0	0	0	0	0	0	0	0	0	0	0	0	0	0	0	0	0	1	0	0
13	1323	DRUG	51055	M	112	122	2836	4560	28364560	0	0	1	0	0	0	0	0	0	0	0	1	0	0	0	1	1	1	1	1	1	1	1	1	1	1	1	1	1	1	1	1	1	1	1	1	1	1	1	1
14	1323	DRUG	51058	M	107	114	2842	4563	28424563	0	1	1	0	0	0	0	1	0	0	1	1	1	1	0	1	1	1	1	1	1	1	1	1	1	1	1	1	1	1	1	1	1	1	1	1	1	1	1	1
15	1323	DRUG	51064	M	100	113	2848	4566	28484566	0	0	0	0	0	0	0	0	0	0	0	0	0	0	0	0	0	0	0	0	0	0	0	1	0	1	1	1	0	0	1	0	0	0	0	1	1	1	1	1
Remove Carry-Forwards
Count	Study	Trtmt	Mouse	Sex	2Age	Dage	MomID	DadID	Litter	55	56	57	58	59	60	61	62	63	64	65	66	67	68	69	70	71	72	73	74	75	76	77	78	79	80	81	82	83	84	85	86	87	88	89	90	91	92	93	94
1	1324	CTRL	50965	F	111	132	2797	4541	27974541	0	0	0	0	0	0	0	0	1	0	0	0	0	0	1	0	1	0	1	1	1	0	1	0	1	0	0	0	1	0	1	0	0	0	0	1	0	1	1	1
2	1324	CTRL	50978	F	96	145	2801	4543	28014543	0	0	0	0	0	0	0	0	0	1	0	0	0	1	1	1	1	1	1	1	1	1	1	1	1	1	1	1	1	1	1	1	1	1	1	1	1	1	1	1
3	1324	CTRL	50987	F	118	136	2806	4545	28064545	0	1	0	0	0	0	0	0	0	0	0	0	0	0	0	0	0	0	0	0	0	0	0	1	0	0	0	1	1	0	1	0	0	0	1	1	1	1	1	1
4	1324	CTRL	50993	F	115	131	2808	4546	28084546	0	0	0	0	0	0	0	0	1	0	0	0	0	0	1	0	0	0	1	1	1	1	1	1	0	0	0	0	1	1	0	0	1	1	1	1	0	1	1	1
5	1324	CTRL	51001	F	125	131	2809	4547	28094547	0	0	0	0	0	0	0	0	0	0	0	0	0	0	0	0	1	1	0	0	0	1	1	0	1	1	1	1	0	1	1	0	0	0	0	1	1	0	1	1
6	1324	CTRL	51003	F	105	115	2809	4547	28094547	0	0	1	0	0	0	0	0	0	0	0	1	1	1	0	1	0	0	0	0	0	0	0	0	0	0	0	0	0	0	0	0	0	0	0	0	0	0	0	0
7	1324	CTRL	51012	F	107	120	2811	4548	28114548	0	0	0	0	0	0	0	0	0	0	0	0	0	0	0	0	0	1	1	0	1	0	0	0	0	0	0	0	0	0	0	1	1	0	0	0	0	0	1	1
8	1324	CTRL	51026	F	137	156	2814	4549	28144549	0	0	0	0	0	0	0	0	0	0	0	0	0	0	0	0	0	0	0	0	0	0	0	0	0	0	0	0	0	0	0	0	0	0	0	0	0	0	0	0
9	1324	CTRL	51033	F	122	139	2819	4552	28194552	0	0	0	0	1	1	1	1	1	0	0	0	0	0	1	1	1	1	1	1	1	0	1	1	1	0	0	0	1	0	1	1	1	1	1	1	1	1	1	1
10	1324	CTRL	51037	F	133	147	2820	4552	28204552	0	0	0	0	0	0	0	0	0	1	0	0	0	1	1	0	0	0	0	0	0	0	0	0	0	0	0	0	0	0	0	0	0	0	0	0	0	0	0	0
11	1324	CTRL	51039	F	126	140	2820	4552	28204552	0	0	0	0	0	0	0	0	1	0	0	0	0	0	0	1	0	1	1	1	1	0	0	1	1	1	1	0	0	0	1	1	1	1	0	0	1	1	1	1
12	1324	CTRL	51044	F	99	106	2829	4557	28294557	0	0	1	0	0	0	0	0	0	0	0	0	0	0	0	0	0	0	0	0	0	0	0	0	0	0	0	0	1	1	0	0	1	1	1	0	1	1	1	1
13	1324	CTRL	51046	F	106	121	2829	4557	28294557	0	0	0	0	0	0	0	0	0	0	0	0	0	0	0	0	0	0	1	1	1	0	0	0	0	0	0	0	0	0	0	0	0	0	0	0	0	0	0	0
1	1323	CTRL	50955	M	104	118	3276	4555	32764555	0	0	0	0	0	0	0	0	0	0	0	0	0	0	0	0	0	0	0	1	0	1	1	1	1	1	1	0	1	1	1	0	0	1	1	1	1	1	1	1
2	1323	CTRL	50958	M	122	131	3276	4555	32764555	0	0	0	0	0	0	0	0	0	0	0	0	0	1	0	0	0	0	1	1	0	0	0	0	0	0	1	0	0	0	0	1	1	1	1	1	1	1	1	1
3	1323	CTRL	50960	M	101	113	2797	4541	27974541	0	0	1	1	0	0	0	0	1	0	1	1	1	1	1	1	1	1	1	1	1	0	1	0	0	0	0	0	1	1	1	1	1	1	1	1	1	0	1	1
4	1323	CTRL	50970	M	103	128	2801	4543	28014543	1	1	1	1	1	1	1	1	1	1	1	1	1	1	1	1	1	1	1	1	1	1	1	1	1	1	1	1	1	1	1	1	1	1	1	1	1	1	1	1
5	1323	CTRL	50985	M	120	127	2806	4545	28064545	1	1	1	1	1	1	1	1	1	1	1	1	1	1	1	1	1	1	1	1	1	1	1	1	1	1	1	1	1	1	1	1	1	1	1	1	1	1	1	1
6	1323	CTRL	50990	M	132	142	2808	4546	28084546	0	1	0	0	1	1	1	1	0	1	1	1	1	1	1	1	1	1	1	1	1	0	1	1	1	1	1	1	1	1	1	1	1	1	1	1	1	1	1	1
7	1323	CTRL	50997	M	111	119	2809	4547	28094547	0	1	1	1	1	1	1	1	1	1	1	1	1	1	1	1	1	1	1	1	1	1	1	1	1	1	1	1	1	1	1	1	1	1	1	1	1	1	1	1
8	1323	CTRL	50999	M	101	115	2809	4547	28094547	0	0	1	1	1	1	1	1	1	1	1	1	1	1	1	1	0	1	1	1	1	1	1	1	0	1	1	1	1	1	1	1	0	0	0	1	1	1	1	1
9	1323	CTRL	51005	M	110	126	2810	4547	28104547	0	0	0	0	0	0	0	0	0	0	0	0	0	0	0	0	0	0	0	0	0	0	0	0	0	0	0	0	0	0	1	0	0	0	0	0	1	1	0	0
10	1323	CTRL	51009	M	100	116	2811	4548	28114548	0	0	0	0	1	1	0	1	1	1	1	1	1	1	1	1	1	1	1	1	1	1	1	1	1	1	1	1	1	1	1	1	1	1	1	1	1	1	1	1
11	1323	CTRL	51041	M	119	135	2829	4557	28294557	0	0	1	1	1	1	1	1	1	1	1	1	1	1	0	1	1	1	1	1	1	0	1	1	1	1	1	1	1	1	1	1	1	1	1	1	1	1	1	1
12	1323	CTRL	51053	M	112	120	2836	4560	28364560	0	0	0	1	0	0	0	0	0	1	1	1	0	0	0	1	0	0	1	0	0	0	0	1	1	0	1	1	1	1	0	0	0	0	0	0	0	1	1	1
13	1323	CTRL	51056	M	109	121	2836	4560	28364560	0	0	0	1	0	0	0	0	0	0	1	0	0	0	0	1	1	0	1	1	1	1	1	1	1	0	1	1	1	1	1	1	1	1	1	1	1	1	1	1
14	1323	CTRL	51057	M	118	123	2842	4563	28424563	0	0	1	0	0	0	0	1	1	1	1	1	1	1	1	1	1	1	1	1	1	1	1	1	1	1	1	1	1	1	1	1	1	1	1	1	1	1	1	1
15	1323	CTRL	51063	M	115	125	2848	4566	28484566	0	0	0	1	1	1	1	1	1	1	0	1	1	1	1	1	0	1	0	0	0	1	1	1	1	0	0	0	1	1	1	0	1	1	1	1	1	1	1	1
1	1324	DRUG	50967	F	112	125	2797	4541	27974541	0	0	0	0	0	0	0	0	0	0	0	0	0	0	0	0	0	0	0	0	0	0	0	0	0	0	0	0	0	0	0	0	0	0	0	0	0	1	1	1
2	1324	DRUG	50983	F	114	126	2804	4544	28044544	0	0	0	1	0	0	0	0	0	1	1	1	1	1	1	1	1	1	0	0	0	1	0	1	1	1	1	1	1	1	1	1	1	1	1	1	1	1	0	1
3	1324	DRUG	50988	F	107	125	2806	4545	28064545	0	0	0	0	0	0	0	0	0	0	0	0	0	0	0	0	0	0	0	0	0	0	0	0	0	0	0	0	0	0	0	1	1	1	1	1	1	0	0	0
4	1324	DRUG	50995	F	119	131	2808	4546	28084546	0	0	0	1	1	1	1	1	1	1	1	1	1	1	1	1	1	1	1	1	1	1	1	1	1	1	1	1	1	1	1	1	1	1	1	1	1	1	1	1
5	1324	DRUG	51002	F	112	127	2809	4547	28094547	0	0	0	1	0	0	0	0	0	0	1	0	0	0	0	0	0	0	0	0	0	0	1	0	0	0	0	0	0	0	1	1	0	0	0	1	0	1	1	1
6	1324	DRUG	51007	F	106	123	2810	4547	28104547	0	0	0	0	0	0	0	0	0	0	0	0	0	0	0	0	0	0	0	0	1	0	0	0	0	0	0	0	0	1	0	0	0	0	0	0	1	0	0	0
7	1324	DRUG	51013	F	103	115	2811	4548	28114548	0	0	0	0	0	0	0	0	0	0	0	0	0	0	0	0	0	0	1	0	0	0	0	0	1	0	0	0	0	0	0	1	0	0	0	0	0	0	0	0
8	1324	DRUG	51035	F	119	129	2820	4552	28204552	0	1	1	0	0	0	0	0	0	1	1	1	1	0	0	0	0	0	0	0	0	0	0	0	0	0	0	0	0	0	0	0	0	0	1	0	1	1	1	1
9	1324	DRUG	51038	F	121	149	2820	4552	28204552	0	0	1	0	0	0	0	0	0	1	1	1	1	1	1	1	0	0	0	0	0	0	0	0	0	0	0	0	0	1	0	1	1	1	0	0	1	0	0	0
10	1324	DRUG	51040	F	127	145	2820	4552	28204552	0	0	0	0	0	0	0	0	0	0	0	0	0	0	0	0	0	0	0	0	0	0	0	0	0	0	0	0	0	0	0	0	0	0	0	0	0	0	1	1
11	1324	DRUG	51043	F	104	122	2829	4557	28294557	0	0	1	0	1	1	1	1	1	0	1	0	0	0	1	0	0	0	1	1	1	1	0	1	1	0	0	0	1	0	0	1	0	0	0	1	1	1	1	1
12	1324	DRUG	51045	F	125	137	2829	4557	28294557	0	0	0	0	1	1	1	1	0	0	0	0	0	0	0	0	0	0	0	0	0	0	0	0	1	0	0	0	0	0	0	0	0	0	0	0	0	1	0	0
13	1324	DRUG	51061	F	96	135	2842	4563	28424563	0	0	1	0	0	0	0	1	1	1	1	1	1	1	1	1	1	1	1	1	1	0	1	1	1	1	1	1	1	0	1	0	0	0	1	1	1	1	1	1
1	1323	DRUG	50954	M	128	138	3276	4555	32764555	0	0	0	0	0	0	0	1	1	1	1	0	0	0	0	0	0	0	0	0	0	0	0	0	0	0	0	0	0	0	0	0	0	0	0	0	0	0	0	0
2	1323	DRUG	50956	M	111	125	3276	4555	32764555	0	0	0	0	1	1	0	0	0	0	0	0	0	0	0	0	0	0	0	0	0	0	0	0	0	0	0	0	0	0	0	0	0	0	0	0	0	0	0	0
3	1323	DRUG	50957	M	115	123	3276	4555	32764555	0	0	0	0	0	0	0	0	0	0	0	0	0	0	0	0	0	0	0	0	0	0	0	0	0	0	0	0	0	0	0	0	0	0	0	0	0	0	0	0
4	1323	DRUG	50961	M	119	127	2797	4541	27974541	0	1	1	1	1	1	1	1	1	1	1	1	1	1	1	1	1	1	1	1	1	1	1	1	1	1	1	1	1	1	0	1	1	1	1	1	1	1	1	1
5	1323	DRUG	50971	M	96	110	2801	4543	28014543	0	1	0	0	0	0	0	0	0	0	0	0	0	0	1	1	0	0	0	0	0	0	0	1	0	0	0	1	1	1	1	1	1	1	1	1	1	1	1	1
6	1323	DRUG	50986	M	112	124	2806	4545	28064545	1	0	1	1	1	1	1	1	1	1	1	1	1	1	1	1	1	0	0	0	1	1	1	1	1	1	1	1	1	1	1	1	1	1	1	1	1	1	1	1
7	1323	DRUG	50991	M	121	126	2808	4546	28084546	0	0	0	0	0	0	0	0	1	0	0	0	0	0	0	1	0	0	0	0	0	1	0	0	0	0	0	0	0	0	0	1	1	1	1	0	0	0	0	1
8	1323	DRUG	50998	M	120	132	2809	4547	28094547	0	0	0	0	0	0	0	0	0	0	0	0	0	0	1	1	0	0	0	0	0	0	0	0	1	0	0	0	0	1	0	1	0	0	0	0	0	0	0	0
9	1323	DRUG	51000	M	101	119	2809	4547	28094547	0	1	1	1	1	1	1	1	1	1	1	1	1	1	1	1	1	1	1	1	1	1	1	1	1	1	1	1	1	1	1	1	1	1	1	1	1	1	1	1
10	1323	DRUG	51006	M	124	134	2810	4547	28104547	1	0	1	1	1	1	1	1	1	1	1	1	1	1	1	1	1	1	1	1	1	1	1	0	1	1	1	1	1	1	1	1	1	1	1	1	1	1	1	1
11	1323	DRUG	51010	M	114	125	2811	4548	28114548	0	0	0	0	0	0	0	0	0	0	0	0	0	0	0	0	0	0	1	0	0	0	0	0	1	0	1	0	0	0	0	0	0	1	0	1	1	1	0	1
12	1323	DRUG	51042	M	111	121	2829	4557	28294557	0	1	0	1	0	0	0	0	0	0	0	0	0	0	0	0	0	0	0	0	0	0	0	0	0	0	0	0	0	0	0	0	0	0	0	0	0	1	0	0
13	1323	DRUG	51055	M	112	122	2836	4560	28364560	0	0	1	0	0	0	0	0	0	0	0	1	0	0	0	1	1	1	1	1	1	1	1	1	1	1	1	1	1	1	1	1	1	1	1	1	1	1	1	1
14	1323	DRUG	51058	M	107	114	2842	4563	28424563	0	1	1	0	0	0	0	1	0	0	1	1	1	1	0	1	1	1	1	1	1	1	1	1	1	1	1	1	1	1	1	1	1	1	1	1	1	1	1	1
15	1323	DRUG	51064	M	100	113	2848	4566	28484566	0	0	0	0	0	0	0	0	0	0	0	0	0	0	0	0	0	0	0	0	0	0	0	1	0	1	1	1	0	0	1	0	0	0	0	1	1	1	1	1
						With Carry-Forwards			Age	55	56	57	58	59	60	61	62	63	64	65	66	67	68	69	70	71	72	73	74	75	76	77	78	79	80	81	82	83	84	85	86	87	88	89	90	91	92	93	94
								F	CTRL	0	0.0769231	0.153846	0	0.0769231	0.0769231	0.0769231	0.0769231	0.307692	0.153846	0	0.0769231	0.0769231	0.230769	0.384615	0.307692	0.307692	0.384615	0.538462	0.461538	0.538462	0.230769	0.384615	0.384615	0.384615	0.230769	0.230769	0.230769	0.461538	0.307692	0.461538	0.307692	0.461538	0.384615	0.384615	0.461538	0.461538	0.538462	0.692308	0.692308
									csem	0	0.0769231	0.104154	0	0.0769231	0.0769231	0.0769231	0.0769231	0.133235	0.104154	0	0.0769231	0.0769231	0.121626	0.140442	0.133235	0.133235	0.140442	0.14391	0.14391	0.14391	0.121626	0.140442	0.140442	0.140442	0.121626	0.121626	0.121626	0.14391	0.133235	0.14391	0.133235	0.14391	0.140442	0.140442	0.14391	0.14391	0.14391	0.133235	0.133235
									DRUG	0	0.0769231	0.307692	0.230769	0.230769	0.230769	0.230769	0.307692	0.230769	0.384615	0.538462	0.384615	0.384615	0.307692	0.384615	0.307692	0.230769	0.230769	0.307692	0.230769	0.307692	0.230769	0.230769	0.307692	0.461538	0.230769	0.230769	0.230769	0.307692	0.307692	0.307692	0.538462	0.307692	0.307692	0.384615	0.461538	0.615385	0.615385	0.538462	0.615385
					2Age	DAge			dsem	0	0.0769231	0.133235	0.121626	0.121626	0.121626	0.121626	0.133235	0.121626	0.140442	0.14391	0.140442	0.140442	0.133235	0.140442	0.133235	0.121626	0.121626	0.133235	0.121626	0.133235	0.121626	0.121626	0.133235	0.14391	0.121626	0.121626	0.121626	0.133235	0.133235	0.133235	0.14391	0.133235	0.133235	0.140442	0.14391	0.140442	0.140442	0.14391	0.140442
				min	96	106		M	CTRL	0.133333	0.266667	0.466667	0.6	0.533333	0.533333	0.466667	0.6	0.6	0.666667	0.733333	0.733333	0.666667	0.733333	0.6	0.8	0.6	0.666667	0.8	0.8	0.666667	0.6	0.8	0.8	0.733333	0.6	0.8	0.666667	0.866667	0.866667	0.866667	0.733333	0.733333	0.8	0.8	0.866667	0.933333	0.933333	0.933333	0.933333
				max	137	156			csem	0.0908514	0.118187	0.133333	0.130931	0.133333	0.133333	0.133333	0.130931	0.130931	0.125988	0.118187	0.118187	0.125988	0.118187	0.130931	0.106904	0.130931	0.125988	0.106904	0.106904	0.125988	0.130931	0.106904	0.106904	0.118187	0.130931	0.106904	0.125988	0.0908514	0.0908514	0.0908514	0.118187	0.118187	0.106904	0.106904	0.0908514	0.0666667	0.0666667	0.0666667	0.0666667
									DRUG	0.133333	0.333333	0.4	0.333333	0.333333	0.333333	0.266667	0.4	0.4	0.333333	0.4	0.4	0.333333	0.333333	0.4	0.6	0.4	0.333333	0.4	0.333333	0.4	0.466667	0.4	0.466667	0.533333	0.466667	0.533333	0.533333	0.466667	0.533333	0.466667	0.6	0.533333	0.6	0.533333	0.6	0.6	0.666667	0.533333	0.666667
									dsem	0.0908514	0.125988	0.130931	0.125988	0.125988	0.125988	0.118187	0.130931	0.130931	0.125988	0.130931	0.130931	0.125988	0.125988	0.130931	0.130931	0.130931	0.125988	0.130931	0.125988	0.130931	0.133333	0.130931	0.133333	0.133333	0.133333	0.133333	0.133333	0.133333	0.133333	0.133333	0.130931	0.133333	0.130931	0.133333	0.130931	0.130931	0.125988	0.133333	0.125988
								ALL	CTRL	0.0714286	0.178571	0.321429	0.321429	0.321429	0.321429	0.285714	0.357143	0.464286	0.428571	0.392857	0.428571	0.392857	0.5	0.5	0.571429	0.464286	0.535714	0.678571	0.642857	0.607143	0.428571	0.607143	0.607143	0.571429	0.428571	0.535714	0.464286	0.678571	0.607143	0.678571	0.535714	0.607143	0.607143	0.607143	0.678571	0.714286	0.75	0.821429	0.821429
									csem	0.0495635	0.073707	0.089879	0.089879	0.089879	0.089879	0.0869401	0.0922139	0.0959793	0.0952381	0.0939898	0.0952381	0.0939898	0.096225	0.096225	0.0952381	0.0959793	0.0959793	0.089879	0.0922139	0.0939898	0.0952381	0.0939898	0.0939898	0.0952381	0.0952381	0.0959793	0.0959793	0.089879	0.0939898	0.089879	0.0959793	0.0939898	0.0939898	0.0939898	0.089879	0.0869401	0.0833333	0.073707	0.073707
									DRUG	0.0714286	0.214286	0.357143	0.285714	0.285714	0.285714	0.25	0.357143	0.321429	0.357143	0.464286	0.392857	0.357143	0.321429	0.392857	0.464286	0.321429	0.285714	0.357143	0.285714	0.357143	0.357143	0.321429	0.392857	0.5	0.357143	0.392857	0.392857	0.392857	0.428571	0.392857	0.571429	0.428571	0.464286	0.464286	0.535714	0.607143	0.642857	0.535714	0.642857
									dsem	0.0495635	0.0789673	0.0922139	0.0869401	0.0869401	0.0869401	0.0833333	0.0922139	0.089879	0.0922139	0.0959793	0.0939898	0.0922139	0.089879	0.0939898	0.0959793	0.089879	0.0869401	0.0922139	0.0869401	0.0922139	0.0922139	0.089879	0.0939898	0.096225	0.0922139	0.0939898	0.0939898	0.0939898	0.0952381	0.0939898	0.0952381	0.0952381	0.0959793	0.0959793	0.0959793	0.0939898	0.0922139	0.0959793	0.0922139
						No Carry-Forwards			Age	55	56	57	58	59	60	61	62	63	64	65	66	67	68	69	70	71	72	73	74	75	76	77	78	79	80	81	82	83	84	85	86	87	88	89	90	91	92	93	94
								F	CTRL	0	0.0769231	0.153846	0	0.0769231	0.0769231	0.0769231	0.0769231	0.307692	0.153846	0	0.0769231	0.0769231	0.230769	0.384615	0.307692	0.307692	0.384615	0.538462	0.461538	0.538462	0.230769	0.384615	0.384615	0.384615	0.230769	0.230769	0.230769	0.461538	0.307692	0.461538	0.307692	0.461538	0.384615	0.384615	0.461538	0.461538	0.538462	0.692308	0.692308
									csem	0	0.0769231	0.104154	0	0.0769231	0.0769231	0.0769231	0.0769231	0.133235	0.104154	0	0.0769231	0.0769231	0.121626	0.140442	0.133235	0.133235	0.140442	0.14391	0.14391	0.14391	0.121626	0.140442	0.140442	0.140442	0.121626	0.121626	0.121626	0.14391	0.133235	0.14391	0.133235	0.14391	0.140442	0.140442	0.14391	0.14391	0.14391	0.133235	0.133235
									DRUG	0	0.0769231	0.307692	0.230769	0.230769	0.230769	0.230769	0.307692	0.230769	0.384615	0.538462	0.384615	0.384615	0.307692	0.384615	0.307692	0.230769	0.230769	0.307692	0.230769	0.307692	0.230769	0.230769	0.307692	0.461538	0.230769	0.230769	0.230769	0.307692	0.307692	0.307692	0.538462	0.307692	0.307692	0.384615	0.461538	0.615385	0.615385	0.538462	0.615385
					2Age	DAge			dsem	0	0.0769231	0.133235	0.121626	0.121626	0.121626	0.121626	0.133235	0.121626	0.140442	0.14391	0.140442	0.140442	0.133235	0.140442	0.133235	0.121626	0.121626	0.133235	0.121626	0.133235	0.121626	0.121626	0.133235	0.14391	0.121626	0.121626	0.121626	0.133235	0.133235	0.133235	0.14391	0.133235	0.133235	0.140442	0.14391	0.140442	0.140442	0.14391	0.140442
				min	96	106		M	CTRL	0.133333	0.266667	0.466667	0.6	0.533333	0.533333	0.466667	0.6	0.6	0.666667	0.733333	0.733333	0.666667	0.733333	0.6	0.8	0.6	0.666667	0.8	0.8	0.666667	0.6	0.8	0.8	0.733333	0.6	0.8	0.666667	0.866667	0.866667	0.866667	0.733333	0.733333	0.8	0.8	0.866667	0.933333	0.933333	0.933333	0.933333
				max	137	156			csem	0.0908514	0.118187	0.133333	0.130931	0.133333	0.133333	0.133333	0.130931	0.130931	0.125988	0.118187	0.118187	0.125988	0.118187	0.130931	0.106904	0.130931	0.125988	0.106904	0.106904	0.125988	0.130931	0.106904	0.106904	0.118187	0.130931	0.106904	0.125988	0.0908514	0.0908514	0.0908514	0.118187	0.118187	0.106904	0.106904	0.0908514	0.0666667	0.0666667	0.0666667	0.0666667
									DRUG	0.133333	0.333333	0.4	0.333333	0.333333	0.333333	0.266667	0.4	0.4	0.333333	0.4	0.4	0.333333	0.333333	0.4	0.6	0.4	0.333333	0.4	0.333333	0.4	0.466667	0.4	0.466667	0.533333	0.466667	0.533333	0.533333	0.466667	0.533333	0.466667	0.6	0.533333	0.6	0.533333	0.6	0.6	0.666667	0.533333	0.666667
									dsem	0.0908514	0.125988	0.130931	0.125988	0.125988	0.125988	0.118187	0.130931	0.130931	0.125988	0.130931	0.130931	0.125988	0.125988	0.130931	0.130931	0.130931	0.125988	0.130931	0.125988	0.130931	0.133333	0.130931	0.133333	0.133333	0.133333	0.133333	0.133333	0.133333	0.133333	0.133333	0.130931	0.133333	0.130931	0.133333	0.130931	0.130931	0.125988	0.133333	0.125988
								ALL	CTRL	0.0714286	0.178571	0.321429	0.321429	0.321429	0.321429	0.285714	0.357143	0.464286	0.428571	0.392857	0.428571	0.392857	0.5	0.5	0.571429	0.464286	0.535714	0.678571	0.642857	0.607143	0.428571	0.607143	0.607143	0.571429	0.428571	0.535714	0.464286	0.678571	0.607143	0.678571	0.535714	0.607143	0.607143	0.607143	0.678571	0.714286	0.75	0.821429	0.821429
									csem	0.0495635	0.073707	0.089879	0.089879	0.089879	0.089879	0.0869401	0.0922139	0.0959793	0.0952381	0.0939898	0.0952381	0.0939898	0.096225	0.096225	0.0952381	0.0959793	0.0959793	0.089879	0.0922139	0.0939898	0.0952381	0.0939898	0.0939898	0.0952381	0.0952381	0.0959793	0.0959793	0.089879	0.0939898	0.089879	0.0959793	0.0939898	0.0939898	0.0939898	0.089879	0.0869401	0.0833333	0.073707	0.073707
									DRUG	0.0714286	0.214286	0.357143	0.285714	0.285714	0.285714	0.25	0.357143	0.321429	0.357143	0.464286	0.392857	0.357143	0.321429	0.392857	0.464286	0.321429	0.285714	0.357143	0.285714	0.357143	0.357143	0.321429	0.392857	0.5	0.357143	0.392857	0.392857	0.392857	0.428571	0.392857	0.571429	0.428571	0.464286	0.464286	0.535714	0.607143	0.642857	0.535714	0.642857
									dsem	0.0495635	0.0789673	0.0922139	0.0869401	0.0869401	0.0869401	0.0833333	0.0922139	0.089879	0.0922139	0.0959793	0.0939898	0.0922139	0.089879	0.0939898	0.0959793	0.089879	0.0869401	0.0922139	0.0869401	0.0922139	0.0922139	0.089879	0.0939898	0.096225	0.0922139	0.0939898	0.0939898	0.0939898	0.0952381	0.0939898	0.0952381	0.0952381	0.0959793	0.0959793	0.0959793	0.0939898	0.0922139	0.0959793	0.0922139
[truncated: 63 more columns]

[truncated: 6 more sheets: NSAve2, DaysAtScore, NSAveCateg, Onset, Survival, TimeToEvent]
