# Supplementary material for: Dexpramipexole Is Ineffective in Two Models of ALS Related Neurodegeneration
Source: PLoS One. 2014 Dec 19;9(12):e91608. doi: 10.1371/journal.pone.0091608 (PMC4272269; doi:10.1371/journal.pone.0091608)
Supplement: S2 Database — A database of all drinking water consumed by mice in the survival efficacy study. (XLS) [file pone.0091608.s003.xls]

<?xml version="1.0"?>
<Workbook xmlns="urn:schemas-microsoft-com:office:spreadsheet"
 xmlns:o="urn:schemas-microsoft-com:office:office"
 xmlns:x="urn:schemas-microsoft-com:office:excel"
 xmlns:ss="urn:schemas-microsoft-com:office:spreadsheet"
 xmlns:html="http://www.w3.org/TR/REC-html40"
 xmlns:msxsl="urn:schemas-microsoft-com:xslt" xmlns:user="urn:my-scripts">
 <DocumentProperties xmlns="urn:schemas-microsoft-com:office:office">
  <LastAuthor>Fernando Vieira</LastAuthor>
  <Created>2014-02-20T19:47:49Z</Created>
  <Version>14.0</Version>
 </DocumentProperties>
 <OfficeDocumentSettings xmlns="urn:schemas-microsoft-com:office:office">
  <AllowPNG/>
 </OfficeDocumentSettings>
 <ExcelWorkbook xmlns="urn:schemas-microsoft-com:office:excel">
  <WindowHeight>6340</WindowHeight>
  <WindowWidth>16240</WindowWidth>
  <WindowTopX>120</WindowTopX>
  <WindowTopY>140</WindowTopY>
  <ProtectStructure>False</ProtectStructure>
  <ProtectWindows>False</ProtectWindows>
 </ExcelWorkbook>
 <Styles>
  <Style ss:ID="Default" ss:Name="Normal">
   <Alignment ss:Vertical="Bottom"/>
   <Borders/>
   <Font ss:FontName="Calibri" x:Family="Swiss" ss:Size="12" ss:Color="#000000"/>
   <Interior/>
   <NumberFormat/>
   <Protection/>
  </Style>
 </Styles>
 <Worksheet ss:Name="record">
  <Table ss:ExpandedColumnCount="86" ss:ExpandedRowCount="65" x:FullColumns="1"
   x:FullRows="1" ss:DefaultColumnWidth="65" ss:DefaultRowHeight="15">
   <Row ss:AutoFitHeight="0">
    <Cell><Data ss:Type="String">MiceID</Data></Cell>
    <Cell><Data ss:Type="String">Birthdate</Data></Cell>
    <Cell><Data ss:Type="String">Gender</Data></Cell>
    <Cell><Data ss:Type="String">PenNumber</Data></Cell>
    <Cell><Data ss:Type="String">GroupID</Data></Cell>
    <Cell><Data ss:Type="String">GroupName</Data></Cell>
    <Cell><Data ss:Type="String">StudyID</Data></Cell>
    <Cell><Data ss:Type="String">StudyName</Data></Cell>
    <Cell><Data ss:Type="String">DeathAge</Data></Cell>
    <Cell><Data ss:Type="String">DeathReason</Data></Cell>
    <Cell><Data ss:Type="String">EventTypeID</Data></Cell>
    <Cell><Data ss:Type="String">EventType</Data></Cell>
    <Cell><Data ss:Type="String">Val1_Age_57</Data></Cell>
    <Cell><Data ss:Type="String">Val1_Age_58</Data></Cell>
    <Cell><Data ss:Type="String">Val1_Age_59</Data></Cell>
    <Cell><Data ss:Type="String">Val1_Age_61</Data></Cell>
    <Cell><Data ss:Type="String">Val1_Age_62</Data></Cell>
    <Cell><Data ss:Type="String">Val1_Age_63</Data></Cell>
    <Cell><Data ss:Type="String">Val1_Age_64</Data></Cell>
    <Cell><Data ss:Type="String">Val1_Age_65</Data></Cell>
    <Cell><Data ss:Type="String">Val1_Age_66</Data></Cell>
    <Cell><Data ss:Type="String">Val1_Age_68</Data></Cell>
    <Cell><Data ss:Type="String">Val1_Age_69</Data></Cell>
    <Cell><Data ss:Type="String">Val1_Age_70</Data></Cell>
    <Cell><Data ss:Type="String">Val1_Age_72</Data></Cell>
    <Cell><Data ss:Type="String">Val1_Age_75</Data></Cell>
    <Cell><Data ss:Type="String">Val1_Age_76</Data></Cell>
    <Cell><Data ss:Type="String">Val1_Age_77</Data></Cell>
    <Cell><Data ss:Type="String">Val1_Age_79</Data></Cell>
    <Cell><Data ss:Type="String">Val1_Age_82</Data></Cell>
    <Cell><Data ss:Type="String">Val1_Age_83</Data></Cell>
    <Cell><Data ss:Type="String">Val1_Age_84</Data></Cell>
    <Cell><Data ss:Type="String">Val1_Age_86</Data></Cell>
    <Cell><Data ss:Type="String">Val1_Age_89</Data></Cell>
    <Cell><Data ss:Type="String">Val1_Age_90</Data></Cell>
    <Cell><Data ss:Type="String">Val1_Age_91</Data></Cell>
    <Cell><Data ss:Type="String">Val1_Age_93</Data></Cell>
    <Cell><Data ss:Type="String">Val1_Age_96</Data></Cell>
    <Cell><Data ss:Type="String">Val1_Age_97</Data></Cell>
    <Cell><Data ss:Type="String">Val1_Age_98</Data></Cell>
    <Cell><Data ss:Type="String">Val1_Age_100</Data></Cell>
    <Cell><Data ss:Type="String">Val1_Age_103</Data></Cell>
    <Cell><Data ss:Type="String">Val1_Age_104</Data></Cell>
    <Cell><Data ss:Type="String">Val1_Age_105</Data></Cell>
    <Cell><Data ss:Type="String">Val1_Age_107</Data></Cell>
    <Cell><Data ss:Type="String">Val1_Age_110</Data></Cell>
    <Cell><Data ss:Type="String">Val1_Age_111</Data></Cell>
    <Cell><Data ss:Type="String">Val1_Age_112</Data></Cell>
    <Cell><Data ss:Type="String">Val1_Age_114</Data></Cell>
    <Cell><Data ss:Type="String">Val1_Age_117</Data></Cell>
    <Cell><Data ss:Type="String">Val1_Age_118</Data></Cell>
    <Cell><Data ss:Type="String">Val1_Age_119</Data></Cell>
    <Cell><Data ss:Type="String">Val1_Age_121</Data></Cell>
    <Cell><Data ss:Type="String">Val1_Age_124</Data></Cell>
    <Cell><Data ss:Type="String">Val1_Age_125</Data></Cell>
    <Cell><Data ss:Type="String">Val1_Age_126</Data></Cell>
    <Cell><Data ss:Type="String">Val1_Age_128</Data></Cell>
    <Cell><Data ss:Type="String">Val1_Age_131</Data></Cell>
    <Cell><Data ss:Type="String">Val1_Age_132</Data></Cell>
    <Cell><Data ss:Type="String">Val1_Age_133</Data></Cell>
    <Cell><Data ss:Type="String">Val1_Age_135</Data></Cell>
    <Cell><Data ss:Type="String">Val1_Age_138</Data></Cell>
    <Cell><Data ss:Type="String">Val1_Age_139</Data></Cell>
    <Cell><Data ss:Type="String">Val1_Age_140</Data></Cell>
    <Cell><Data ss:Type="String">Val1_Age_142</Data></Cell>
    <Cell><Data ss:Type="String">Val1_Age_145</Data></Cell>
    <Cell><Data ss:Type="String">Val1_Age_147</Data></Cell>
    <Cell><Data ss:Type="String">Val1_Age_149</Data></Cell>
    <Cell><Data ss:Type="String">Val1_Age_152</Data></Cell>
    <Cell><Data ss:Type="String">Val1_Age_154</Data></Cell>
    <Cell><Data ss:Type="String">Val1_Age_156</Data></Cell>
    <Cell><Data ss:Type="String">Val1_Age_159</Data></Cell>
    <Cell><Data ss:Type="String">Val1_Age_161</Data></Cell>
    <Cell><Data ss:Type="String">Val1_Age_163</Data></Cell>
    <Cell><Data ss:Type="String">Val1_Age_166</Data></Cell>
    <Cell><Data ss:Type="String">Val1_Age_168</Data></Cell>
    <Cell><Data ss:Type="String">Val1_Age_170</Data></Cell>
    <Cell><Data ss:Type="String">Val1_Age_180</Data></Cell>
    <Cell><Data ss:Type="String">Val1_Age_182</Data></Cell>
    <Cell><Data ss:Type="String">Val1_Age_184</Data></Cell>
    <Cell><Data ss:Type="String">Val1_Age_187</Data></Cell>
    <Cell><Data ss:Type="String">Val1_Age_189</Data></Cell>
    <Cell><Data ss:Type="String">Val1_Age_191</Data></Cell>
    <Cell><Data ss:Type="String">Val1_Age_194</Data></Cell>
    <Cell><Data ss:Type="String">Val1_Age_198</Data></Cell>
    <Cell><Data ss:Type="String">Val1_Age_208</Data></Cell>
   </Row>
   <Row ss:AutoFitHeight="0">
    <Cell><Data ss:Type="String">50965</Data></Cell>
    <Cell><Data ss:Type="String">2012-07-03T00:00:00</Data></Cell>
    <Cell><Data ss:Type="String">F</Data></Cell>
    <Cell><Data ss:Type="String">PenF2797-S4541</Data></Cell>
    <Cell><Data ss:Type="String">30386</Data></Cell>
    <Cell><Data ss:Type="String">Dex Female Group A</Data></Cell>
    <Cell><Data ss:Type="String">1324</Data></Cell>
    <Cell><Data ss:Type="String">Dexpramipexole Female 200 mg/kg Drinking Water Survival Efficacy Study</Data></Cell>
    <Cell><Data ss:Type="String">132</Data></Cell>
    <Cell><Data ss:Type="String">Sacrificed (ALS)</Data></Cell>
    <Cell><Data ss:Type="String">14</Data></Cell>
    <Cell><Data ss:Type="String">Volume Consumed</Data></Cell>
    <Cell><Data ss:Type="String"></Data></Cell>
    <Cell><Data ss:Type="String">4.4</Data></Cell>
    <Cell><Data ss:Type="String"></Data></Cell>
    <Cell><Data ss:Type="String"></Data></Cell>
    <Cell><Data ss:Type="String"></Data></Cell>
    <Cell><Data ss:Type="String">25.6</Data></Cell>
    <Cell><Data ss:Type="String"></Data></Cell>
    <Cell><Data ss:Type="String">9.4</Data></Cell>
    <Cell><Data ss:Type="String"></Data></Cell>
    <Cell><Data ss:Type="String"></Data></Cell>
    <Cell><Data ss:Type="String">20</Data></Cell>
    <Cell><Data ss:Type="String"></Data></Cell>
    <Cell><Data ss:Type="String"></Data></Cell>
    <Cell><Data ss:Type="String"></Data></Cell>
    <Cell><Data ss:Type="String">33</Data></Cell>
    <Cell><Data ss:Type="String"></Data></Cell>
    <Cell><Data ss:Type="String"></Data></Cell>
    <Cell><Data ss:Type="String"></Data></Cell>
    <Cell><Data ss:Type="String">32</Data></Cell>
    <Cell><Data ss:Type="String"></Data></Cell>
    <Cell><Data ss:Type="String"></Data></Cell>
    <Cell><Data ss:Type="String"></Data></Cell>
    <Cell><Data ss:Type="String">25.6</Data></Cell>
    <Cell><Data ss:Type="String"></Data></Cell>
    <Cell><Data ss:Type="String"></Data></Cell>
    <Cell><Data ss:Type="String"></Data></Cell>
    <Cell><Data ss:Type="String">15.5</Data></Cell>
    <Cell><Data ss:Type="String"></Data></Cell>
    <Cell><Data ss:Type="String"></Data></Cell>
    <Cell><Data ss:Type="String"></Data></Cell>
    <Cell><Data ss:Type="String">15</Data></Cell>
    <Cell><Data ss:Type="String"></Data></Cell>
    <Cell><Data ss:Type="String"></Data></Cell>
    <Cell><Data ss:Type="String"></Data></Cell>
    <Cell><Data ss:Type="String">10</Data></Cell>
    <Cell><Data ss:Type="String"></Data></Cell>
    <Cell><Data ss:Type="String"></Data></Cell>
    <Cell><Data ss:Type="String"></Data></Cell>
    <Cell><Data ss:Type="String">14</Data></Cell>
    <Cell><Data ss:Type="String"></Data></Cell>
    <Cell><Data ss:Type="String"></Data></Cell>
    <Cell><Data ss:Type="String"></Data></Cell>
    <Cell><Data ss:Type="String">11.6</Data></Cell>
    <Cell><Data ss:Type="String"></Data></Cell>
    <Cell><Data ss:Type="String"></Data></Cell>
    <Cell><Data ss:Type="String"></Data></Cell>
    <Cell><Data ss:Type="String">8</Data></Cell>
    <Cell><Data ss:Type="String"></Data></Cell>
    <Cell><Data ss:Type="String"></Data></Cell>
    <Cell><Data ss:Type="String"></Data></Cell>
    <Cell><Data ss:Type="String"></Data></Cell>
    <Cell><Data ss:Type="String"></Data></Cell>
    <Cell><Data ss:Type="String"></Data></Cell>
    <Cell><Data ss:Type="String"></Data></Cell>
    <Cell><Data ss:Type="String"></Data></Cell>
    <Cell><Data ss:Type="String"></Data></Cell>
    <Cell><Data ss:Type="String"></Data></Cell>
    <Cell><Data ss:Type="String"></Data></Cell>
    <Cell><Data ss:Type="String"></Data></Cell>
    <Cell><Data ss:Type="String"></Data></Cell>
    <Cell><Data ss:Type="String"></Data></Cell>
    <Cell><Data ss:Type="String"></Data></Cell>
    <Cell><Data ss:Type="String"></Data></Cell>
    <Cell><Data ss:Type="String"></Data></Cell>
    <Cell><Data ss:Type="String"></Data></Cell>
    <Cell><Data ss:Type="String"></Data></Cell>
    <Cell><Data ss:Type="String"></Data></Cell>
    <Cell><Data ss:Type="String"></Data></Cell>
    <Cell><Data ss:Type="String"></Data></Cell>
    <Cell><Data ss:Type="String"></Data></Cell>
    <Cell><Data ss:Type="String"></Data></Cell>
    <Cell><Data ss:Type="String"></Data></Cell>
    <Cell><Data ss:Type="String"></Data></Cell>
    <Cell><Data ss:Type="String"></Data></Cell>
   </Row>
   <Row ss:AutoFitHeight="0">
    <Cell><Data ss:Type="String">50978</Data></Cell>
    <Cell><Data ss:Type="String">2012-07-04T00:00:00</Data></Cell>
    <Cell><Data ss:Type="String">F</Data></Cell>
    <Cell><Data ss:Type="String">PenF2801-S4543</Data></Cell>
    <Cell><Data ss:Type="String">30386</Data></Cell>
    <Cell><Data ss:Type="String">Dex Female Group A</Data></Cell>
    <Cell><Data ss:Type="String">1324</Data></Cell>
    <Cell><Data ss:Type="String">Dexpramipexole Female 200 mg/kg Drinking Water Survival Efficacy Study</Data></Cell>
    <Cell><Data ss:Type="String">145</Data></Cell>
    <Cell><Data ss:Type="String">Sacrificed (ALS)</Data></Cell>
    <Cell><Data ss:Type="String">14</Data></Cell>
    <Cell><Data ss:Type="String">Volume Consumed</Data></Cell>
    <Cell><Data ss:Type="String">4</Data></Cell>
    <Cell><Data ss:Type="String"></Data></Cell>
    <Cell><Data ss:Type="String"></Data></Cell>
    <Cell><Data ss:Type="String"></Data></Cell>
    <Cell><Data ss:Type="String">20.6</Data></Cell>
    <Cell><Data ss:Type="String"></Data></Cell>
    <Cell><Data ss:Type="String">6.8</Data></Cell>
    <Cell><Data ss:Type="String"></Data></Cell>
    <Cell><Data ss:Type="String"></Data></Cell>
    <Cell><Data ss:Type="String">15.8</Data></Cell>
    <Cell><Data ss:Type="String"></Data></Cell>
    <Cell><Data ss:Type="String"></Data></Cell>
    <Cell><Data ss:Type="String"></Data></Cell>
    <Cell><Data ss:Type="String">26</Data></Cell>
    <Cell><Data ss:Type="String"></Data></Cell>
    <Cell><Data ss:Type="String"></Data></Cell>
    <Cell><Data ss:Type="String"></Data></Cell>
    <Cell><Data ss:Type="String">23.2</Data></Cell>
    <Cell><Data ss:Type="String"></Data></Cell>
    <Cell><Data ss:Type="String"></Data></Cell>
    <Cell><Data ss:Type="String"></Data></Cell>
    <Cell><Data ss:Type="String">22</Data></Cell>
    <Cell><Data ss:Type="String"></Data></Cell>
    <Cell><Data ss:Type="String"></Data></Cell>
    <Cell><Data ss:Type="String"></Data></Cell>
    <Cell><Data ss:Type="String">25.5</Data></Cell>
    <Cell><Data ss:Type="String"></Data></Cell>
    <Cell><Data ss:Type="String"></Data></Cell>
    <Cell><Data ss:Type="String"></Data></Cell>
    <Cell><Data ss:Type="String">11</Data></Cell>
    <Cell><Data ss:Type="String"></Data></Cell>
    <Cell><Data ss:Type="String"></Data></Cell>
    <Cell><Data ss:Type="String"></Data></Cell>
    <Cell><Data ss:Type="String">24</Data></Cell>
    <Cell><Data ss:Type="String"></Data></Cell>
    <Cell><Data ss:Type="String"></Data></Cell>
    <Cell><Data ss:Type="String"></Data></Cell>
    <Cell><Data ss:Type="String">21</Data></Cell>
    <Cell><Data ss:Type="String"></Data></Cell>
    <Cell><Data ss:Type="String"></Data></Cell>
    <Cell><Data ss:Type="String"></Data></Cell>
    <Cell><Data ss:Type="String">16.6</Data></Cell>
    <Cell><Data ss:Type="String"></Data></Cell>
    <Cell><Data ss:Type="String"></Data></Cell>
    <Cell><Data ss:Type="String"></Data></Cell>
    <Cell><Data ss:Type="String">16.2</Data></Cell>
    <Cell><Data ss:Type="String"></Data></Cell>
    <Cell><Data ss:Type="String"></Data></Cell>
    <Cell><Data ss:Type="String"></Data></Cell>
    <Cell><Data ss:Type="String">20.6</Data></Cell>
    <Cell><Data ss:Type="String"></Data></Cell>
    <Cell><Data ss:Type="String"></Data></Cell>
    <Cell><Data ss:Type="String"></Data></Cell>
    <Cell><Data ss:Type="String">9</Data></Cell>
    <Cell><Data ss:Type="String"></Data></Cell>
    <Cell><Data ss:Type="String"></Data></Cell>
    <Cell><Data ss:Type="String"></Data></Cell>
    <Cell><Data ss:Type="String"></Data></Cell>
    <Cell><Data ss:Type="String"></Data></Cell>
    <Cell><Data ss:Type="String"></Data></Cell>
    <Cell><Data ss:Type="String"></Data></Cell>
    <Cell><Data ss:Type="String"></Data></Cell>
    <Cell><Data ss:Type="String"></Data></Cell>
    <Cell><Data ss:Type="String"></Data></Cell>
    <Cell><Data ss:Type="String"></Data></Cell>
    <Cell><Data ss:Type="String"></Data></Cell>
    <Cell><Data ss:Type="String"></Data></Cell>
    <Cell><Data ss:Type="String"></Data></Cell>
    <Cell><Data ss:Type="String"></Data></Cell>
    <Cell><Data ss:Type="String"></Data></Cell>
    <Cell><Data ss:Type="String"></Data></Cell>
    <Cell><Data ss:Type="String"></Data></Cell>
    <Cell><Data ss:Type="String"></Data></Cell>
    <Cell><Data ss:Type="String"></Data></Cell>
   </Row>
   <Row ss:AutoFitHeight="0">
    <Cell><Data ss:Type="String">50987</Data></Cell>
    <Cell><Data ss:Type="String">2012-07-04T00:00:00</Data></Cell>
    <Cell><Data ss:Type="String">F</Data></Cell>
    <Cell><Data ss:Type="String">PenF2806-S4545</Data></Cell>
    <Cell><Data ss:Type="String">30386</Data></Cell>
    <Cell><Data ss:Type="String">Dex Female Group A</Data></Cell>
    <Cell><Data ss:Type="String">1324</Data></Cell>
    <Cell><Data ss:Type="String">Dexpramipexole Female 200 mg/kg Drinking Water Survival Efficacy Study</Data></Cell>
    <Cell><Data ss:Type="String">136</Data></Cell>
    <Cell><Data ss:Type="String">Sacrificed (ALS)</Data></Cell>
    <Cell><Data ss:Type="String">14</Data></Cell>
    <Cell><Data ss:Type="String">Volume Consumed</Data></Cell>
    <Cell><Data ss:Type="String">4.8</Data></Cell>
    <Cell><Data ss:Type="String"></Data></Cell>
    <Cell><Data ss:Type="String"></Data></Cell>
    <Cell><Data ss:Type="String"></Data></Cell>
    <Cell><Data ss:Type="String">22</Data></Cell>
    <Cell><Data ss:Type="String"></Data></Cell>
    <Cell><Data ss:Type="String">9.2</Data></Cell>
    <Cell><Data ss:Type="String"></Data></Cell>
    <Cell><Data ss:Type="String"></Data></Cell>
    <Cell><Data ss:Type="String">21</Data></Cell>
    <Cell><Data ss:Type="String"></Data></Cell>
    <Cell><Data ss:Type="String"></Data></Cell>
    <Cell><Data ss:Type="String"></Data></Cell>
    <Cell><Data ss:Type="String">36.2</Data></Cell>
    <Cell><Data ss:Type="String"></Data></Cell>
    <Cell><Data ss:Type="String"></Data></Cell>
    <Cell><Data ss:Type="String"></Data></Cell>
    <Cell><Data ss:Type="String">33</Data></Cell>
    <Cell><Data ss:Type="String"></Data></Cell>
    <Cell><Data ss:Type="String"></Data></Cell>
    <Cell><Data ss:Type="String"></Data></Cell>
    <Cell><Data ss:Type="String">30</Data></Cell>
    <Cell><Data ss:Type="String"></Data></Cell>
    <Cell><Data ss:Type="String"></Data></Cell>
    <Cell><Data ss:Type="String"></Data></Cell>
    <Cell><Data ss:Type="String">37.8</Data></Cell>
    <Cell><Data ss:Type="String"></Data></Cell>
    <Cell><Data ss:Type="String"></Data></Cell>
    <Cell><Data ss:Type="String"></Data></Cell>
    <Cell><Data ss:Type="String">27</Data></Cell>
    <Cell><Data ss:Type="String"></Data></Cell>
    <Cell><Data ss:Type="String"></Data></Cell>
    <Cell><Data ss:Type="String"></Data></Cell>
    <Cell><Data ss:Type="String">30.8</Data></Cell>
    <Cell><Data ss:Type="String"></Data></Cell>
    <Cell><Data ss:Type="String"></Data></Cell>
    <Cell><Data ss:Type="String"></Data></Cell>
    <Cell><Data ss:Type="String">24</Data></Cell>
    <Cell><Data ss:Type="String"></Data></Cell>
    <Cell><Data ss:Type="String"></Data></Cell>
    <Cell><Data ss:Type="String"></Data></Cell>
    <Cell><Data ss:Type="String">17</Data></Cell>
    <Cell><Data ss:Type="String"></Data></Cell>
    <Cell><Data ss:Type="String"></Data></Cell>
    <Cell><Data ss:Type="String"></Data></Cell>
    <Cell><Data ss:Type="String">11.2</Data></Cell>
    <Cell><Data ss:Type="String"></Data></Cell>
    <Cell><Data ss:Type="String"></Data></Cell>
    <Cell><Data ss:Type="String"></Data></Cell>
    <Cell><Data ss:Type="String"></Data></Cell>
    <Cell><Data ss:Type="String"></Data></Cell>
    <Cell><Data ss:Type="String"></Data></Cell>
    <Cell><Data ss:Type="String"></Data></Cell>
    <Cell><Data ss:Type="String"></Data></Cell>
    <Cell><Data ss:Type="String"></Data></Cell>
    <Cell><Data ss:Type="String"></Data></Cell>
    <Cell><Data ss:Type="String"></Data></Cell>
    <Cell><Data ss:Type="String"></Data></Cell>
    <Cell><Data ss:Type="String"></Data></Cell>
    <Cell><Data ss:Type="String"></Data></Cell>
    <Cell><Data ss:Type="String"></Data></Cell>
    <Cell><Data ss:Type="String"></Data></Cell>
    <Cell><Data ss:Type="String"></Data></Cell>
    <Cell><Data ss:Type="String"></Data></Cell>
    <Cell><Data ss:Type="String"></Data></Cell>
    <Cell><Data ss:Type="String"></Data></Cell>
    <Cell><Data ss:Type="String"></Data></Cell>
    <Cell><Data ss:Type="String"></Data></Cell>
    <Cell><Data ss:Type="String"></Data></Cell>
    <Cell><Data ss:Type="String"></Data></Cell>
    <Cell><Data ss:Type="String"></Data></Cell>
    <Cell><Data ss:Type="String"></Data></Cell>
    <Cell><Data ss:Type="String"></Data></Cell>
    <Cell><Data ss:Type="String"></Data></Cell>
   </Row>
   <Row ss:AutoFitHeight="0">
    <Cell><Data ss:Type="String">50993</Data></Cell>
    <Cell><Data ss:Type="String">2012-07-03T00:00:00</Data></Cell>
    <Cell><Data ss:Type="String">F</Data></Cell>
    <Cell><Data ss:Type="String">PenF2808-S4546</Data></Cell>
    <Cell><Data ss:Type="String">30386</Data></Cell>
    <Cell><Data ss:Type="String">Dex Female Group A</Data></Cell>
    <Cell><Data ss:Type="String">1324</Data></Cell>
    <Cell><Data ss:Type="String">Dexpramipexole Female 200 mg/kg Drinking Water Survival Efficacy Study</Data></Cell>
    <Cell><Data ss:Type="String">131</Data></Cell>
    <Cell><Data ss:Type="String">Sacrificed (ALS)</Data></Cell>
    <Cell><Data ss:Type="String">14</Data></Cell>
    <Cell><Data ss:Type="String">Volume Consumed</Data></Cell>
    <Cell><Data ss:Type="String"></Data></Cell>
    <Cell><Data ss:Type="String">5.4</Data></Cell>
    <Cell><Data ss:Type="String"></Data></Cell>
    <Cell><Data ss:Type="String"></Data></Cell>
    <Cell><Data ss:Type="String"></Data></Cell>
    <Cell><Data ss:Type="String">25</Data></Cell>
    <Cell><Data ss:Type="String"></Data></Cell>
    <Cell><Data ss:Type="String">8.2</Data></Cell>
    <Cell><Data ss:Type="String"></Data></Cell>
    <Cell><Data ss:Type="String"></Data></Cell>
    <Cell><Data ss:Type="String">16.4</Data></Cell>
    <Cell><Data ss:Type="String"></Data></Cell>
    <Cell><Data ss:Type="String"></Data></Cell>
    <Cell><Data ss:Type="String"></Data></Cell>
    <Cell><Data ss:Type="String">30.5</Data></Cell>
    <Cell><Data ss:Type="String"></Data></Cell>
    <Cell><Data ss:Type="String"></Data></Cell>
    <Cell><Data ss:Type="String"></Data></Cell>
    <Cell><Data ss:Type="String">28</Data></Cell>
    <Cell><Data ss:Type="String"></Data></Cell>
    <Cell><Data ss:Type="String"></Data></Cell>
    <Cell><Data ss:Type="String"></Data></Cell>
    <Cell><Data ss:Type="String">12.5</Data></Cell>
    <Cell><Data ss:Type="String"></Data></Cell>
    <Cell><Data ss:Type="String"></Data></Cell>
    <Cell><Data ss:Type="String"></Data></Cell>
    <Cell><Data ss:Type="String">5.2</Data></Cell>
    <Cell><Data ss:Type="String"></Data></Cell>
    <Cell><Data ss:Type="String"></Data></Cell>
    <Cell><Data ss:Type="String"></Data></Cell>
    <Cell><Data ss:Type="String">7</Data></Cell>
    <Cell><Data ss:Type="String"></Data></Cell>
    <Cell><Data ss:Type="String"></Data></Cell>
    <Cell><Data ss:Type="String"></Data></Cell>
    <Cell><Data ss:Type="String">30.4</Data></Cell>
    <Cell><Data ss:Type="String"></Data></Cell>
    <Cell><Data ss:Type="String"></Data></Cell>
    <Cell><Data ss:Type="String"></Data></Cell>
    <Cell><Data ss:Type="String">24</Data></Cell>
    <Cell><Data ss:Type="String"></Data></Cell>
    <Cell><Data ss:Type="String"></Data></Cell>
    <Cell><Data ss:Type="String"></Data></Cell>
    <Cell><Data ss:Type="String">24.8</Data></Cell>
    <Cell><Data ss:Type="String"></Data></Cell>
    <Cell><Data ss:Type="String"></Data></Cell>
    <Cell><Data ss:Type="String"></Data></Cell>
    <Cell><Data ss:Type="String"></Data></Cell>
    <Cell><Data ss:Type="String"></Data></Cell>
    <Cell><Data ss:Type="String"></Data></Cell>
    <Cell><Data ss:Type="String"></Data></Cell>
    <Cell><Data ss:Type="String"></Data></Cell>
    <Cell><Data ss:Type="String"></Data></Cell>
    <Cell><Data ss:Type="String"></Data></Cell>
    <Cell><Data ss:Type="String"></Data></Cell>
    <Cell><Data ss:Type="String"></Data></Cell>
    <Cell><Data ss:Type="String"></Data></Cell>
    <Cell><Data ss:Type="String"></Data></Cell>
    <Cell><Data ss:Type="String"></Data></Cell>
    <Cell><Data ss:Type="String"></Data></Cell>
    <Cell><Data ss:Type="String"></Data></Cell>
    <Cell><Data ss:Type="String"></Data></Cell>
    <Cell><Data ss:Type="String"></Data></Cell>
    <Cell><Data ss:Type="String"></Data></Cell>
    <Cell><Data ss:Type="String"></Data></Cell>
    <Cell><Data ss:Type="String"></Data></Cell>
    <Cell><Data ss:Type="String"></Data></Cell>
    <Cell><Data ss:Type="String"></Data></Cell>
    <Cell><Data ss:Type="String"></Data></Cell>
    <Cell><Data ss:Type="String"></Data></Cell>
    <Cell><Data ss:Type="String"></Data></Cell>
    <Cell><Data ss:Type="String"></Data></Cell>
    <Cell><Data ss:Type="String"></Data></Cell>
    <Cell><Data ss:Type="String"></Data></Cell>
    <Cell><Data ss:Type="String"></Data></Cell>
   </Row>
   <Row ss:AutoFitHeight="0">
    <Cell><Data ss:Type="String">51001</Data></Cell>
    <Cell><Data ss:Type="String">2012-07-03T00:00:00</Data></Cell>
    <Cell><Data ss:Type="String">F</Data></Cell>
    <Cell><Data ss:Type="String">PenF2809-S4547</Data></Cell>
    <Cell><Data ss:Type="String">30386</Data></Cell>
    <Cell><Data ss:Type="String">Dex Female Group A</Data></Cell>
    <Cell><Data ss:Type="String">1324</Data></Cell>
    <Cell><Data ss:Type="String">Dexpramipexole Female 200 mg/kg Drinking Water Survival Efficacy Study</Data></Cell>
    <Cell><Data ss:Type="String">131</Data></Cell>
    <Cell><Data ss:Type="String">Sacrificed (ALS)</Data></Cell>
    <Cell><Data ss:Type="String">14</Data></Cell>
    <Cell><Data ss:Type="String">Volume Consumed</Data></Cell>
    <Cell><Data ss:Type="String"></Data></Cell>
    <Cell><Data ss:Type="String">4.4</Data></Cell>
    <Cell><Data ss:Type="String"></Data></Cell>
    <Cell><Data ss:Type="String"></Data></Cell>
    <Cell><Data ss:Type="String"></Data></Cell>
    <Cell><Data ss:Type="String">25.8</Data></Cell>
    <Cell><Data ss:Type="String"></Data></Cell>
    <Cell><Data ss:Type="String">8.2</Data></Cell>
    <Cell><Data ss:Type="String"></Data></Cell>
    <Cell><Data ss:Type="String"></Data></Cell>
    <Cell><Data ss:Type="String">16.2</Data></Cell>
    <Cell><Data ss:Type="String"></Data></Cell>
    <Cell><Data ss:Type="String"></Data></Cell>
    <Cell><Data ss:Type="String"></Data></Cell>
    <Cell><Data ss:Type="String">29.6</Data></Cell>
    <Cell><Data ss:Type="String"></Data></Cell>
    <Cell><Data ss:Type="String"></Data></Cell>
    <Cell><Data ss:Type="String"></Data></Cell>
    <Cell><Data ss:Type="String">28.2</Data></Cell>
    <Cell><Data ss:Type="String"></Data></Cell>
    <Cell><Data ss:Type="String"></Data></Cell>
    <Cell><Data ss:Type="String"></Data></Cell>
    <Cell><Data ss:Type="String">27.8</Data></Cell>
    <Cell><Data ss:Type="String"></Data></Cell>
    <Cell><Data ss:Type="String"></Data></Cell>
    <Cell><Data ss:Type="String"></Data></Cell>
    <Cell><Data ss:Type="String">29.6</Data></Cell>
    <Cell><Data ss:Type="String"></Data></Cell>
    <Cell><Data ss:Type="String"></Data></Cell>
    <Cell><Data ss:Type="String"></Data></Cell>
    <Cell><Data ss:Type="String">26</Data></Cell>
    <Cell><Data ss:Type="String"></Data></Cell>
    <Cell><Data ss:Type="String"></Data></Cell>
    <Cell><Data ss:Type="String"></Data></Cell>
    <Cell><Data ss:Type="String">24.6</Data></Cell>
    <Cell><Data ss:Type="String"></Data></Cell>
    <Cell><Data ss:Type="String"></Data></Cell>
    <Cell><Data ss:Type="String"></Data></Cell>
    <Cell><Data ss:Type="String">21</Data></Cell>
    <Cell><Data ss:Type="String"></Data></Cell>
    <Cell><Data ss:Type="String"></Data></Cell>
    <Cell><Data ss:Type="String"></Data></Cell>
    <Cell><Data ss:Type="String">16.8</Data></Cell>
    <Cell><Data ss:Type="String"></Data></Cell>
    <Cell><Data ss:Type="String"></Data></Cell>
    <Cell><Data ss:Type="String"></Data></Cell>
    <Cell><Data ss:Type="String"></Data></Cell>
    <Cell><Data ss:Type="String"></Data></Cell>
    <Cell><Data ss:Type="String"></Data></Cell>
    <Cell><Data ss:Type="String"></Data></Cell>
    <Cell><Data ss:Type="String"></Data></Cell>
    <Cell><Data ss:Type="String"></Data></Cell>
    <Cell><Data ss:Type="String"></Data></Cell>
    <Cell><Data ss:Type="String"></Data></Cell>
    <Cell><Data ss:Type="String"></Data></Cell>
    <Cell><Data ss:Type="String"></Data></Cell>
    <Cell><Data ss:Type="String"></Data></Cell>
    <Cell><Data ss:Type="String"></Data></Cell>
    <Cell><Data ss:Type="String"></Data></Cell>
    <Cell><Data ss:Type="String"></Data></Cell>
    <Cell><Data ss:Type="String"></Data></Cell>
    <Cell><Data ss:Type="String"></Data></Cell>
    <Cell><Data ss:Type="String"></Data></Cell>
    <Cell><Data ss:Type="String"></Data></Cell>
    <Cell><Data ss:Type="String"></Data></Cell>
    <Cell><Data ss:Type="String"></Data></Cell>
    <Cell><Data ss:Type="String"></Data></Cell>
    <Cell><Data ss:Type="String"></Data></Cell>
    <Cell><Data ss:Type="String"></Data></Cell>
    <Cell><Data ss:Type="String"></Data></Cell>
    <Cell><Data ss:Type="String"></Data></Cell>
    <Cell><Data ss:Type="String"></Data></Cell>
    <Cell><Data ss:Type="String"></Data></Cell>
    <Cell><Data ss:Type="String"></Data></Cell>
   </Row>
   <Row ss:AutoFitHeight="0">
    <Cell><Data ss:Type="String">51003</Data></Cell>
    <Cell><Data ss:Type="String">2012-07-03T00:00:00</Data></Cell>
    <Cell><Data ss:Type="String">F</Data></Cell>
    <Cell><Data ss:Type="String">PenF2809-S4547</Data></Cell>
    <Cell><Data ss:Type="String">30386</Data></Cell>
    <Cell><Data ss:Type="String">Dex Female Group A</Data></Cell>
    <Cell><Data ss:Type="String">1324</Data></Cell>
    <Cell><Data ss:Type="String">Dexpramipexole Female 200 mg/kg Drinking Water Survival Efficacy Study</Data></Cell>
    <Cell><Data ss:Type="String">115</Data></Cell>
    <Cell><Data ss:Type="String">Sacrificed (ALS)</Data></Cell>
    <Cell><Data ss:Type="String">14</Data></Cell>
    <Cell><Data ss:Type="String">Volume Consumed</Data></Cell>
    <Cell><Data ss:Type="String"></Data></Cell>
    <Cell><Data ss:Type="String">2</Data></Cell>
    <Cell><Data ss:Type="String"></Data></Cell>
    <Cell><Data ss:Type="String"></Data></Cell>
    <Cell><Data ss:Type="String"></Data></Cell>
    <Cell><Data ss:Type="String">22.4</Data></Cell>
    <Cell><Data ss:Type="String"></Data></Cell>
    <Cell><Data ss:Type="String">7.2</Data></Cell>
    <Cell><Data ss:Type="String"></Data></Cell>
    <Cell><Data ss:Type="String"></Data></Cell>
    <Cell><Data ss:Type="String">16.6</Data></Cell>
    <Cell><Data ss:Type="String"></Data></Cell>
    <Cell><Data ss:Type="String"></Data></Cell>
    <Cell><Data ss:Type="String"></Data></Cell>
    <Cell><Data ss:Type="String">33.4</Data></Cell>
    <Cell><Data ss:Type="String"></Data></Cell>
    <Cell><Data ss:Type="String"></Data></Cell>
    <Cell><Data ss:Type="String"></Data></Cell>
    <Cell><Data ss:Type="String">29</Data></Cell>
    <Cell><Data ss:Type="String"></Data></Cell>
    <Cell><Data ss:Type="String"></Data></Cell>
    <Cell><Data ss:Type="String"></Data></Cell>
    <Cell><Data ss:Type="String">25.8</Data></Cell>
    <Cell><Data ss:Type="String"></Data></Cell>
    <Cell><Data ss:Type="String"></Data></Cell>
    <Cell><Data ss:Type="String"></Data></Cell>
    <Cell><Data ss:Type="String">22</Data></Cell>
    <Cell><Data ss:Type="String"></Data></Cell>
    <Cell><Data ss:Type="String"></Data></Cell>
    <Cell><Data ss:Type="String"></Data></Cell>
    <Cell><Data ss:Type="String">19</Data></Cell>
    <Cell><Data ss:Type="String"></Data></Cell>
    <Cell><Data ss:Type="String"></Data></Cell>
    <Cell><Data ss:Type="String"></Data></Cell>
    <Cell><Data ss:Type="String">12.2</Data></Cell>
    <Cell><Data ss:Type="String"></Data></Cell>
    <Cell><Data ss:Type="String"></Data></Cell>
    <Cell><Data ss:Type="String"></Data></Cell>
    <Cell><Data ss:Type="String"></Data></Cell>
    <Cell><Data ss:Type="String"></Data></Cell>
    <Cell><Data ss:Type="String"></Data></Cell>
    <Cell><Data ss:Type="String"></Data></Cell>
    <Cell><Data ss:Type="String"></Data></Cell>
    <Cell><Data ss:Type="String"></Data></Cell>
    <Cell><Data ss:Type="String"></Data></Cell>
    <Cell><Data ss:Type="String"></Data></Cell>
    <Cell><Data ss:Type="String"></Data></Cell>
    <Cell><Data ss:Type="String"></Data></Cell>
    <Cell><Data ss:Type="String"></Data></Cell>
    <Cell><Data ss:Type="String"></Data></Cell>
    <Cell><Data ss:Type="String"></Data></Cell>
    <Cell><Data ss:Type="String"></Data></Cell>
    <Cell><Data ss:Type="String"></Data></Cell>
    <Cell><Data ss:Type="String"></Data></Cell>
    <Cell><Data ss:Type="String"></Data></Cell>
    <Cell><Data ss:Type="String"></Data></Cell>
    <Cell><Data ss:Type="String"></Data></Cell>
    <Cell><Data ss:Type="String"></Data></Cell>
    <Cell><Data ss:Type="String"></Data></Cell>
    <Cell><Data ss:Type="String"></Data></Cell>
    <Cell><Data ss:Type="String"></Data></Cell>
    <Cell><Data ss:Type="String"></Data></Cell>
    <Cell><Data ss:Type="String"></Data></Cell>
    <Cell><Data ss:Type="String"></Data></Cell>
    <Cell><Data ss:Type="String"></Data></Cell>
    <Cell><Data ss:Type="String"></Data></Cell>
    <Cell><Data ss:Type="String"></Data></Cell>
    <Cell><Data ss:Type="String"></Data></Cell>
    <Cell><Data ss:Type="String"></Data></Cell>
    <Cell><Data ss:Type="String"></Data></Cell>
    <Cell><Data ss:Type="String"></Data></Cell>
    <Cell><Data ss:Type="String"></Data></Cell>
    <Cell><Data ss:Type="String"></Data></Cell>
    <Cell><Data ss:Type="String"></Data></Cell>
   </Row>
   <Row ss:AutoFitHeight="0">
    <Cell><Data ss:Type="String">51012</Data></Cell>
    <Cell><Data ss:Type="String">2012-06-30T00:00:00</Data></Cell>
    <Cell><Data ss:Type="String">F</Data></Cell>
    <Cell><Data ss:Type="String">PenF2811-S4548</Data></Cell>
    <Cell><Data ss:Type="String">30386</Data></Cell>
    <Cell><Data ss:Type="String">Dex Female Group A</Data></Cell>
    <Cell><Data ss:Type="String">1324</Data></Cell>
    <Cell><Data ss:Type="String">Dexpramipexole Female 200 mg/kg Drinking Water Survival Efficacy Study</Data></Cell>
    <Cell><Data ss:Type="String">120</Data></Cell>
    <Cell><Data ss:Type="String">Sacrificed (ALS)</Data></Cell>
    <Cell><Data ss:Type="String">14</Data></Cell>
    <Cell><Data ss:Type="String">Volume Consumed</Data></Cell>
    <Cell><Data ss:Type="String"></Data></Cell>
    <Cell><Data ss:Type="String"></Data></Cell>
    <Cell><Data ss:Type="String"></Data></Cell>
    <Cell><Data ss:Type="String">4.4</Data></Cell>
    <Cell><Data ss:Type="String"></Data></Cell>
    <Cell><Data ss:Type="String"></Data></Cell>
    <Cell><Data ss:Type="String"></Data></Cell>
    <Cell><Data ss:Type="String"></Data></Cell>
    <Cell><Data ss:Type="String">20.4</Data></Cell>
    <Cell><Data ss:Type="String">6.4</Data></Cell>
    <Cell><Data ss:Type="String"></Data></Cell>
    <Cell><Data ss:Type="String"></Data></Cell>
    <Cell><Data ss:Type="String">13.4</Data></Cell>
    <Cell><Data ss:Type="String"></Data></Cell>
    <Cell><Data ss:Type="String"></Data></Cell>
    <Cell><Data ss:Type="String"></Data></Cell>
    <Cell><Data ss:Type="String">30.8</Data></Cell>
    <Cell><Data ss:Type="String"></Data></Cell>
    <Cell><Data ss:Type="String"></Data></Cell>
    <Cell><Data ss:Type="String"></Data></Cell>
    <Cell><Data ss:Type="String">27</Data></Cell>
    <Cell><Data ss:Type="String"></Data></Cell>
    <Cell><Data ss:Type="String"></Data></Cell>
    <Cell><Data ss:Type="String"></Data></Cell>
    <Cell><Data ss:Type="String">22.6</Data></Cell>
    <Cell><Data ss:Type="String"></Data></Cell>
    <Cell><Data ss:Type="String"></Data></Cell>
    <Cell><Data ss:Type="String"></Data></Cell>
    <Cell><Data ss:Type="String">27</Data></Cell>
    <Cell><Data ss:Type="String"></Data></Cell>
    <Cell><Data ss:Type="String"></Data></Cell>
    <Cell><Data ss:Type="String"></Data></Cell>
    <Cell><Data ss:Type="String">19</Data></Cell>
    <Cell><Data ss:Type="String"></Data></Cell>
    <Cell><Data ss:Type="String"></Data></Cell>
    <Cell><Data ss:Type="String"></Data></Cell>
    <Cell><Data ss:Type="String">32.8</Data></Cell>
    <Cell><Data ss:Type="String"></Data></Cell>
    <Cell><Data ss:Type="String"></Data></Cell>
    <Cell><Data ss:Type="String"></Data></Cell>
    <Cell><Data ss:Type="String"></Data></Cell>
    <Cell><Data ss:Type="String"></Data></Cell>
    <Cell><Data ss:Type="String"></Data></Cell>
    <Cell><Data ss:Type="String"></Data></Cell>
    <Cell><Data ss:Type="String"></Data></Cell>
    <Cell><Data ss:Type="String"></Data></Cell>
    <Cell><Data ss:Type="String"></Data></Cell>
    <Cell><Data ss:Type="String"></Data></Cell>
    <Cell><Data ss:Type="String"></Data></Cell>
    <Cell><Data ss:Type="String"></Data></Cell>
    <Cell><Data ss:Type="String"></Data></Cell>
    <Cell><Data ss:Type="String"></Data></Cell>
    <Cell><Data ss:Type="String"></Data></Cell>
    <Cell><Data ss:Type="String"></Data></Cell>
    <Cell><Data ss:Type="String"></Data></Cell>
    <Cell><Data ss:Type="String"></Data></Cell>
    <Cell><Data ss:Type="String"></Data></Cell>
    <Cell><Data ss:Type="String"></Data></Cell>
    <Cell><Data ss:Type="String"></Data></Cell>
    <Cell><Data ss:Type="String"></Data></Cell>
    <Cell><Data ss:Type="String"></Data></Cell>
    <Cell><Data ss:Type="String"></Data></Cell>
    <Cell><Data ss:Type="String"></Data></Cell>
    <Cell><Data ss:Type="String"></Data></Cell>
    <Cell><Data ss:Type="String"></Data></Cell>
    <Cell><Data ss:Type="String"></Data></Cell>
    <Cell><Data ss:Type="String"></Data></Cell>
    <Cell><Data ss:Type="String"></Data></Cell>
    <Cell><Data ss:Type="String"></Data></Cell>
    <Cell><Data ss:Type="String"></Data></Cell>
    <Cell><Data ss:Type="String"></Data></Cell>
    <Cell><Data ss:Type="String"></Data></Cell>
    <Cell><Data ss:Type="String"></Data></Cell>
    <Cell><Data ss:Type="String"></Data></Cell>
   </Row>
   <Row ss:AutoFitHeight="0">
    <Cell><Data ss:Type="String">51024</Data></Cell>
    <Cell><Data ss:Type="String">2012-06-30T00:00:00</Data></Cell>
    <Cell><Data ss:Type="String">F</Data></Cell>
    <Cell><Data ss:Type="String">PenF2814-S4549</Data></Cell>
    <Cell><Data ss:Type="String">30386</Data></Cell>
    <Cell><Data ss:Type="String">Dex Female Group A</Data></Cell>
    <Cell><Data ss:Type="String">1324</Data></Cell>
    <Cell><Data ss:Type="String">Dexpramipexole Female 200 mg/kg Drinking Water Survival Efficacy Study</Data></Cell>
    <Cell><Data ss:Type="String">184</Data></Cell>
    <Cell><Data ss:Type="String">Tissue Bank </Data></Cell>
    <Cell><Data ss:Type="String">14</Data></Cell>
    <Cell><Data ss:Type="String">Volume Consumed</Data></Cell>
    <Cell><Data ss:Type="String"></Data></Cell>
    <Cell><Data ss:Type="String"></Data></Cell>
    <Cell><Data ss:Type="String"></Data></Cell>
    <Cell><Data ss:Type="String">4</Data></Cell>
    <Cell><Data ss:Type="String"></Data></Cell>
    <Cell><Data ss:Type="String"></Data></Cell>
    <Cell><Data ss:Type="String"></Data></Cell>
    <Cell><Data ss:Type="String"></Data></Cell>
    <Cell><Data ss:Type="String">22.4</Data></Cell>
    <Cell><Data ss:Type="String">7</Data></Cell>
    <Cell><Data ss:Type="String"></Data></Cell>
    <Cell><Data ss:Type="String"></Data></Cell>
    <Cell><Data ss:Type="String">14.4</Data></Cell>
    <Cell><Data ss:Type="String"></Data></Cell>
    <Cell><Data ss:Type="String"></Data></Cell>
    <Cell><Data ss:Type="String"></Data></Cell>
    <Cell><Data ss:Type="String">28</Data></Cell>
    <Cell><Data ss:Type="String"></Data></Cell>
    <Cell><Data ss:Type="String"></Data></Cell>
    <Cell><Data ss:Type="String"></Data></Cell>
    <Cell><Data ss:Type="String">27.6</Data></Cell>
    <Cell><Data ss:Type="String"></Data></Cell>
    <Cell><Data ss:Type="String"></Data></Cell>
    <Cell><Data ss:Type="String"></Data></Cell>
    <Cell><Data ss:Type="String">24</Data></Cell>
    <Cell><Data ss:Type="String"></Data></Cell>
    <Cell><Data ss:Type="String"></Data></Cell>
    <Cell><Data ss:Type="String"></Data></Cell>
    <Cell><Data ss:Type="String">26.4</Data></Cell>
    <Cell><Data ss:Type="String"></Data></Cell>
    <Cell><Data ss:Type="String"></Data></Cell>
    <Cell><Data ss:Type="String"></Data></Cell>
    <Cell><Data ss:Type="String">23</Data></Cell>
    <Cell><Data ss:Type="String"></Data></Cell>
    <Cell><Data ss:Type="String"></Data></Cell>
    <Cell><Data ss:Type="String"></Data></Cell>
    <Cell><Data ss:Type="String">24</Data></Cell>
    <Cell><Data ss:Type="String"></Data></Cell>
    <Cell><Data ss:Type="String"></Data></Cell>
    <Cell><Data ss:Type="String"></Data></Cell>
    <Cell><Data ss:Type="String">25</Data></Cell>
    <Cell><Data ss:Type="String"></Data></Cell>
    <Cell><Data ss:Type="String"></Data></Cell>
    <Cell><Data ss:Type="String"></Data></Cell>
    <Cell><Data ss:Type="String">22.5</Data></Cell>
    <Cell><Data ss:Type="String"></Data></Cell>
    <Cell><Data ss:Type="String"></Data></Cell>
    <Cell><Data ss:Type="String"></Data></Cell>
    <Cell><Data ss:Type="String">23.8</Data></Cell>
    <Cell><Data ss:Type="String"></Data></Cell>
    <Cell><Data ss:Type="String"></Data></Cell>
    <Cell><Data ss:Type="String"></Data></Cell>
    <Cell><Data ss:Type="String">23.2</Data></Cell>
    <Cell><Data ss:Type="String"></Data></Cell>
    <Cell><Data ss:Type="String"></Data></Cell>
    <Cell><Data ss:Type="String">23</Data></Cell>
    <Cell><Data ss:Type="String"></Data></Cell>
    <Cell><Data ss:Type="String"></Data></Cell>
    <Cell><Data ss:Type="String">24.5</Data></Cell>
    <Cell><Data ss:Type="String"></Data></Cell>
    <Cell><Data ss:Type="String"></Data></Cell>
    <Cell><Data ss:Type="String">21</Data></Cell>
    <Cell><Data ss:Type="String"></Data></Cell>
    <Cell><Data ss:Type="String"></Data></Cell>
    <Cell><Data ss:Type="String">18.8</Data></Cell>
    <Cell><Data ss:Type="String"></Data></Cell>
    <Cell><Data ss:Type="String"></Data></Cell>
    <Cell><Data ss:Type="String">18</Data></Cell>
    <Cell><Data ss:Type="String"></Data></Cell>
    <Cell><Data ss:Type="String"></Data></Cell>
    <Cell><Data ss:Type="String"></Data></Cell>
    <Cell><Data ss:Type="String"></Data></Cell>
    <Cell><Data ss:Type="String"></Data></Cell>
    <Cell><Data ss:Type="String"></Data></Cell>
   </Row>
   <Row ss:AutoFitHeight="0">
    <Cell><Data ss:Type="String">51026</Data></Cell>
    <Cell><Data ss:Type="String">2012-06-30T00:00:00</Data></Cell>
    <Cell><Data ss:Type="String">F</Data></Cell>
    <Cell><Data ss:Type="String">PenF2814-S4549</Data></Cell>
    <Cell><Data ss:Type="String">30386</Data></Cell>
    <Cell><Data ss:Type="String">Dex Female Group A</Data></Cell>
    <Cell><Data ss:Type="String">1324</Data></Cell>
    <Cell><Data ss:Type="String">Dexpramipexole Female 200 mg/kg Drinking Water Survival Efficacy Study</Data></Cell>
    <Cell><Data ss:Type="String">156</Data></Cell>
    <Cell><Data ss:Type="String">Sacrificed (ALS)</Data></Cell>
    <Cell><Data ss:Type="String">14</Data></Cell>
    <Cell><Data ss:Type="String">Volume Consumed</Data></Cell>
    <Cell><Data ss:Type="String"></Data></Cell>
    <Cell><Data ss:Type="String"></Data></Cell>
    <Cell><Data ss:Type="String"></Data></Cell>
    <Cell><Data ss:Type="String">2.8</Data></Cell>
    <Cell><Data ss:Type="String"></Data></Cell>
    <Cell><Data ss:Type="String"></Data></Cell>
    <Cell><Data ss:Type="String"></Data></Cell>
    <Cell><Data ss:Type="String"></Data></Cell>
    <Cell><Data ss:Type="String">16.8</Data></Cell>
    <Cell><Data ss:Type="String">6.6</Data></Cell>
    <Cell><Data ss:Type="String"></Data></Cell>
    <Cell><Data ss:Type="String"></Data></Cell>
    <Cell><Data ss:Type="String">13.2</Data></Cell>
    <Cell><Data ss:Type="String"></Data></Cell>
    <Cell><Data ss:Type="String"></Data></Cell>
    <Cell><Data ss:Type="String"></Data></Cell>
    <Cell><Data ss:Type="String">29</Data></Cell>
    <Cell><Data ss:Type="String"></Data></Cell>
    <Cell><Data ss:Type="String"></Data></Cell>
    <Cell><Data ss:Type="String"></Data></Cell>
    <Cell><Data ss:Type="String">30</Data></Cell>
    <Cell><Data ss:Type="String"></Data></Cell>
    <Cell><Data ss:Type="String"></Data></Cell>
    <Cell><Data ss:Type="String"></Data></Cell>
    <Cell><Data ss:Type="String">28.4</Data></Cell>
    <Cell><Data ss:Type="String"></Data></Cell>
    <Cell><Data ss:Type="String"></Data></Cell>
    <Cell><Data ss:Type="String"></Data></Cell>
    <Cell><Data ss:Type="String">31.2</Data></Cell>
    <Cell><Data ss:Type="String"></Data></Cell>
    <Cell><Data ss:Type="String"></Data></Cell>
    <Cell><Data ss:Type="String"></Data></Cell>
    <Cell><Data ss:Type="String">27</Data></Cell>
    <Cell><Data ss:Type="String"></Data></Cell>
    <Cell><Data ss:Type="String"></Data></Cell>
    <Cell><Data ss:Type="String"></Data></Cell>
    <Cell><Data ss:Type="String">28</Data></Cell>
    <Cell><Data ss:Type="String"></Data></Cell>
    <Cell><Data ss:Type="String"></Data></Cell>
    <Cell><Data ss:Type="String"></Data></Cell>
    <Cell><Data ss:Type="String">28</Data></Cell>
    <Cell><Data ss:Type="String"></Data></Cell>
    <Cell><Data ss:Type="String"></Data></Cell>
    <Cell><Data ss:Type="String"></Data></Cell>
    <Cell><Data ss:Type="String">27.8</Data></Cell>
    <Cell><Data ss:Type="String"></Data></Cell>
    <Cell><Data ss:Type="String"></Data></Cell>
    <Cell><Data ss:Type="String"></Data></Cell>
    <Cell><Data ss:Type="String">27</Data></Cell>
    <Cell><Data ss:Type="String"></Data></Cell>
    <Cell><Data ss:Type="String"></Data></Cell>
    <Cell><Data ss:Type="String"></Data></Cell>
    <Cell><Data ss:Type="String">17.8</Data></Cell>
    <Cell><Data ss:Type="String"></Data></Cell>
    <Cell><Data ss:Type="String"></Data></Cell>
    <Cell><Data ss:Type="String">10.6</Data></Cell>
    <Cell><Data ss:Type="String"></Data></Cell>
    <Cell><Data ss:Type="String"></Data></Cell>
    <Cell><Data ss:Type="String">9</Data></Cell>
    <Cell><Data ss:Type="String"></Data></Cell>
    <Cell><Data ss:Type="String"></Data></Cell>
    <Cell><Data ss:Type="String"></Data></Cell>
    <Cell><Data ss:Type="String"></Data></Cell>
    <Cell><Data ss:Type="String"></Data></Cell>
    <Cell><Data ss:Type="String"></Data></Cell>
    <Cell><Data ss:Type="String"></Data></Cell>
    <Cell><Data ss:Type="String"></Data></Cell>
    <Cell><Data ss:Type="String"></Data></Cell>
    <Cell><Data ss:Type="String"></Data></Cell>
    <Cell><Data ss:Type="String"></Data></Cell>
    <Cell><Data ss:Type="String"></Data></Cell>
    <Cell><Data ss:Type="String"></Data></Cell>
    <Cell><Data ss:Type="String"></Data></Cell>
    <Cell><Data ss:Type="String"></Data></Cell>
   </Row>
   <Row ss:AutoFitHeight="0">
    <Cell><Data ss:Type="String">51028</Data></Cell>
    <Cell><Data ss:Type="String">2012-06-30T00:00:00</Data></Cell>
    <Cell><Data ss:Type="String">F</Data></Cell>
    <Cell><Data ss:Type="String">PenF2814-S4549</Data></Cell>
    <Cell><Data ss:Type="String">30386</Data></Cell>
    <Cell><Data ss:Type="String">Dex Female Group A</Data></Cell>
    <Cell><Data ss:Type="String">1324</Data></Cell>
    <Cell><Data ss:Type="String">Dexpramipexole Female 200 mg/kg Drinking Water Survival Efficacy Study</Data></Cell>
    <Cell><Data ss:Type="String">208</Data></Cell>
    <Cell><Data ss:Type="String">Tissue Bank </Data></Cell>
    <Cell><Data ss:Type="String">14</Data></Cell>
    <Cell><Data ss:Type="String">Volume Consumed</Data></Cell>
    <Cell><Data ss:Type="String"></Data></Cell>
    <Cell><Data ss:Type="String"></Data></Cell>
    <Cell><Data ss:Type="String"></Data></Cell>
    <Cell><Data ss:Type="String">4</Data></Cell>
    <Cell><Data ss:Type="String"></Data></Cell>
    <Cell><Data ss:Type="String"></Data></Cell>
    <Cell><Data ss:Type="String"></Data></Cell>
    <Cell><Data ss:Type="String"></Data></Cell>
    <Cell><Data ss:Type="String">22.4</Data></Cell>
    <Cell><Data ss:Type="String">7.6</Data></Cell>
    <Cell><Data ss:Type="String"></Data></Cell>
    <Cell><Data ss:Type="String"></Data></Cell>
    <Cell><Data ss:Type="String">15.8</Data></Cell>
    <Cell><Data ss:Type="String"></Data></Cell>
    <Cell><Data ss:Type="String"></Data></Cell>
    <Cell><Data ss:Type="String"></Data></Cell>
    <Cell><Data ss:Type="String">33</Data></Cell>
    <Cell><Data ss:Type="String"></Data></Cell>
    <Cell><Data ss:Type="String"></Data></Cell>
    <Cell><Data ss:Type="String"></Data></Cell>
    <Cell><Data ss:Type="String">24.4</Data></Cell>
    <Cell><Data ss:Type="String"></Data></Cell>
    <Cell><Data ss:Type="String"></Data></Cell>
    <Cell><Data ss:Type="String"></Data></Cell>
    <Cell><Data ss:Type="String">20</Data></Cell>
    <Cell><Data ss:Type="String"></Data></Cell>
    <Cell><Data ss:Type="String"></Data></Cell>
    <Cell><Data ss:Type="String"></Data></Cell>
    <Cell><Data ss:Type="String">23.8</Data></Cell>
    <Cell><Data ss:Type="String"></Data></Cell>
    <Cell><Data ss:Type="String"></Data></Cell>
    <Cell><Data ss:Type="String"></Data></Cell>
    <Cell><Data ss:Type="String">20</Data></Cell>
    <Cell><Data ss:Type="String"></Data></Cell>
    <Cell><Data ss:Type="String"></Data></Cell>
    <Cell><Data ss:Type="String"></Data></Cell>
    <Cell><Data ss:Type="String">22.6</Data></Cell>
    <Cell><Data ss:Type="String"></Data></Cell>
    <Cell><Data ss:Type="String"></Data></Cell>
    <Cell><Data ss:Type="String"></Data></Cell>
    <Cell><Data ss:Type="String">23</Data></Cell>
    <Cell><Data ss:Type="String"></Data></Cell>
    <Cell><Data ss:Type="String"></Data></Cell>
    <Cell><Data ss:Type="String"></Data></Cell>
    <Cell><Data ss:Type="String">23.6</Data></Cell>
    <Cell><Data ss:Type="String"></Data></Cell>
    <Cell><Data ss:Type="String"></Data></Cell>
    <Cell><Data ss:Type="String"></Data></Cell>
    <Cell><Data ss:Type="String">25</Data></Cell>
    <Cell><Data ss:Type="String"></Data></Cell>
    <Cell><Data ss:Type="String"></Data></Cell>
    <Cell><Data ss:Type="String"></Data></Cell>
    <Cell><Data ss:Type="String">20.5</Data></Cell>
    <Cell><Data ss:Type="String"></Data></Cell>
    <Cell><Data ss:Type="String"></Data></Cell>
    <Cell><Data ss:Type="String">23</Data></Cell>
    <Cell><Data ss:Type="String"></Data></Cell>
    <Cell><Data ss:Type="String"></Data></Cell>
    <Cell><Data ss:Type="String">26</Data></Cell>
    <Cell><Data ss:Type="String"></Data></Cell>
    <Cell><Data ss:Type="String"></Data></Cell>
    <Cell><Data ss:Type="String">22</Data></Cell>
    <Cell><Data ss:Type="String"></Data></Cell>
    <Cell><Data ss:Type="String"></Data></Cell>
    <Cell><Data ss:Type="String">18.5</Data></Cell>
    <Cell><Data ss:Type="String"></Data></Cell>
    <Cell><Data ss:Type="String"></Data></Cell>
    <Cell><Data ss:Type="String">32</Data></Cell>
    <Cell><Data ss:Type="String"></Data></Cell>
    <Cell><Data ss:Type="String"></Data></Cell>
    <Cell><Data ss:Type="String">12</Data></Cell>
    <Cell><Data ss:Type="String"></Data></Cell>
    <Cell><Data ss:Type="String">7.6</Data></Cell>
    <Cell><Data ss:Type="String"></Data></Cell>
   </Row>
   <Row ss:AutoFitHeight="0">
    <Cell><Data ss:Type="String">51033</Data></Cell>
    <Cell><Data ss:Type="String">2012-07-03T00:00:00</Data></Cell>
    <Cell><Data ss:Type="String">F</Data></Cell>
    <Cell><Data ss:Type="String">PenF2819-S4552</Data></Cell>
    <Cell><Data ss:Type="String">30386</Data></Cell>
    <Cell><Data ss:Type="String">Dex Female Group A</Data></Cell>
    <Cell><Data ss:Type="String">1324</Data></Cell>
    <Cell><Data ss:Type="String">Dexpramipexole Female 200 mg/kg Drinking Water Survival Efficacy Study</Data></Cell>
    <Cell><Data ss:Type="String">139</Data></Cell>
    <Cell><Data ss:Type="String">Sacrificed (ALS)</Data></Cell>
    <Cell><Data ss:Type="String">14</Data></Cell>
    <Cell><Data ss:Type="String">Volume Consumed</Data></Cell>
    <Cell><Data ss:Type="String"></Data></Cell>
    <Cell><Data ss:Type="String">4</Data></Cell>
    <Cell><Data ss:Type="String"></Data></Cell>
    <Cell><Data ss:Type="String"></Data></Cell>
    <Cell><Data ss:Type="String"></Data></Cell>
    <Cell><Data ss:Type="String">24.4</Data></Cell>
    <Cell><Data ss:Type="String"></Data></Cell>
    <Cell><Data ss:Type="String">7.4</Data></Cell>
    <Cell><Data ss:Type="String"></Data></Cell>
    <Cell><Data ss:Type="String"></Data></Cell>
    <Cell><Data ss:Type="String">17</Data></Cell>
    <Cell><Data ss:Type="String"></Data></Cell>
    <Cell><Data ss:Type="String"></Data></Cell>
    <Cell><Data ss:Type="String"></Data></Cell>
    <Cell><Data ss:Type="String">34.8</Data></Cell>
    <Cell><Data ss:Type="String"></Data></Cell>
    <Cell><Data ss:Type="String"></Data></Cell>
    <Cell><Data ss:Type="String"></Data></Cell>
    <Cell><Data ss:Type="String">35.6</Data></Cell>
    <Cell><Data ss:Type="String"></Data></Cell>
    <Cell><Data ss:Type="String"></Data></Cell>
    <Cell><Data ss:Type="String"></Data></Cell>
    <Cell><Data ss:Type="String">32.5</Data></Cell>
    <Cell><Data ss:Type="String"></Data></Cell>
    <Cell><Data ss:Type="String"></Data></Cell>
    <Cell><Data ss:Type="String"></Data></Cell>
    <Cell><Data ss:Type="String">43.6</Data></Cell>
    <Cell><Data ss:Type="String"></Data></Cell>
    <Cell><Data ss:Type="String"></Data></Cell>
    <Cell><Data ss:Type="String"></Data></Cell>
    <Cell><Data ss:Type="String">31</Data></Cell>
    <Cell><Data ss:Type="String"></Data></Cell>
    <Cell><Data ss:Type="String"></Data></Cell>
    <Cell><Data ss:Type="String"></Data></Cell>
    <Cell><Data ss:Type="String">38</Data></Cell>
    <Cell><Data ss:Type="String"></Data></Cell>
    <Cell><Data ss:Type="String"></Data></Cell>
    <Cell><Data ss:Type="String"></Data></Cell>
    <Cell><Data ss:Type="String">38</Data></Cell>
    <Cell><Data ss:Type="String"></Data></Cell>
    <Cell><Data ss:Type="String"></Data></Cell>
    <Cell><Data ss:Type="String"></Data></Cell>
    <Cell><Data ss:Type="String">32.4</Data></Cell>
    <Cell><Data ss:Type="String"></Data></Cell>
    <Cell><Data ss:Type="String"></Data></Cell>
    <Cell><Data ss:Type="String"></Data></Cell>
    <Cell><Data ss:Type="String">17.6</Data></Cell>
    <Cell><Data ss:Type="String"></Data></Cell>
    <Cell><Data ss:Type="String"></Data></Cell>
    <Cell><Data ss:Type="String"></Data></Cell>
    <Cell><Data ss:Type="String">7</Data></Cell>
    <Cell><Data ss:Type="String"></Data></Cell>
    <Cell><Data ss:Type="String"></Data></Cell>
    <Cell><Data ss:Type="String"></Data></Cell>
    <Cell><Data ss:Type="String"></Data></Cell>
    <Cell><Data ss:Type="String"></Data></Cell>
    <Cell><Data ss:Type="String"></Data></Cell>
    <Cell><Data ss:Type="String"></Data></Cell>
    <Cell><Data ss:Type="String"></Data></Cell>
    <Cell><Data ss:Type="String"></Data></Cell>
    <Cell><Data ss:Type="String"></Data></Cell>
    <Cell><Data ss:Type="String"></Data></Cell>
    <Cell><Data ss:Type="String"></Data></Cell>
    <Cell><Data ss:Type="String"></Data></Cell>
    <Cell><Data ss:Type="String"></Data></Cell>
    <Cell><Data ss:Type="String"></Data></Cell>
    <Cell><Data ss:Type="String"></Data></Cell>
    <Cell><Data ss:Type="String"></Data></Cell>
    <Cell><Data ss:Type="String"></Data></Cell>
    <Cell><Data ss:Type="String"></Data></Cell>
    <Cell><Data ss:Type="String"></Data></Cell>
    <Cell><Data ss:Type="String"></Data></Cell>
    <Cell><Data ss:Type="String"></Data></Cell>
    <Cell><Data ss:Type="String"></Data></Cell>
   </Row>
   <Row ss:AutoFitHeight="0">
    <Cell><Data ss:Type="String">51037</Data></Cell>
    <Cell><Data ss:Type="String">2012-07-04T00:00:00</Data></Cell>
    <Cell><Data ss:Type="String">F</Data></Cell>
    <Cell><Data ss:Type="String">PenF2820-S4552</Data></Cell>
    <Cell><Data ss:Type="String">30386</Data></Cell>
    <Cell><Data ss:Type="String">Dex Female Group A</Data></Cell>
    <Cell><Data ss:Type="String">1324</Data></Cell>
    <Cell><Data ss:Type="String">Dexpramipexole Female 200 mg/kg Drinking Water Survival Efficacy Study</Data></Cell>
    <Cell><Data ss:Type="String">147</Data></Cell>
    <Cell><Data ss:Type="String">Sacrificed (ALS)</Data></Cell>
    <Cell><Data ss:Type="String">14</Data></Cell>
    <Cell><Data ss:Type="String">Volume Consumed</Data></Cell>
    <Cell><Data ss:Type="String">4.4</Data></Cell>
    <Cell><Data ss:Type="String"></Data></Cell>
    <Cell><Data ss:Type="String"></Data></Cell>
    <Cell><Data ss:Type="String"></Data></Cell>
    <Cell><Data ss:Type="String">21</Data></Cell>
    <Cell><Data ss:Type="String"></Data></Cell>
    <Cell><Data ss:Type="String">7.8</Data></Cell>
    <Cell><Data ss:Type="String"></Data></Cell>
    <Cell><Data ss:Type="String"></Data></Cell>
    <Cell><Data ss:Type="String">13.8</Data></Cell>
    <Cell><Data ss:Type="String"></Data></Cell>
    <Cell><Data ss:Type="String"></Data></Cell>
    <Cell><Data ss:Type="String"></Data></Cell>
    <Cell><Data ss:Type="String">26</Data></Cell>
    <Cell><Data ss:Type="String"></Data></Cell>
    <Cell><Data ss:Type="String"></Data></Cell>
    <Cell><Data ss:Type="String"></Data></Cell>
    <Cell><Data ss:Type="String">24.5</Data></Cell>
    <Cell><Data ss:Type="String"></Data></Cell>
    <Cell><Data ss:Type="String"></Data></Cell>
    <Cell><Data ss:Type="String"></Data></Cell>
    <Cell><Data ss:Type="String">25.6</Data></Cell>
    <Cell><Data ss:Type="String"></Data></Cell>
    <Cell><Data ss:Type="String"></Data></Cell>
    <Cell><Data ss:Type="String"></Data></Cell>
    <Cell><Data ss:Type="String">28.5</Data></Cell>
    <Cell><Data ss:Type="String"></Data></Cell>
    <Cell><Data ss:Type="String"></Data></Cell>
    <Cell><Data ss:Type="String"></Data></Cell>
    <Cell><Data ss:Type="String">26</Data></Cell>
    <Cell><Data ss:Type="String"></Data></Cell>
    <Cell><Data ss:Type="String"></Data></Cell>
    <Cell><Data ss:Type="String"></Data></Cell>
    <Cell><Data ss:Type="String">25</Data></Cell>
    <Cell><Data ss:Type="String"></Data></Cell>
    <Cell><Data ss:Type="String"></Data></Cell>
    <Cell><Data ss:Type="String"></Data></Cell>
    <Cell><Data ss:Type="String">27</Data></Cell>
    <Cell><Data ss:Type="String"></Data></Cell>
    <Cell><Data ss:Type="String"></Data></Cell>
    <Cell><Data ss:Type="String"></Data></Cell>
    <Cell><Data ss:Type="String">25.8</Data></Cell>
    <Cell><Data ss:Type="String"></Data></Cell>
    <Cell><Data ss:Type="String"></Data></Cell>
    <Cell><Data ss:Type="String"></Data></Cell>
    <Cell><Data ss:Type="String">21</Data></Cell>
    <Cell><Data ss:Type="String"></Data></Cell>
    <Cell><Data ss:Type="String"></Data></Cell>
    <Cell><Data ss:Type="String"></Data></Cell>
    <Cell><Data ss:Type="String">14.2</Data></Cell>
    <Cell><Data ss:Type="String"></Data></Cell>
    <Cell><Data ss:Type="String"></Data></Cell>
    <Cell><Data ss:Type="String"></Data></Cell>
    <Cell><Data ss:Type="String">16.6</Data></Cell>
    <Cell><Data ss:Type="String"></Data></Cell>
    <Cell><Data ss:Type="String"></Data></Cell>
    <Cell><Data ss:Type="String"></Data></Cell>
    <Cell><Data ss:Type="String"></Data></Cell>
    <Cell><Data ss:Type="String"></Data></Cell>
    <Cell><Data ss:Type="String"></Data></Cell>
    <Cell><Data ss:Type="String"></Data></Cell>
    <Cell><Data ss:Type="String"></Data></Cell>
    <Cell><Data ss:Type="String"></Data></Cell>
    <Cell><Data ss:Type="String"></Data></Cell>
    <Cell><Data ss:Type="String"></Data></Cell>
    <Cell><Data ss:Type="String"></Data></Cell>
    <Cell><Data ss:Type="String"></Data></Cell>
    <Cell><Data ss:Type="String"></Data></Cell>
    <Cell><Data ss:Type="String"></Data></Cell>
    <Cell><Data ss:Type="String"></Data></Cell>
    <Cell><Data ss:Type="String"></Data></Cell>
    <Cell><Data ss:Type="String"></Data></Cell>
    <Cell><Data ss:Type="String"></Data></Cell>
    <Cell><Data ss:Type="String"></Data></Cell>
   </Row>
   <Row ss:AutoFitHeight="0">
    <Cell><Data ss:Type="String">51039</Data></Cell>
    <Cell><Data ss:Type="String">2012-07-04T00:00:00</Data></Cell>
    <Cell><Data ss:Type="String">F</Data></Cell>
    <Cell><Data ss:Type="String">PenF2820-S4552</Data></Cell>
    <Cell><Data ss:Type="String">30386</Data></Cell>
    <Cell><Data ss:Type="String">Dex Female Group A</Data></Cell>
    <Cell><Data ss:Type="String">1324</Data></Cell>
    <Cell><Data ss:Type="String">Dexpramipexole Female 200 mg/kg Drinking Water Survival Efficacy Study</Data></Cell>
    <Cell><Data ss:Type="String">140</Data></Cell>
    <Cell><Data ss:Type="String">Sacrificed (ALS)</Data></Cell>
    <Cell><Data ss:Type="String">14</Data></Cell>
    <Cell><Data ss:Type="String">Volume Consumed</Data></Cell>
    <Cell><Data ss:Type="String">4.6</Data></Cell>
    <Cell><Data ss:Type="String"></Data></Cell>
    <Cell><Data ss:Type="String"></Data></Cell>
    <Cell><Data ss:Type="String"></Data></Cell>
    <Cell><Data ss:Type="String">21.8</Data></Cell>
    <Cell><Data ss:Type="String"></Data></Cell>
    <Cell><Data ss:Type="String">6.6</Data></Cell>
    <Cell><Data ss:Type="String"></Data></Cell>
    <Cell><Data ss:Type="String"></Data></Cell>
    <Cell><Data ss:Type="String">15</Data></Cell>
    <Cell><Data ss:Type="String"></Data></Cell>
    <Cell><Data ss:Type="String"></Data></Cell>
    <Cell><Data ss:Type="String"></Data></Cell>
    <Cell><Data ss:Type="String">26.6</Data></Cell>
    <Cell><Data ss:Type="String"></Data></Cell>
    <Cell><Data ss:Type="String"></Data></Cell>
    <Cell><Data ss:Type="String"></Data></Cell>
    <Cell><Data ss:Type="String">27.6</Data></Cell>
    <Cell><Data ss:Type="String"></Data></Cell>
    <Cell><Data ss:Type="String"></Data></Cell>
    <Cell><Data ss:Type="String"></Data></Cell>
    <Cell><Data ss:Type="String">26.5</Data></Cell>
    <Cell><Data ss:Type="String"></Data></Cell>
    <Cell><Data ss:Type="String"></Data></Cell>
    <Cell><Data ss:Type="String"></Data></Cell>
    <Cell><Data ss:Type="String">30</Data></Cell>
    <Cell><Data ss:Type="String"></Data></Cell>
    <Cell><Data ss:Type="String"></Data></Cell>
    <Cell><Data ss:Type="String"></Data></Cell>
    <Cell><Data ss:Type="String">25</Data></Cell>
    <Cell><Data ss:Type="String"></Data></Cell>
    <Cell><Data ss:Type="String"></Data></Cell>
    <Cell><Data ss:Type="String"></Data></Cell>
    <Cell><Data ss:Type="String">28</Data></Cell>
    <Cell><Data ss:Type="String"></Data></Cell>
    <Cell><Data ss:Type="String"></Data></Cell>
    <Cell><Data ss:Type="String"></Data></Cell>
    <Cell><Data ss:Type="String">27</Data></Cell>
    <Cell><Data ss:Type="String"></Data></Cell>
    <Cell><Data ss:Type="String"></Data></Cell>
    <Cell><Data ss:Type="String"></Data></Cell>
    <Cell><Data ss:Type="String">22.6</Data></Cell>
    <Cell><Data ss:Type="String"></Data></Cell>
    <Cell><Data ss:Type="String"></Data></Cell>
    <Cell><Data ss:Type="String"></Data></Cell>
    <Cell><Data ss:Type="String">19</Data></Cell>
    <Cell><Data ss:Type="String"></Data></Cell>
    <Cell><Data ss:Type="String"></Data></Cell>
    <Cell><Data ss:Type="String"></Data></Cell>
    <Cell><Data ss:Type="String">19</Data></Cell>
    <Cell><Data ss:Type="String"></Data></Cell>
    <Cell><Data ss:Type="String"></Data></Cell>
    <Cell><Data ss:Type="String"></Data></Cell>
    <Cell><Data ss:Type="String"></Data></Cell>
    <Cell><Data ss:Type="String"></Data></Cell>
    <Cell><Data ss:Type="String"></Data></Cell>
    <Cell><Data ss:Type="String"></Data></Cell>
    <Cell><Data ss:Type="String"></Data></Cell>
    <Cell><Data ss:Type="String"></Data></Cell>
    <Cell><Data ss:Type="String"></Data></Cell>
    <Cell><Data ss:Type="String"></Data></Cell>
    <Cell><Data ss:Type="String"></Data></Cell>
    <Cell><Data ss:Type="String"></Data></Cell>
    <Cell><Data ss:Type="String"></Data></Cell>
    <Cell><Data ss:Type="String"></Data></Cell>
    <Cell><Data ss:Type="String"></Data></Cell>
    <Cell><Data ss:Type="String"></Data></Cell>
    <Cell><Data ss:Type="String"></Data></Cell>
    <Cell><Data ss:Type="String"></Data></Cell>
    <Cell><Data ss:Type="String"></Data></Cell>
    <Cell><Data ss:Type="String"></Data></Cell>
    <Cell><Data ss:Type="String"></Data></Cell>
    <Cell><Data ss:Type="String"></Data></Cell>
    <Cell><Data ss:Type="String"></Data></Cell>
   </Row>
   <Row ss:AutoFitHeight="0">
    <Cell><Data ss:Type="String">51044</Data></Cell>
    <Cell><Data ss:Type="String">2012-07-03T00:00:00</Data></Cell>
    <Cell><Data ss:Type="String">F</Data></Cell>
    <Cell><Data ss:Type="String">PenF2829-S4557</Data></Cell>
    <Cell><Data ss:Type="String">30386</Data></Cell>
    <Cell><Data ss:Type="String">Dex Female Group A</Data></Cell>
    <Cell><Data ss:Type="String">1324</Data></Cell>
    <Cell><Data ss:Type="String">Dexpramipexole Female 200 mg/kg Drinking Water Survival Efficacy Study</Data></Cell>
    <Cell><Data ss:Type="String">106</Data></Cell>
    <Cell><Data ss:Type="String">Sacrificed (ALS)</Data></Cell>
    <Cell><Data ss:Type="String">14</Data></Cell>
    <Cell><Data ss:Type="String">Volume Consumed</Data></Cell>
    <Cell><Data ss:Type="String"></Data></Cell>
    <Cell><Data ss:Type="String">2.6</Data></Cell>
    <Cell><Data ss:Type="String"></Data></Cell>
    <Cell><Data ss:Type="String"></Data></Cell>
    <Cell><Data ss:Type="String"></Data></Cell>
    <Cell><Data ss:Type="String">20.6</Data></Cell>
    <Cell><Data ss:Type="String"></Data></Cell>
    <Cell><Data ss:Type="String">7.6</Data></Cell>
    <Cell><Data ss:Type="String"></Data></Cell>
    <Cell><Data ss:Type="String"></Data></Cell>
    <Cell><Data ss:Type="String">12.4</Data></Cell>
    <Cell><Data ss:Type="String"></Data></Cell>
    <Cell><Data ss:Type="String"></Data></Cell>
    <Cell><Data ss:Type="String"></Data></Cell>
    <Cell><Data ss:Type="String">10.6</Data></Cell>
    <Cell><Data ss:Type="String"></Data></Cell>
    <Cell><Data ss:Type="String"></Data></Cell>
    <Cell><Data ss:Type="String"></Data></Cell>
    <Cell><Data ss:Type="String">9.5</Data></Cell>
    <Cell><Data ss:Type="String"></Data></Cell>
    <Cell><Data ss:Type="String"></Data></Cell>
    <Cell><Data ss:Type="String"></Data></Cell>
    <Cell><Data ss:Type="String">6.6</Data></Cell>
    <Cell><Data ss:Type="String"></Data></Cell>
    <Cell><Data ss:Type="String"></Data></Cell>
    <Cell><Data ss:Type="String"></Data></Cell>
    <Cell><Data ss:Type="String">8</Data></Cell>
    <Cell><Data ss:Type="String"></Data></Cell>
    <Cell><Data ss:Type="String"></Data></Cell>
    <Cell><Data ss:Type="String"></Data></Cell>
    <Cell><Data ss:Type="String">16</Data></Cell>
    <Cell><Data ss:Type="String"></Data></Cell>
    <Cell><Data ss:Type="String"></Data></Cell>
    <Cell><Data ss:Type="String"></Data></Cell>
    <Cell><Data ss:Type="String"></Data></Cell>
    <Cell><Data ss:Type="String"></Data></Cell>
    <Cell><Data ss:Type="String"></Data></Cell>
    <Cell><Data ss:Type="String"></Data></Cell>
    <Cell><Data ss:Type="String"></Data></Cell>
    <Cell><Data ss:Type="String"></Data></Cell>
    <Cell><Data ss:Type="String"></Data></Cell>
    <Cell><Data ss:Type="String"></Data></Cell>
    <Cell><Data ss:Type="String"></Data></Cell>
    <Cell><Data ss:Type="String"></Data></Cell>
    <Cell><Data ss:Type="String"></Data></Cell>
    <Cell><Data ss:Type="String"></Data></Cell>
    <Cell><Data ss:Type="String"></Data></Cell>
    <Cell><Data ss:Type="String"></Data></Cell>
    <Cell><Data ss:Type="String"></Data></Cell>
    <Cell><Data ss:Type="String"></Data></Cell>
    <Cell><Data ss:Type="String"></Data></Cell>
    <Cell><Data ss:Type="String"></Data></Cell>
    <Cell><Data ss:Type="String"></Data></Cell>
    <Cell><Data ss:Type="String"></Data></Cell>
    <Cell><Data ss:Type="String"></Data></Cell>
    <Cell><Data ss:Type="String"></Data></Cell>
    <Cell><Data ss:Type="String"></Data></Cell>
    <Cell><Data ss:Type="String"></Data></Cell>
    <Cell><Data ss:Type="String"></Data></Cell>
    <Cell><Data ss:Type="String"></Data></Cell>
    <Cell><Data ss:Type="String"></Data></Cell>
    <Cell><Data ss:Type="String"></Data></Cell>
    <Cell><Data ss:Type="String"></Data></Cell>
    <Cell><Data ss:Type="String"></Data></Cell>
    <Cell><Data ss:Type="String"></Data></Cell>
    <Cell><Data ss:Type="String"></Data></Cell>
    <Cell><Data ss:Type="String"></Data></Cell>
    <Cell><Data ss:Type="String"></Data></Cell>
    <Cell><Data ss:Type="String"></Data></Cell>
    <Cell><Data ss:Type="String"></Data></Cell>
    <Cell><Data ss:Type="String"></Data></Cell>
    <Cell><Data ss:Type="String"></Data></Cell>
    <Cell><Data ss:Type="String"></Data></Cell>
    <Cell><Data ss:Type="String"></Data></Cell>
   </Row>
   <Row ss:AutoFitHeight="0">
    <Cell><Data ss:Type="String">51046</Data></Cell>
    <Cell><Data ss:Type="String">2012-07-03T00:00:00</Data></Cell>
    <Cell><Data ss:Type="String">F</Data></Cell>
    <Cell><Data ss:Type="String">PenF2829-S4557</Data></Cell>
    <Cell><Data ss:Type="String">30386</Data></Cell>
    <Cell><Data ss:Type="String">Dex Female Group A</Data></Cell>
    <Cell><Data ss:Type="String">1324</Data></Cell>
    <Cell><Data ss:Type="String">Dexpramipexole Female 200 mg/kg Drinking Water Survival Efficacy Study</Data></Cell>
    <Cell><Data ss:Type="String">121</Data></Cell>
    <Cell><Data ss:Type="String">Sacrificed (ALS)</Data></Cell>
    <Cell><Data ss:Type="String">14</Data></Cell>
    <Cell><Data ss:Type="String">Volume Consumed</Data></Cell>
    <Cell><Data ss:Type="String"></Data></Cell>
    <Cell><Data ss:Type="String">5.2</Data></Cell>
    <Cell><Data ss:Type="String"></Data></Cell>
    <Cell><Data ss:Type="String"></Data></Cell>
    <Cell><Data ss:Type="String"></Data></Cell>
    <Cell><Data ss:Type="String">26.6</Data></Cell>
    <Cell><Data ss:Type="String"></Data></Cell>
    <Cell><Data ss:Type="String">12.8</Data></Cell>
    <Cell><Data ss:Type="String"></Data></Cell>
    <Cell><Data ss:Type="String"></Data></Cell>
    <Cell><Data ss:Type="String">21.6</Data></Cell>
    <Cell><Data ss:Type="String"></Data></Cell>
    <Cell><Data ss:Type="String"></Data></Cell>
    <Cell><Data ss:Type="String"></Data></Cell>
    <Cell><Data ss:Type="String">41.4</Data></Cell>
    <Cell><Data ss:Type="String"></Data></Cell>
    <Cell><Data ss:Type="String"></Data></Cell>
    <Cell><Data ss:Type="String"></Data></Cell>
    <Cell><Data ss:Type="String">41.4</Data></Cell>
    <Cell><Data ss:Type="String"></Data></Cell>
    <Cell><Data ss:Type="String"></Data></Cell>
    <Cell><Data ss:Type="String"></Data></Cell>
    <Cell><Data ss:Type="String">28.4</Data></Cell>
    <Cell><Data ss:Type="String"></Data></Cell>
    <Cell><Data ss:Type="String"></Data></Cell>
    <Cell><Data ss:Type="String"></Data></Cell>
    <Cell><Data ss:Type="String">42</Data></Cell>
    <Cell><Data ss:Type="String"></Data></Cell>
    <Cell><Data ss:Type="String"></Data></Cell>
    <Cell><Data ss:Type="String"></Data></Cell>
    <Cell><Data ss:Type="String">20</Data></Cell>
    <Cell><Data ss:Type="String"></Data></Cell>
    <Cell><Data ss:Type="String"></Data></Cell>
    <Cell><Data ss:Type="String"></Data></Cell>
    <Cell><Data ss:Type="String">26.2</Data></Cell>
    <Cell><Data ss:Type="String"></Data></Cell>
    <Cell><Data ss:Type="String"></Data></Cell>
    <Cell><Data ss:Type="String"></Data></Cell>
    <Cell><Data ss:Type="String">21</Data></Cell>
    <Cell><Data ss:Type="String"></Data></Cell>
    <Cell><Data ss:Type="String"></Data></Cell>
    <Cell><Data ss:Type="String"></Data></Cell>
    <Cell><Data ss:Type="String"></Data></Cell>
    <Cell><Data ss:Type="String"></Data></Cell>
    <Cell><Data ss:Type="String"></Data></Cell>
    <Cell><Data ss:Type="String"></Data></Cell>
    <Cell><Data ss:Type="String"></Data></Cell>
    <Cell><Data ss:Type="String"></Data></Cell>
    <Cell><Data ss:Type="String"></Data></Cell>
    <Cell><Data ss:Type="String"></Data></Cell>
    <Cell><Data ss:Type="String"></Data></Cell>
    <Cell><Data ss:Type="String"></Data></Cell>
    <Cell><Data ss:Type="String"></Data></Cell>
    <Cell><Data ss:Type="String"></Data></Cell>
    <Cell><Data ss:Type="String"></Data></Cell>
    <Cell><Data ss:Type="String"></Data></Cell>
    <Cell><Data ss:Type="String"></Data></Cell>
    <Cell><Data ss:Type="String"></Data></Cell>
    <Cell><Data ss:Type="String"></Data></Cell>
    <Cell><Data ss:Type="String"></Data></Cell>
    <Cell><Data ss:Type="String"></Data></Cell>
    <Cell><Data ss:Type="String"></Data></Cell>
    <Cell><Data ss:Type="String"></Data></Cell>
    <Cell><Data ss:Type="String"></Data></Cell>
    <Cell><Data ss:Type="String"></Data></Cell>
    <Cell><Data ss:Type="String"></Data></Cell>
    <Cell><Data ss:Type="String"></Data></Cell>
    <Cell><Data ss:Type="String"></Data></Cell>
    <Cell><Data ss:Type="String"></Data></Cell>
    <Cell><Data ss:Type="String"></Data></Cell>
    <Cell><Data ss:Type="String"></Data></Cell>
    <Cell><Data ss:Type="String"></Data></Cell>
    <Cell><Data ss:Type="String"></Data></Cell>
    <Cell><Data ss:Type="String"></Data></Cell>
   </Row>
   <Row ss:AutoFitHeight="0">
    <Cell><Data ss:Type="String">51062</Data></Cell>
    <Cell><Data ss:Type="String">2012-07-04T00:00:00</Data></Cell>
    <Cell><Data ss:Type="String">F</Data></Cell>
    <Cell><Data ss:Type="String">PenF2842-S4563</Data></Cell>
    <Cell><Data ss:Type="String">30386</Data></Cell>
    <Cell><Data ss:Type="String">Dex Female Group A</Data></Cell>
    <Cell><Data ss:Type="String">1324</Data></Cell>
    <Cell><Data ss:Type="String">Dexpramipexole Female 200 mg/kg Drinking Water Survival Efficacy Study</Data></Cell>
    <Cell><Data ss:Type="String">211</Data></Cell>
    <Cell><Data ss:Type="String">Tissue Bank </Data></Cell>
    <Cell><Data ss:Type="String">14</Data></Cell>
    <Cell><Data ss:Type="String">Volume Consumed</Data></Cell>
    <Cell><Data ss:Type="String">1.4</Data></Cell>
    <Cell><Data ss:Type="String"></Data></Cell>
    <Cell><Data ss:Type="String"></Data></Cell>
    <Cell><Data ss:Type="String"></Data></Cell>
    <Cell><Data ss:Type="String">25</Data></Cell>
    <Cell><Data ss:Type="String"></Data></Cell>
    <Cell><Data ss:Type="String">10.2</Data></Cell>
    <Cell><Data ss:Type="String"></Data></Cell>
    <Cell><Data ss:Type="String"></Data></Cell>
    <Cell><Data ss:Type="String">18.8</Data></Cell>
    <Cell><Data ss:Type="String"></Data></Cell>
    <Cell><Data ss:Type="String"></Data></Cell>
    <Cell><Data ss:Type="String"></Data></Cell>
    <Cell><Data ss:Type="String">32.2</Data></Cell>
    <Cell><Data ss:Type="String"></Data></Cell>
    <Cell><Data ss:Type="String"></Data></Cell>
    <Cell><Data ss:Type="String"></Data></Cell>
    <Cell><Data ss:Type="String">34.4</Data></Cell>
    <Cell><Data ss:Type="String"></Data></Cell>
    <Cell><Data ss:Type="String"></Data></Cell>
    <Cell><Data ss:Type="String"></Data></Cell>
    <Cell><Data ss:Type="String">31.6</Data></Cell>
    <Cell><Data ss:Type="String"></Data></Cell>
    <Cell><Data ss:Type="String"></Data></Cell>
    <Cell><Data ss:Type="String"></Data></Cell>
    <Cell><Data ss:Type="String">38.2</Data></Cell>
    <Cell><Data ss:Type="String"></Data></Cell>
    <Cell><Data ss:Type="String"></Data></Cell>
    <Cell><Data ss:Type="String"></Data></Cell>
    <Cell><Data ss:Type="String">29</Data></Cell>
    <Cell><Data ss:Type="String"></Data></Cell>
    <Cell><Data ss:Type="String"></Data></Cell>
    <Cell><Data ss:Type="String"></Data></Cell>
    <Cell><Data ss:Type="String">35.4</Data></Cell>
    <Cell><Data ss:Type="String"></Data></Cell>
    <Cell><Data ss:Type="String"></Data></Cell>
    <Cell><Data ss:Type="String"></Data></Cell>
    <Cell><Data ss:Type="String">33</Data></Cell>
    <Cell><Data ss:Type="String"></Data></Cell>
    <Cell><Data ss:Type="String"></Data></Cell>
    <Cell><Data ss:Type="String"></Data></Cell>
    <Cell><Data ss:Type="String">32.5</Data></Cell>
    <Cell><Data ss:Type="String"></Data></Cell>
    <Cell><Data ss:Type="String"></Data></Cell>
    <Cell><Data ss:Type="String"></Data></Cell>
    <Cell><Data ss:Type="String">36</Data></Cell>
    <Cell><Data ss:Type="String"></Data></Cell>
    <Cell><Data ss:Type="String"></Data></Cell>
    <Cell><Data ss:Type="String"></Data></Cell>
    <Cell><Data ss:Type="String">34.4</Data></Cell>
    <Cell><Data ss:Type="String"></Data></Cell>
    <Cell><Data ss:Type="String"></Data></Cell>
    <Cell><Data ss:Type="String"></Data></Cell>
    <Cell><Data ss:Type="String">35.6</Data></Cell>
    <Cell><Data ss:Type="String"></Data></Cell>
    <Cell><Data ss:Type="String"></Data></Cell>
    <Cell><Data ss:Type="String">31</Data></Cell>
    <Cell><Data ss:Type="String"></Data></Cell>
    <Cell><Data ss:Type="String"></Data></Cell>
    <Cell><Data ss:Type="String">20.5</Data></Cell>
    <Cell><Data ss:Type="String"></Data></Cell>
    <Cell><Data ss:Type="String"></Data></Cell>
    <Cell><Data ss:Type="String">31.5</Data></Cell>
    <Cell><Data ss:Type="String"></Data></Cell>
    <Cell><Data ss:Type="String"></Data></Cell>
    <Cell><Data ss:Type="String">21.2</Data></Cell>
    <Cell><Data ss:Type="String"></Data></Cell>
    <Cell><Data ss:Type="String"></Data></Cell>
    <Cell><Data ss:Type="String">17.8</Data></Cell>
    <Cell><Data ss:Type="String"></Data></Cell>
    <Cell><Data ss:Type="String"></Data></Cell>
    <Cell><Data ss:Type="String">9.5</Data></Cell>
    <Cell><Data ss:Type="String"></Data></Cell>
    <Cell><Data ss:Type="String">11</Data></Cell>
   </Row>
   <Row ss:AutoFitHeight="0">
    <Cell><Data ss:Type="String">50967</Data></Cell>
    <Cell><Data ss:Type="String">2012-07-03T00:00:00</Data></Cell>
    <Cell><Data ss:Type="String">F</Data></Cell>
    <Cell><Data ss:Type="String">PenF2797-S4541</Data></Cell>
    <Cell><Data ss:Type="String">30387</Data></Cell>
    <Cell><Data ss:Type="String">Dex Female Group B</Data></Cell>
    <Cell><Data ss:Type="String">1324</Data></Cell>
    <Cell><Data ss:Type="String">Dexpramipexole Female 200 mg/kg Drinking Water Survival Efficacy Study</Data></Cell>
    <Cell><Data ss:Type="String">125</Data></Cell>
    <Cell><Data ss:Type="String">Sacrificed (ALS)</Data></Cell>
    <Cell><Data ss:Type="String">14</Data></Cell>
    <Cell><Data ss:Type="String">Volume Consumed</Data></Cell>
    <Cell><Data ss:Type="String"></Data></Cell>
    <Cell><Data ss:Type="String">3</Data></Cell>
    <Cell><Data ss:Type="String"></Data></Cell>
    <Cell><Data ss:Type="String"></Data></Cell>
    <Cell><Data ss:Type="String"></Data></Cell>
    <Cell><Data ss:Type="String">18.4</Data></Cell>
    <Cell><Data ss:Type="String"></Data></Cell>
    <Cell><Data ss:Type="String">6.8</Data></Cell>
    <Cell><Data ss:Type="String"></Data></Cell>
    <Cell><Data ss:Type="String"></Data></Cell>
    <Cell><Data ss:Type="String">13.6</Data></Cell>
    <Cell><Data ss:Type="String"></Data></Cell>
    <Cell><Data ss:Type="String"></Data></Cell>
    <Cell><Data ss:Type="String"></Data></Cell>
    <Cell><Data ss:Type="String">25.8</Data></Cell>
    <Cell><Data ss:Type="String"></Data></Cell>
    <Cell><Data ss:Type="String"></Data></Cell>
    <Cell><Data ss:Type="String"></Data></Cell>
    <Cell><Data ss:Type="String">25.6</Data></Cell>
    <Cell><Data ss:Type="String"></Data></Cell>
    <Cell><Data ss:Type="String"></Data></Cell>
    <Cell><Data ss:Type="String"></Data></Cell>
    <Cell><Data ss:Type="String">24.4</Data></Cell>
    <Cell><Data ss:Type="String"></Data></Cell>
    <Cell><Data ss:Type="String"></Data></Cell>
    <Cell><Data ss:Type="String"></Data></Cell>
    <Cell><Data ss:Type="String">28.6</Data></Cell>
    <Cell><Data ss:Type="String"></Data></Cell>
    <Cell><Data ss:Type="String"></Data></Cell>
    <Cell><Data ss:Type="String"></Data></Cell>
    <Cell><Data ss:Type="String">22</Data></Cell>
    <Cell><Data ss:Type="String"></Data></Cell>
    <Cell><Data ss:Type="String"></Data></Cell>
    <Cell><Data ss:Type="String"></Data></Cell>
    <Cell><Data ss:Type="String">19.2</Data></Cell>
    <Cell><Data ss:Type="String"></Data></Cell>
    <Cell><Data ss:Type="String"></Data></Cell>
    <Cell><Data ss:Type="String"></Data></Cell>
    <Cell><Data ss:Type="String">16</Data></Cell>
    <Cell><Data ss:Type="String"></Data></Cell>
    <Cell><Data ss:Type="String"></Data></Cell>
    <Cell><Data ss:Type="String"></Data></Cell>
    <Cell><Data ss:Type="String">9.8</Data></Cell>
    <Cell><Data ss:Type="String"></Data></Cell>
    <Cell><Data ss:Type="String"></Data></Cell>
    <Cell><Data ss:Type="String"></Data></Cell>
    <Cell><Data ss:Type="String"></Data></Cell>
    <Cell><Data ss:Type="String"></Data></Cell>
    <Cell><Data ss:Type="String"></Data></Cell>
    <Cell><Data ss:Type="String"></Data></Cell>
    <Cell><Data ss:Type="String"></Data></Cell>
    <Cell><Data ss:Type="String"></Data></Cell>
    <Cell><Data ss:Type="String"></Data></Cell>
    <Cell><Data ss:Type="String"></Data></Cell>
    <Cell><Data ss:Type="String"></Data></Cell>
    <Cell><Data ss:Type="String"></Data></Cell>
    <Cell><Data ss:Type="String"></Data></Cell>
    <Cell><Data ss:Type="String"></Data></Cell>
    <Cell><Data ss:Type="String"></Data></Cell>
    <Cell><Data ss:Type="String"></Data></Cell>
    <Cell><Data ss:Type="String"></Data></Cell>
    <Cell><Data ss:Type="String"></Data></Cell>
    <Cell><Data ss:Type="String"></Data></Cell>
    <Cell><Data ss:Type="String"></Data></Cell>
    <Cell><Data ss:Type="String"></Data></Cell>
    <Cell><Data ss:Type="String"></Data></Cell>
    <Cell><Data ss:Type="String"></Data></Cell>
    <Cell><Data ss:Type="String"></Data></Cell>
    <Cell><Data ss:Type="String"></Data></Cell>
    <Cell><Data ss:Type="String"></Data></Cell>
    <Cell><Data ss:Type="String"></Data></Cell>
    <Cell><Data ss:Type="String"></Data></Cell>
    <Cell><Data ss:Type="String"></Data></Cell>
    <Cell><Data ss:Type="String"></Data></Cell>
   </Row>
   <Row ss:AutoFitHeight="0">
    <Cell><Data ss:Type="String">50983</Data></Cell>
    <Cell><Data ss:Type="String">2012-07-03T00:00:00</Data></Cell>
    <Cell><Data ss:Type="String">F</Data></Cell>
    <Cell><Data ss:Type="String">PenF2804-S4544</Data></Cell>
    <Cell><Data ss:Type="String">30387</Data></Cell>
    <Cell><Data ss:Type="String">Dex Female Group B</Data></Cell>
    <Cell><Data ss:Type="String">1324</Data></Cell>
    <Cell><Data ss:Type="String">Dexpramipexole Female 200 mg/kg Drinking Water Survival Efficacy Study</Data></Cell>
    <Cell><Data ss:Type="String">126</Data></Cell>
    <Cell><Data ss:Type="String">Sacrificed (ALS)</Data></Cell>
    <Cell><Data ss:Type="String">14</Data></Cell>
    <Cell><Data ss:Type="String">Volume Consumed</Data></Cell>
    <Cell><Data ss:Type="String"></Data></Cell>
    <Cell><Data ss:Type="String">3.4</Data></Cell>
    <Cell><Data ss:Type="String"></Data></Cell>
    <Cell><Data ss:Type="String"></Data></Cell>
    <Cell><Data ss:Type="String"></Data></Cell>
    <Cell><Data ss:Type="String">17.4</Data></Cell>
    <Cell><Data ss:Type="String"></Data></Cell>
    <Cell><Data ss:Type="String">5.6</Data></Cell>
    <Cell><Data ss:Type="String"></Data></Cell>
    <Cell><Data ss:Type="String"></Data></Cell>
    <Cell><Data ss:Type="String">12.6</Data></Cell>
    <Cell><Data ss:Type="String"></Data></Cell>
    <Cell><Data ss:Type="String"></Data></Cell>
    <Cell><Data ss:Type="String"></Data></Cell>
    <Cell><Data ss:Type="String">24</Data></Cell>
    <Cell><Data ss:Type="String"></Data></Cell>
    <Cell><Data ss:Type="String"></Data></Cell>
    <Cell><Data ss:Type="String"></Data></Cell>
    <Cell><Data ss:Type="String">24</Data></Cell>
    <Cell><Data ss:Type="String"></Data></Cell>
    <Cell><Data ss:Type="String"></Data></Cell>
    <Cell><Data ss:Type="String"></Data></Cell>
    <Cell><Data ss:Type="String">22</Data></Cell>
    <Cell><Data ss:Type="String"></Data></Cell>
    <Cell><Data ss:Type="String"></Data></Cell>
    <Cell><Data ss:Type="String"></Data></Cell>
    <Cell><Data ss:Type="String">27.6</Data></Cell>
    <Cell><Data ss:Type="String"></Data></Cell>
    <Cell><Data ss:Type="String"></Data></Cell>
    <Cell><Data ss:Type="String"></Data></Cell>
    <Cell><Data ss:Type="String">21</Data></Cell>
    <Cell><Data ss:Type="String"></Data></Cell>
    <Cell><Data ss:Type="String"></Data></Cell>
    <Cell><Data ss:Type="String"></Data></Cell>
    <Cell><Data ss:Type="String">19</Data></Cell>
    <Cell><Data ss:Type="String"></Data></Cell>
    <Cell><Data ss:Type="String"></Data></Cell>
    <Cell><Data ss:Type="String"></Data></Cell>
    <Cell><Data ss:Type="String">17</Data></Cell>
    <Cell><Data ss:Type="String"></Data></Cell>
    <Cell><Data ss:Type="String"></Data></Cell>
    <Cell><Data ss:Type="String"></Data></Cell>
    <Cell><Data ss:Type="String">21.6</Data></Cell>
    <Cell><Data ss:Type="String"></Data></Cell>
    <Cell><Data ss:Type="String"></Data></Cell>
    <Cell><Data ss:Type="String"></Data></Cell>
    <Cell><Data ss:Type="String"></Data></Cell>
    <Cell><Data ss:Type="String"></Data></Cell>
    <Cell><Data ss:Type="String"></Data></Cell>
    <Cell><Data ss:Type="String"></Data></Cell>
    <Cell><Data ss:Type="String"></Data></Cell>
    <Cell><Data ss:Type="String"></Data></Cell>
    <Cell><Data ss:Type="String"></Data></Cell>
    <Cell><Data ss:Type="String"></Data></Cell>
    <Cell><Data ss:Type="String"></Data></Cell>
    <Cell><Data ss:Type="String"></Data></Cell>
    <Cell><Data ss:Type="String"></Data></Cell>
    <Cell><Data ss:Type="String"></Data></Cell>
    <Cell><Data ss:Type="String"></Data></Cell>
    <Cell><Data ss:Type="String"></Data></Cell>
    <Cell><Data ss:Type="String"></Data></Cell>
    <Cell><Data ss:Type="String"></Data></Cell>
    <Cell><Data ss:Type="String"></Data></Cell>
    <Cell><Data ss:Type="String"></Data></Cell>
    <Cell><Data ss:Type="String"></Data></Cell>
    <Cell><Data ss:Type="String"></Data></Cell>
    <Cell><Data ss:Type="String"></Data></Cell>
    <Cell><Data ss:Type="String"></Data></Cell>
    <Cell><Data ss:Type="String"></Data></Cell>
    <Cell><Data ss:Type="String"></Data></Cell>
    <Cell><Data ss:Type="String"></Data></Cell>
    <Cell><Data ss:Type="String"></Data></Cell>
    <Cell><Data ss:Type="String"></Data></Cell>
    <Cell><Data ss:Type="String"></Data></Cell>
   </Row>
   <Row ss:AutoFitHeight="0">
    <Cell><Data ss:Type="String">50988</Data></Cell>
    <Cell><Data ss:Type="String">2012-07-04T00:00:00</Data></Cell>
    <Cell><Data ss:Type="String">F</Data></Cell>
    <Cell><Data ss:Type="String">PenF2806-S4545</Data></Cell>
    <Cell><Data ss:Type="String">30387</Data></Cell>
    <Cell><Data ss:Type="String">Dex Female Group B</Data></Cell>
    <Cell><Data ss:Type="String">1324</Data></Cell>
    <Cell><Data ss:Type="String">Dexpramipexole Female 200 mg/kg Drinking Water Survival Efficacy Study</Data></Cell>
    <Cell><Data ss:Type="String">125</Data></Cell>
    <Cell><Data ss:Type="String">Sacrificed (ALS)</Data></Cell>
    <Cell><Data ss:Type="String">14</Data></Cell>
    <Cell><Data ss:Type="String">Volume Consumed</Data></Cell>
    <Cell><Data ss:Type="String">4.4</Data></Cell>
    <Cell><Data ss:Type="String"></Data></Cell>
    <Cell><Data ss:Type="String"></Data></Cell>
    <Cell><Data ss:Type="String"></Data></Cell>
    <Cell><Data ss:Type="String">23.6</Data></Cell>
    <Cell><Data ss:Type="String"></Data></Cell>
    <Cell><Data ss:Type="String">8.2</Data></Cell>
    <Cell><Data ss:Type="String"></Data></Cell>
    <Cell><Data ss:Type="String"></Data></Cell>
    <Cell><Data ss:Type="String">17</Data></Cell>
    <Cell><Data ss:Type="String"></Data></Cell>
    <Cell><Data ss:Type="String"></Data></Cell>
    <Cell><Data ss:Type="String"></Data></Cell>
    <Cell><Data ss:Type="String">33</Data></Cell>
    <Cell><Data ss:Type="String"></Data></Cell>
    <Cell><Data ss:Type="String"></Data></Cell>
    <Cell><Data ss:Type="String"></Data></Cell>
    <Cell><Data ss:Type="String">32.5</Data></Cell>
    <Cell><Data ss:Type="String"></Data></Cell>
    <Cell><Data ss:Type="String"></Data></Cell>
    <Cell><Data ss:Type="String"></Data></Cell>
    <Cell><Data ss:Type="String">32.2</Data></Cell>
    <Cell><Data ss:Type="String"></Data></Cell>
    <Cell><Data ss:Type="String"></Data></Cell>
    <Cell><Data ss:Type="String"></Data></Cell>
    <Cell><Data ss:Type="String">34</Data></Cell>
    <Cell><Data ss:Type="String"></Data></Cell>
    <Cell><Data ss:Type="String"></Data></Cell>
    <Cell><Data ss:Type="String"></Data></Cell>
    <Cell><Data ss:Type="String">25</Data></Cell>
    <Cell><Data ss:Type="String"></Data></Cell>
    <Cell><Data ss:Type="String"></Data></Cell>
    <Cell><Data ss:Type="String"></Data></Cell>
    <Cell><Data ss:Type="String">23</Data></Cell>
    <Cell><Data ss:Type="String"></Data></Cell>
    <Cell><Data ss:Type="String"></Data></Cell>
    <Cell><Data ss:Type="String"></Data></Cell>
    <Cell><Data ss:Type="String">16</Data></Cell>
    <Cell><Data ss:Type="String"></Data></Cell>
    <Cell><Data ss:Type="String"></Data></Cell>
    <Cell><Data ss:Type="String"></Data></Cell>
    <Cell><Data ss:Type="String">7.4</Data></Cell>
    <Cell><Data ss:Type="String"></Data></Cell>
    <Cell><Data ss:Type="String"></Data></Cell>
    <Cell><Data ss:Type="String"></Data></Cell>
    <Cell><Data ss:Type="String"></Data></Cell>
    <Cell><Data ss:Type="String"></Data></Cell>
    <Cell><Data ss:Type="String"></Data></Cell>
    <Cell><Data ss:Type="String"></Data></Cell>
    <Cell><Data ss:Type="String"></Data></Cell>
    <Cell><Data ss:Type="String"></Data></Cell>
    <Cell><Data ss:Type="String"></Data></Cell>
    <Cell><Data ss:Type="String"></Data></Cell>
    <Cell><Data ss:Type="String"></Data></Cell>
    <Cell><Data ss:Type="String"></Data></Cell>
    <Cell><Data ss:Type="String"></Data></Cell>
    <Cell><Data ss:Type="String"></Data></Cell>
    <Cell><Data ss:Type="String"></Data></Cell>
    <Cell><Data ss:Type="String"></Data></Cell>
    <Cell><Data ss:Type="String"></Data></Cell>
    <Cell><Data ss:Type="String"></Data></Cell>
    <Cell><Data ss:Type="String"></Data></Cell>
    <Cell><Data ss:Type="String"></Data></Cell>
    <Cell><Data ss:Type="String"></Data></Cell>
    <Cell><Data ss:Type="String"></Data></Cell>
    <Cell><Data ss:Type="String"></Data></Cell>
    <Cell><Data ss:Type="String"></Data></Cell>
    <Cell><Data ss:Type="String"></Data></Cell>
    <Cell><Data ss:Type="String"></Data></Cell>
    <Cell><Data ss:Type="String"></Data></Cell>
    <Cell><Data ss:Type="String"></Data></Cell>
    <Cell><Data ss:Type="String"></Data></Cell>
    <Cell><Data ss:Type="String"></Data></Cell>
    <Cell><Data ss:Type="String"></Data></Cell>
   </Row>
   <Row ss:AutoFitHeight="0">
    <Cell><Data ss:Type="String">50995</Data></Cell>
    <Cell><Data ss:Type="String">2012-07-03T00:00:00</Data></Cell>
    <Cell><Data ss:Type="String">F</Data></Cell>
    <Cell><Data ss:Type="String">PenF2808-S4546</Data></Cell>
    <Cell><Data ss:Type="String">30387</Data></Cell>
    <Cell><Data ss:Type="String">Dex Female Group B</Data></Cell>
    <Cell><Data ss:Type="String">1324</Data></Cell>
    <Cell><Data ss:Type="String">Dexpramipexole Female 200 mg/kg Drinking Water Survival Efficacy Study</Data></Cell>
    <Cell><Data ss:Type="String">131</Data></Cell>
    <Cell><Data ss:Type="String">Sacrificed (ALS)</Data></Cell>
    <Cell><Data ss:Type="String">14</Data></Cell>
    <Cell><Data ss:Type="String">Volume Consumed</Data></Cell>
    <Cell><Data ss:Type="String"></Data></Cell>
    <Cell><Data ss:Type="String">3.8</Data></Cell>
    <Cell><Data ss:Type="String"></Data></Cell>
    <Cell><Data ss:Type="String"></Data></Cell>
    <Cell><Data ss:Type="String"></Data></Cell>
    <Cell><Data ss:Type="String">26</Data></Cell>
    <Cell><Data ss:Type="String"></Data></Cell>
    <Cell><Data ss:Type="String">9.4</Data></Cell>
    <Cell><Data ss:Type="String"></Data></Cell>
    <Cell><Data ss:Type="String"></Data></Cell>
    <Cell><Data ss:Type="String">22</Data></Cell>
    <Cell><Data ss:Type="String"></Data></Cell>
    <Cell><Data ss:Type="String"></Data></Cell>
    <Cell><Data ss:Type="String"></Data></Cell>
    <Cell><Data ss:Type="String">30.6</Data></Cell>
    <Cell><Data ss:Type="String"></Data></Cell>
    <Cell><Data ss:Type="String"></Data></Cell>
    <Cell><Data ss:Type="String"></Data></Cell>
    <Cell><Data ss:Type="String">29.8</Data></Cell>
    <Cell><Data ss:Type="String"></Data></Cell>
    <Cell><Data ss:Type="String"></Data></Cell>
    <Cell><Data ss:Type="String"></Data></Cell>
    <Cell><Data ss:Type="String">27.4</Data></Cell>
    <Cell><Data ss:Type="String"></Data></Cell>
    <Cell><Data ss:Type="String"></Data></Cell>
    <Cell><Data ss:Type="String"></Data></Cell>
    <Cell><Data ss:Type="String">33.4</Data></Cell>
    <Cell><Data ss:Type="String"></Data></Cell>
    <Cell><Data ss:Type="String"></Data></Cell>
    <Cell><Data ss:Type="String"></Data></Cell>
    <Cell><Data ss:Type="String">26</Data></Cell>
    <Cell><Data ss:Type="String"></Data></Cell>
    <Cell><Data ss:Type="String"></Data></Cell>
    <Cell><Data ss:Type="String"></Data></Cell>
    <Cell><Data ss:Type="String">24.8</Data></Cell>
    <Cell><Data ss:Type="String"></Data></Cell>
    <Cell><Data ss:Type="String"></Data></Cell>
    <Cell><Data ss:Type="String"></Data></Cell>
    <Cell><Data ss:Type="String">23</Data></Cell>
    <Cell><Data ss:Type="String"></Data></Cell>
    <Cell><Data ss:Type="String"></Data></Cell>
    <Cell><Data ss:Type="String"></Data></Cell>
    <Cell><Data ss:Type="String">18</Data></Cell>
    <Cell><Data ss:Type="String"></Data></Cell>
    <Cell><Data ss:Type="String"></Data></Cell>
    <Cell><Data ss:Type="String"></Data></Cell>
    <Cell><Data ss:Type="String"></Data></Cell>
    <Cell><Data ss:Type="String"></Data></Cell>
    <Cell><Data ss:Type="String"></Data></Cell>
    <Cell><Data ss:Type="String"></Data></Cell>
    <Cell><Data ss:Type="String"></Data></Cell>
    <Cell><Data ss:Type="String"></Data></Cell>
    <Cell><Data ss:Type="String"></Data></Cell>
    <Cell><Data ss:Type="String"></Data></Cell>
    <Cell><Data ss:Type="String"></Data></Cell>
    <Cell><Data ss:Type="String"></Data></Cell>
    <Cell><Data ss:Type="String"></Data></Cell>
    <Cell><Data ss:Type="String"></Data></Cell>
    <Cell><Data ss:Type="String"></Data></Cell>
    <Cell><Data ss:Type="String"></Data></Cell>
    <Cell><Data ss:Type="String"></Data></Cell>
    <Cell><Data ss:Type="String"></Data></Cell>
    <Cell><Data ss:Type="String"></Data></Cell>
    <Cell><Data ss:Type="String"></Data></Cell>
    <Cell><Data ss:Type="String"></Data></Cell>
    <Cell><Data ss:Type="String"></Data></Cell>
    <Cell><Data ss:Type="String"></Data></Cell>
    <Cell><Data ss:Type="String"></Data></Cell>
    <Cell><Data ss:Type="String"></Data></Cell>
    <Cell><Data ss:Type="String"></Data></Cell>
    <Cell><Data ss:Type="String"></Data></Cell>
    <Cell><Data ss:Type="String"></Data></Cell>
    <Cell><Data ss:Type="String"></Data></Cell>
    <Cell><Data ss:Type="String"></Data></Cell>
   </Row>
   <Row ss:AutoFitHeight="0">
    <Cell><Data ss:Type="String">51002</Data></Cell>
    <Cell><Data ss:Type="String">2012-07-03T00:00:00</Data></Cell>
    <Cell><Data ss:Type="String">F</Data></Cell>
    <Cell><Data ss:Type="String">PenF2809-S4547</Data></Cell>
    <Cell><Data ss:Type="String">30387</Data></Cell>
    <Cell><Data ss:Type="String">Dex Female Group B</Data></Cell>
    <Cell><Data ss:Type="String">1324</Data></Cell>
    <Cell><Data ss:Type="String">Dexpramipexole Female 200 mg/kg Drinking Water Survival Efficacy Study</Data></Cell>
    <Cell><Data ss:Type="String">127</Data></Cell>
    <Cell><Data ss:Type="String">Sacrificed (ALS)</Data></Cell>
    <Cell><Data ss:Type="String">14</Data></Cell>
    <Cell><Data ss:Type="String">Volume Consumed</Data></Cell>
    <Cell><Data ss:Type="String"></Data></Cell>
    <Cell><Data ss:Type="String">5.4</Data></Cell>
    <Cell><Data ss:Type="String"></Data></Cell>
    <Cell><Data ss:Type="String"></Data></Cell>
    <Cell><Data ss:Type="String"></Data></Cell>
    <Cell><Data ss:Type="String">26.4</Data></Cell>
    <Cell><Data ss:Type="String"></Data></Cell>
    <Cell><Data ss:Type="String">11.2</Data></Cell>
    <Cell><Data ss:Type="String"></Data></Cell>
    <Cell><Data ss:Type="String"></Data></Cell>
    <Cell><Data ss:Type="String">19</Data></Cell>
    <Cell><Data ss:Type="String"></Data></Cell>
    <Cell><Data ss:Type="String"></Data></Cell>
    <Cell><Data ss:Type="String"></Data></Cell>
    <Cell><Data ss:Type="String">33</Data></Cell>
    <Cell><Data ss:Type="String"></Data></Cell>
    <Cell><Data ss:Type="String"></Data></Cell>
    <Cell><Data ss:Type="String"></Data></Cell>
    <Cell><Data ss:Type="String">32.5</Data></Cell>
    <Cell><Data ss:Type="String"></Data></Cell>
    <Cell><Data ss:Type="String"></Data></Cell>
    <Cell><Data ss:Type="String"></Data></Cell>
    <Cell><Data ss:Type="String">30.5</Data></Cell>
    <Cell><Data ss:Type="String"></Data></Cell>
    <Cell><Data ss:Type="String"></Data></Cell>
    <Cell><Data ss:Type="String"></Data></Cell>
    <Cell><Data ss:Type="String">35</Data></Cell>
    <Cell><Data ss:Type="String"></Data></Cell>
    <Cell><Data ss:Type="String"></Data></Cell>
    <Cell><Data ss:Type="String"></Data></Cell>
    <Cell><Data ss:Type="String">27</Data></Cell>
    <Cell><Data ss:Type="String"></Data></Cell>
    <Cell><Data ss:Type="String"></Data></Cell>
    <Cell><Data ss:Type="String"></Data></Cell>
    <Cell><Data ss:Type="String">24.4</Data></Cell>
    <Cell><Data ss:Type="String"></Data></Cell>
    <Cell><Data ss:Type="String"></Data></Cell>
    <Cell><Data ss:Type="String"></Data></Cell>
    <Cell><Data ss:Type="String">21</Data></Cell>
    <Cell><Data ss:Type="String"></Data></Cell>
    <Cell><Data ss:Type="String"></Data></Cell>
    <Cell><Data ss:Type="String"></Data></Cell>
    <Cell><Data ss:Type="String">14.4</Data></Cell>
    <Cell><Data ss:Type="String"></Data></Cell>
    <Cell><Data ss:Type="String"></Data></Cell>
    <Cell><Data ss:Type="String"></Data></Cell>
    <Cell><Data ss:Type="String"></Data></Cell>
    <Cell><Data ss:Type="String"></Data></Cell>
    <Cell><Data ss:Type="String"></Data></Cell>
    <Cell><Data ss:Type="String"></Data></Cell>
    <Cell><Data ss:Type="String"></Data></Cell>
    <Cell><Data ss:Type="String"></Data></Cell>
    <Cell><Data ss:Type="String"></Data></Cell>
    <Cell><Data ss:Type="String"></Data></Cell>
    <Cell><Data ss:Type="String"></Data></Cell>
    <Cell><Data ss:Type="String"></Data></Cell>
    <Cell><Data ss:Type="String"></Data></Cell>
    <Cell><Data ss:Type="String"></Data></Cell>
    <Cell><Data ss:Type="String"></Data></Cell>
    <Cell><Data ss:Type="String"></Data></Cell>
    <Cell><Data ss:Type="String"></Data></Cell>
    <Cell><Data ss:Type="String"></Data></Cell>
    <Cell><Data ss:Type="String"></Data></Cell>
    <Cell><Data ss:Type="String"></Data></Cell>
    <Cell><Data ss:Type="String"></Data></Cell>
    <Cell><Data ss:Type="String"></Data></Cell>
    <Cell><Data ss:Type="String"></Data></Cell>
    <Cell><Data ss:Type="String"></Data></Cell>
    <Cell><Data ss:Type="String"></Data></Cell>
    <Cell><Data ss:Type="String"></Data></Cell>
    <Cell><Data ss:Type="String"></Data></Cell>
    <Cell><Data ss:Type="String"></Data></Cell>
    <Cell><Data ss:Type="String"></Data></Cell>
    <Cell><Data ss:Type="String"></Data></Cell>
   </Row>
   <Row ss:AutoFitHeight="0">
    <Cell><Data ss:Type="String">51007</Data></Cell>
    <Cell><Data ss:Type="String">2012-07-04T00:00:00</Data></Cell>
    <Cell><Data ss:Type="String">F</Data></Cell>
    <Cell><Data ss:Type="String">PenF2810-S4547</Data></Cell>
    <Cell><Data ss:Type="String">30387</Data></Cell>
    <Cell><Data ss:Type="String">Dex Female Group B</Data></Cell>
    <Cell><Data ss:Type="String">1324</Data></Cell>
    <Cell><Data ss:Type="String">Dexpramipexole Female 200 mg/kg Drinking Water Survival Efficacy Study</Data></Cell>
    <Cell><Data ss:Type="String">123</Data></Cell>
    <Cell><Data ss:Type="String">Sacrificed (ALS)</Data></Cell>
    <Cell><Data ss:Type="String">14</Data></Cell>
    <Cell><Data ss:Type="String">Volume Consumed</Data></Cell>
    <Cell><Data ss:Type="String">4.6</Data></Cell>
    <Cell><Data ss:Type="String"></Data></Cell>
    <Cell><Data ss:Type="String"></Data></Cell>
    <Cell><Data ss:Type="String"></Data></Cell>
    <Cell><Data ss:Type="String">21</Data></Cell>
    <Cell><Data ss:Type="String"></Data></Cell>
    <Cell><Data ss:Type="String">7.4</Data></Cell>
    <Cell><Data ss:Type="String"></Data></Cell>
    <Cell><Data ss:Type="String"></Data></Cell>
    <Cell><Data ss:Type="String">15.6</Data></Cell>
    <Cell><Data ss:Type="String"></Data></Cell>
    <Cell><Data ss:Type="String"></Data></Cell>
    <Cell><Data ss:Type="String"></Data></Cell>
    <Cell><Data ss:Type="String">28.2</Data></Cell>
    <Cell><Data ss:Type="String"></Data></Cell>
    <Cell><Data ss:Type="String"></Data></Cell>
    <Cell><Data ss:Type="String"></Data></Cell>
    <Cell><Data ss:Type="String">30.6</Data></Cell>
    <Cell><Data ss:Type="String"></Data></Cell>
    <Cell><Data ss:Type="String"></Data></Cell>
    <Cell><Data ss:Type="String"></Data></Cell>
    <Cell><Data ss:Type="String">28.4</Data></Cell>
    <Cell><Data ss:Type="String"></Data></Cell>
    <Cell><Data ss:Type="String"></Data></Cell>
    <Cell><Data ss:Type="String"></Data></Cell>
    <Cell><Data ss:Type="String">34.2</Data></Cell>
    <Cell><Data ss:Type="String"></Data></Cell>
    <Cell><Data ss:Type="String"></Data></Cell>
    <Cell><Data ss:Type="String"></Data></Cell>
    <Cell><Data ss:Type="String">26</Data></Cell>
    <Cell><Data ss:Type="String"></Data></Cell>
    <Cell><Data ss:Type="String"></Data></Cell>
    <Cell><Data ss:Type="String"></Data></Cell>
    <Cell><Data ss:Type="String">18.8</Data></Cell>
    <Cell><Data ss:Type="String"></Data></Cell>
    <Cell><Data ss:Type="String"></Data></Cell>
    <Cell><Data ss:Type="String"></Data></Cell>
    <Cell><Data ss:Type="String">16</Data></Cell>
    <Cell><Data ss:Type="String"></Data></Cell>
    <Cell><Data ss:Type="String"></Data></Cell>
    <Cell><Data ss:Type="String"></Data></Cell>
    <Cell><Data ss:Type="String"></Data></Cell>
    <Cell><Data ss:Type="String"></Data></Cell>
    <Cell><Data ss:Type="String"></Data></Cell>
    <Cell><Data ss:Type="String"></Data></Cell>
    <Cell><Data ss:Type="String"></Data></Cell>
    <Cell><Data ss:Type="String"></Data></Cell>
    <Cell><Data ss:Type="String"></Data></Cell>
    <Cell><Data ss:Type="String"></Data></Cell>
    <Cell><Data ss:Type="String"></Data></Cell>
    <Cell><Data ss:Type="String"></Data></Cell>
    <Cell><Data ss:Type="String"></Data></Cell>
    <Cell><Data ss:Type="String"></Data></Cell>
    <Cell><Data ss:Type="String"></Data></Cell>
    <Cell><Data ss:Type="String"></Data></Cell>
    <Cell><Data ss:Type="String"></Data></Cell>
    <Cell><Data ss:Type="String"></Data></Cell>
    <Cell><Data ss:Type="String"></Data></Cell>
    <Cell><Data ss:Type="String"></Data></Cell>
    <Cell><Data ss:Type="String"></Data></Cell>
    <Cell><Data ss:Type="String"></Data></Cell>
    <Cell><Data ss:Type="String"></Data></Cell>
    <Cell><Data ss:Type="String"></Data></Cell>
    <Cell><Data ss:Type="String"></Data></Cell>
    <Cell><Data ss:Type="String"></Data></Cell>
    <Cell><Data ss:Type="String"></Data></Cell>
    <Cell><Data ss:Type="String"></Data></Cell>
    <Cell><Data ss:Type="String"></Data></Cell>
    <Cell><Data ss:Type="String"></Data></Cell>
    <Cell><Data ss:Type="String"></Data></Cell>
    <Cell><Data ss:Type="String"></Data></Cell>
    <Cell><Data ss:Type="String"></Data></Cell>
    <Cell><Data ss:Type="String"></Data></Cell>
    <Cell><Data ss:Type="String"></Data></Cell>
   </Row>
   <Row ss:AutoFitHeight="0">
    <Cell><Data ss:Type="String">51013</Data></Cell>
    <Cell><Data ss:Type="String">2012-06-30T00:00:00</Data></Cell>
    <Cell><Data ss:Type="String">F</Data></Cell>
    <Cell><Data ss:Type="String">PenF2811-S4548</Data></Cell>
    <Cell><Data ss:Type="String">30387</Data></Cell>
    <Cell><Data ss:Type="String">Dex Female Group B</Data></Cell>
    <Cell><Data ss:Type="String">1324</Data></Cell>
    <Cell><Data ss:Type="String">Dexpramipexole Female 200 mg/kg Drinking Water Survival Efficacy Study</Data></Cell>
    <Cell><Data ss:Type="String">115</Data></Cell>
    <Cell><Data ss:Type="String">Sacrificed (ALS)</Data></Cell>
    <Cell><Data ss:Type="String">14</Data></Cell>
    <Cell><Data ss:Type="String">Volume Consumed</Data></Cell>
    <Cell><Data ss:Type="String"></Data></Cell>
    <Cell><Data ss:Type="String"></Data></Cell>
    <Cell><Data ss:Type="String"></Data></Cell>
    <Cell><Data ss:Type="String">3.2</Data></Cell>
    <Cell><Data ss:Type="String"></Data></Cell>
    <Cell><Data ss:Type="String"></Data></Cell>
    <Cell><Data ss:Type="String"></Data></Cell>
    <Cell><Data ss:Type="String"></Data></Cell>
    <Cell><Data ss:Type="String">16.4</Data></Cell>
    <Cell><Data ss:Type="String">6.2</Data></Cell>
    <Cell><Data ss:Type="String"></Data></Cell>
    <Cell><Data ss:Type="String"></Data></Cell>
    <Cell><Data ss:Type="String">12.8</Data></Cell>
    <Cell><Data ss:Type="String"></Data></Cell>
    <Cell><Data ss:Type="String"></Data></Cell>
    <Cell><Data ss:Type="String"></Data></Cell>
    <Cell><Data ss:Type="String">26.4</Data></Cell>
    <Cell><Data ss:Type="String"></Data></Cell>
    <Cell><Data ss:Type="String"></Data></Cell>
    <Cell><Data ss:Type="String"></Data></Cell>
    <Cell><Data ss:Type="String">27.6</Data></Cell>
    <Cell><Data ss:Type="String"></Data></Cell>
    <Cell><Data ss:Type="String"></Data></Cell>
    <Cell><Data ss:Type="String"></Data></Cell>
    <Cell><Data ss:Type="String">22.5</Data></Cell>
    <Cell><Data ss:Type="String"></Data></Cell>
    <Cell><Data ss:Type="String"></Data></Cell>
    <Cell><Data ss:Type="String"></Data></Cell>
    <Cell><Data ss:Type="String">26.4</Data></Cell>
    <Cell><Data ss:Type="String"></Data></Cell>
    <Cell><Data ss:Type="String"></Data></Cell>
    <Cell><Data ss:Type="String"></Data></Cell>
    <Cell><Data ss:Type="String">18</Data></Cell>
    <Cell><Data ss:Type="String"></Data></Cell>
    <Cell><Data ss:Type="String"></Data></Cell>
    <Cell><Data ss:Type="String"></Data></Cell>
    <Cell><Data ss:Type="String">7.4</Data></Cell>
    <Cell><Data ss:Type="String"></Data></Cell>
    <Cell><Data ss:Type="String"></Data></Cell>
    <Cell><Data ss:Type="String"></Data></Cell>
    <Cell><Data ss:Type="String"></Data></Cell>
    <Cell><Data ss:Type="String"></Data></Cell>
    <Cell><Data ss:Type="String"></Data></Cell>
    <Cell><Data ss:Type="String"></Data></Cell>
    <Cell><Data ss:Type="String"></Data></Cell>
    <Cell><Data ss:Type="String"></Data></Cell>
    <Cell><Data ss:Type="String"></Data></Cell>
    <Cell><Data ss:Type="String"></Data></Cell>
    <Cell><Data ss:Type="String"></Data></Cell>
    <Cell><Data ss:Type="String"></Data></Cell>
    <Cell><Data ss:Type="String"></Data></Cell>
    <Cell><Data ss:Type="String"></Data></Cell>
    <Cell><Data ss:Type="String"></Data></Cell>
    <Cell><Data ss:Type="String"></Data></Cell>
    <Cell><Data ss:Type="String"></Data></Cell>
    <Cell><Data ss:Type="String"></Data></Cell>
    <Cell><Data ss:Type="String"></Data></Cell>
    <Cell><Data ss:Type="String"></Data></Cell>
    <Cell><Data ss:Type="String"></Data></Cell>
    <Cell><Data ss:Type="String"></Data></Cell>
    <Cell><Data ss:Type="String"></Data></Cell>
    <Cell><Data ss:Type="String"></Data></Cell>
    <Cell><Data ss:Type="String"></Data></Cell>
    <Cell><Data ss:Type="String"></Data></Cell>
    <Cell><Data ss:Type="String"></Data></Cell>
    <Cell><Data ss:Type="String"></Data></Cell>
    <Cell><Data ss:Type="String"></Data></Cell>
    <Cell><Data ss:Type="String"></Data></Cell>
    <Cell><Data ss:Type="String"></Data></Cell>
    <Cell><Data ss:Type="String"></Data></Cell>
    <Cell><Data ss:Type="String"></Data></Cell>
    <Cell><Data ss:Type="String"></Data></Cell>
    <Cell><Data ss:Type="String"></Data></Cell>
    <Cell><Data ss:Type="String"></Data></Cell>
   </Row>
   <Row ss:AutoFitHeight="0">
    <Cell><Data ss:Type="String">51019</Data></Cell>
    <Cell><Data ss:Type="String">2012-07-02T00:00:00</Data></Cell>
    <Cell><Data ss:Type="String">F</Data></Cell>
    <Cell><Data ss:Type="String">PenF2813-S4549</Data></Cell>
    <Cell><Data ss:Type="String">30387</Data></Cell>
    <Cell><Data ss:Type="String">Dex Female Group B</Data></Cell>
    <Cell><Data ss:Type="String">1324</Data></Cell>
    <Cell><Data ss:Type="String">Dexpramipexole Female 200 mg/kg Drinking Water Survival Efficacy Study</Data></Cell>
    <Cell><Data ss:Type="String">190</Data></Cell>
    <Cell><Data ss:Type="String">Tissue Bank </Data></Cell>
    <Cell><Data ss:Type="String">14</Data></Cell>
    <Cell><Data ss:Type="String">Volume Consumed</Data></Cell>
    <Cell><Data ss:Type="String"></Data></Cell>
    <Cell><Data ss:Type="String"></Data></Cell>
    <Cell><Data ss:Type="String">3.4</Data></Cell>
    <Cell><Data ss:Type="String"></Data></Cell>
    <Cell><Data ss:Type="String"></Data></Cell>
    <Cell><Data ss:Type="String"></Data></Cell>
    <Cell><Data ss:Type="String">18.8</Data></Cell>
    <Cell><Data ss:Type="String"></Data></Cell>
    <Cell><Data ss:Type="String">7.2</Data></Cell>
    <Cell><Data ss:Type="String"></Data></Cell>
    <Cell><Data ss:Type="String"></Data></Cell>
    <Cell><Data ss:Type="String">15.8</Data></Cell>
    <Cell><Data ss:Type="String"></Data></Cell>
    <Cell><Data ss:Type="String"></Data></Cell>
    <Cell><Data ss:Type="String"></Data></Cell>
    <Cell><Data ss:Type="String">27.8</Data></Cell>
    <Cell><Data ss:Type="String"></Data></Cell>
    <Cell><Data ss:Type="String"></Data></Cell>
    <Cell><Data ss:Type="String"></Data></Cell>
    <Cell><Data ss:Type="String">25.5</Data></Cell>
    <Cell><Data ss:Type="String"></Data></Cell>
    <Cell><Data ss:Type="String"></Data></Cell>
    <Cell><Data ss:Type="String"></Data></Cell>
    <Cell><Data ss:Type="String">26.5</Data></Cell>
    <Cell><Data ss:Type="String"></Data></Cell>
    <Cell><Data ss:Type="String"></Data></Cell>
    <Cell><Data ss:Type="String"></Data></Cell>
    <Cell><Data ss:Type="String">31</Data></Cell>
    <Cell><Data ss:Type="String"></Data></Cell>
    <Cell><Data ss:Type="String"></Data></Cell>
    <Cell><Data ss:Type="String"></Data></Cell>
    <Cell><Data ss:Type="String">27</Data></Cell>
    <Cell><Data ss:Type="String"></Data></Cell>
    <Cell><Data ss:Type="String"></Data></Cell>
    <Cell><Data ss:Type="String"></Data></Cell>
    <Cell><Data ss:Type="String">27</Data></Cell>
    <Cell><Data ss:Type="String"></Data></Cell>
    <Cell><Data ss:Type="String"></Data></Cell>
    <Cell><Data ss:Type="String"></Data></Cell>
    <Cell><Data ss:Type="String">29</Data></Cell>
    <Cell><Data ss:Type="String"></Data></Cell>
    <Cell><Data ss:Type="String"></Data></Cell>
    <Cell><Data ss:Type="String"></Data></Cell>
    <Cell><Data ss:Type="String">27.4</Data></Cell>
    <Cell><Data ss:Type="String"></Data></Cell>
    <Cell><Data ss:Type="String"></Data></Cell>
    <Cell><Data ss:Type="String"></Data></Cell>
    <Cell><Data ss:Type="String">28.6</Data></Cell>
    <Cell><Data ss:Type="String"></Data></Cell>
    <Cell><Data ss:Type="String"></Data></Cell>
    <Cell><Data ss:Type="String"></Data></Cell>
    <Cell><Data ss:Type="String">32.4</Data></Cell>
    <Cell><Data ss:Type="String"></Data></Cell>
    <Cell><Data ss:Type="String"></Data></Cell>
    <Cell><Data ss:Type="String">31.6</Data></Cell>
    <Cell><Data ss:Type="String"></Data></Cell>
    <Cell><Data ss:Type="String"></Data></Cell>
    <Cell><Data ss:Type="String">36</Data></Cell>
    <Cell><Data ss:Type="String"></Data></Cell>
    <Cell><Data ss:Type="String"></Data></Cell>
    <Cell><Data ss:Type="String">27</Data></Cell>
    <Cell><Data ss:Type="String"></Data></Cell>
    <Cell><Data ss:Type="String"></Data></Cell>
    <Cell><Data ss:Type="String">25</Data></Cell>
    <Cell><Data ss:Type="String"></Data></Cell>
    <Cell><Data ss:Type="String"></Data></Cell>
    <Cell><Data ss:Type="String">13</Data></Cell>
    <Cell><Data ss:Type="String"></Data></Cell>
    <Cell><Data ss:Type="String"></Data></Cell>
    <Cell><Data ss:Type="String">12.6</Data></Cell>
    <Cell><Data ss:Type="String"></Data></Cell>
    <Cell><Data ss:Type="String"></Data></Cell>
    <Cell><Data ss:Type="String"></Data></Cell>
    <Cell><Data ss:Type="String"></Data></Cell>
   </Row>
   <Row ss:AutoFitHeight="0">
    <Cell><Data ss:Type="String">51025</Data></Cell>
    <Cell><Data ss:Type="String">2012-06-30T00:00:00</Data></Cell>
    <Cell><Data ss:Type="String">F</Data></Cell>
    <Cell><Data ss:Type="String">PenF2814-S4549</Data></Cell>
    <Cell><Data ss:Type="String">30387</Data></Cell>
    <Cell><Data ss:Type="String">Dex Female Group B</Data></Cell>
    <Cell><Data ss:Type="String">1324</Data></Cell>
    <Cell><Data ss:Type="String">Dexpramipexole Female 200 mg/kg Drinking Water Survival Efficacy Study</Data></Cell>
    <Cell><Data ss:Type="String">175</Data></Cell>
    <Cell><Data ss:Type="String">Tissue Bank </Data></Cell>
    <Cell><Data ss:Type="String">14</Data></Cell>
    <Cell><Data ss:Type="String">Volume Consumed</Data></Cell>
    <Cell><Data ss:Type="String"></Data></Cell>
    <Cell><Data ss:Type="String"></Data></Cell>
    <Cell><Data ss:Type="String"></Data></Cell>
    <Cell><Data ss:Type="String">2.8</Data></Cell>
    <Cell><Data ss:Type="String"></Data></Cell>
    <Cell><Data ss:Type="String"></Data></Cell>
    <Cell><Data ss:Type="String"></Data></Cell>
    <Cell><Data ss:Type="String"></Data></Cell>
    <Cell><Data ss:Type="String">19</Data></Cell>
    <Cell><Data ss:Type="String">7.2</Data></Cell>
    <Cell><Data ss:Type="String"></Data></Cell>
    <Cell><Data ss:Type="String"></Data></Cell>
    <Cell><Data ss:Type="String">12.4</Data></Cell>
    <Cell><Data ss:Type="String"></Data></Cell>
    <Cell><Data ss:Type="String"></Data></Cell>
    <Cell><Data ss:Type="String"></Data></Cell>
    <Cell><Data ss:Type="String">24.8</Data></Cell>
    <Cell><Data ss:Type="String"></Data></Cell>
    <Cell><Data ss:Type="String"></Data></Cell>
    <Cell><Data ss:Type="String"></Data></Cell>
    <Cell><Data ss:Type="String">24.6</Data></Cell>
    <Cell><Data ss:Type="String"></Data></Cell>
    <Cell><Data ss:Type="String"></Data></Cell>
    <Cell><Data ss:Type="String"></Data></Cell>
    <Cell><Data ss:Type="String">26.4</Data></Cell>
    <Cell><Data ss:Type="String"></Data></Cell>
    <Cell><Data ss:Type="String"></Data></Cell>
    <Cell><Data ss:Type="String"></Data></Cell>
    <Cell><Data ss:Type="String">31</Data></Cell>
    <Cell><Data ss:Type="String"></Data></Cell>
    <Cell><Data ss:Type="String"></Data></Cell>
    <Cell><Data ss:Type="String"></Data></Cell>
    <Cell><Data ss:Type="String">26</Data></Cell>
    <Cell><Data ss:Type="String"></Data></Cell>
    <Cell><Data ss:Type="String"></Data></Cell>
    <Cell><Data ss:Type="String"></Data></Cell>
    <Cell><Data ss:Type="String">27.8</Data></Cell>
    <Cell><Data ss:Type="String"></Data></Cell>
    <Cell><Data ss:Type="String"></Data></Cell>
    <Cell><Data ss:Type="String"></Data></Cell>
    <Cell><Data ss:Type="String">29</Data></Cell>
    <Cell><Data ss:Type="String"></Data></Cell>
    <Cell><Data ss:Type="String"></Data></Cell>
    <Cell><Data ss:Type="String"></Data></Cell>
    <Cell><Data ss:Type="String">26.8</Data></Cell>
    <Cell><Data ss:Type="String"></Data></Cell>
    <Cell><Data ss:Type="String"></Data></Cell>
    <Cell><Data ss:Type="String"></Data></Cell>
    <Cell><Data ss:Type="String">27.2</Data></Cell>
    <Cell><Data ss:Type="String"></Data></Cell>
    <Cell><Data ss:Type="String"></Data></Cell>
    <Cell><Data ss:Type="String"></Data></Cell>
    <Cell><Data ss:Type="String">27.4</Data></Cell>
    <Cell><Data ss:Type="String"></Data></Cell>
    <Cell><Data ss:Type="String"></Data></Cell>
    <Cell><Data ss:Type="String">23.6</Data></Cell>
    <Cell><Data ss:Type="String"></Data></Cell>
    <Cell><Data ss:Type="String"></Data></Cell>
    <Cell><Data ss:Type="String">25</Data></Cell>
    <Cell><Data ss:Type="String"></Data></Cell>
    <Cell><Data ss:Type="String"></Data></Cell>
    <Cell><Data ss:Type="String">18</Data></Cell>
    <Cell><Data ss:Type="String"></Data></Cell>
    <Cell><Data ss:Type="String"></Data></Cell>
    <Cell><Data ss:Type="String">14.4</Data></Cell>
    <Cell><Data ss:Type="String"></Data></Cell>
    <Cell><Data ss:Type="String"></Data></Cell>
    <Cell><Data ss:Type="String"></Data></Cell>
    <Cell><Data ss:Type="String"></Data></Cell>
    <Cell><Data ss:Type="String"></Data></Cell>
    <Cell><Data ss:Type="String"></Data></Cell>
    <Cell><Data ss:Type="String"></Data></Cell>
    <Cell><Data ss:Type="String"></Data></Cell>
    <Cell><Data ss:Type="String"></Data></Cell>
   </Row>
   <Row ss:AutoFitHeight="0">
    <Cell><Data ss:Type="String">51027</Data></Cell>
    <Cell><Data ss:Type="String">2012-06-30T00:00:00</Data></Cell>
    <Cell><Data ss:Type="String">F</Data></Cell>
    <Cell><Data ss:Type="String">PenF2814-S4549</Data></Cell>
    <Cell><Data ss:Type="String">30387</Data></Cell>
    <Cell><Data ss:Type="String">Dex Female Group B</Data></Cell>
    <Cell><Data ss:Type="String">1324</Data></Cell>
    <Cell><Data ss:Type="String">Dexpramipexole Female 200 mg/kg Drinking Water Survival Efficacy Study</Data></Cell>
    <Cell><Data ss:Type="String">162</Data></Cell>
    <Cell><Data ss:Type="String">Sacrificed (ALS)</Data></Cell>
    <Cell><Data ss:Type="String">14</Data></Cell>
    <Cell><Data ss:Type="String">Volume Consumed</Data></Cell>
    <Cell><Data ss:Type="String"></Data></Cell>
    <Cell><Data ss:Type="String"></Data></Cell>
    <Cell><Data ss:Type="String"></Data></Cell>
    <Cell><Data ss:Type="String">2.6</Data></Cell>
    <Cell><Data ss:Type="String"></Data></Cell>
    <Cell><Data ss:Type="String"></Data></Cell>
    <Cell><Data ss:Type="String"></Data></Cell>
    <Cell><Data ss:Type="String"></Data></Cell>
    <Cell><Data ss:Type="String">18.8</Data></Cell>
    <Cell><Data ss:Type="String">7</Data></Cell>
    <Cell><Data ss:Type="String"></Data></Cell>
    <Cell><Data ss:Type="String"></Data></Cell>
    <Cell><Data ss:Type="String">13.4</Data></Cell>
    <Cell><Data ss:Type="String"></Data></Cell>
    <Cell><Data ss:Type="String"></Data></Cell>
    <Cell><Data ss:Type="String"></Data></Cell>
    <Cell><Data ss:Type="String">26</Data></Cell>
    <Cell><Data ss:Type="String"></Data></Cell>
    <Cell><Data ss:Type="String"></Data></Cell>
    <Cell><Data ss:Type="String"></Data></Cell>
    <Cell><Data ss:Type="String">24.5</Data></Cell>
    <Cell><Data ss:Type="String"></Data></Cell>
    <Cell><Data ss:Type="String"></Data></Cell>
    <Cell><Data ss:Type="String"></Data></Cell>
    <Cell><Data ss:Type="String">23.5</Data></Cell>
    <Cell><Data ss:Type="String"></Data></Cell>
    <Cell><Data ss:Type="String"></Data></Cell>
    <Cell><Data ss:Type="String"></Data></Cell>
    <Cell><Data ss:Type="String">28</Data></Cell>
    <Cell><Data ss:Type="String"></Data></Cell>
    <Cell><Data ss:Type="String"></Data></Cell>
    <Cell><Data ss:Type="String"></Data></Cell>
    <Cell><Data ss:Type="String">22</Data></Cell>
    <Cell><Data ss:Type="String"></Data></Cell>
    <Cell><Data ss:Type="String"></Data></Cell>
    <Cell><Data ss:Type="String"></Data></Cell>
    <Cell><Data ss:Type="String">25.8</Data></Cell>
    <Cell><Data ss:Type="String"></Data></Cell>
    <Cell><Data ss:Type="String"></Data></Cell>
    <Cell><Data ss:Type="String"></Data></Cell>
    <Cell><Data ss:Type="String">18</Data></Cell>
    <Cell><Data ss:Type="String"></Data></Cell>
    <Cell><Data ss:Type="String"></Data></Cell>
    <Cell><Data ss:Type="String"></Data></Cell>
    <Cell><Data ss:Type="String">25</Data></Cell>
    <Cell><Data ss:Type="String"></Data></Cell>
    <Cell><Data ss:Type="String"></Data></Cell>
    <Cell><Data ss:Type="String"></Data></Cell>
    <Cell><Data ss:Type="String">25.2</Data></Cell>
    <Cell><Data ss:Type="String"></Data></Cell>
    <Cell><Data ss:Type="String"></Data></Cell>
    <Cell><Data ss:Type="String"></Data></Cell>
    <Cell><Data ss:Type="String">22</Data></Cell>
    <Cell><Data ss:Type="String"></Data></Cell>
    <Cell><Data ss:Type="String"></Data></Cell>
    <Cell><Data ss:Type="String">13.7</Data></Cell>
    <Cell><Data ss:Type="String"></Data></Cell>
    <Cell><Data ss:Type="String"></Data></Cell>
    <Cell><Data ss:Type="String">34</Data></Cell>
    <Cell><Data ss:Type="String"></Data></Cell>
    <Cell><Data ss:Type="String"></Data></Cell>
    <Cell><Data ss:Type="String"></Data></Cell>
    <Cell><Data ss:Type="String"></Data></Cell>
    <Cell><Data ss:Type="String"></Data></Cell>
    <Cell><Data ss:Type="String"></Data></Cell>
    <Cell><Data ss:Type="String"></Data></Cell>
    <Cell><Data ss:Type="String"></Data></Cell>
    <Cell><Data ss:Type="String"></Data></Cell>
    <Cell><Data ss:Type="String"></Data></Cell>
    <Cell><Data ss:Type="String"></Data></Cell>
    <Cell><Data ss:Type="String"></Data></Cell>
    <Cell><Data ss:Type="String"></Data></Cell>
    <Cell><Data ss:Type="String"></Data></Cell>
    <Cell><Data ss:Type="String"></Data></Cell>
   </Row>
   <Row ss:AutoFitHeight="0">
    <Cell><Data ss:Type="String">51035</Data></Cell>
    <Cell><Data ss:Type="String">2012-07-04T00:00:00</Data></Cell>
    <Cell><Data ss:Type="String">F</Data></Cell>
    <Cell><Data ss:Type="String">PenF2820-S4552</Data></Cell>
    <Cell><Data ss:Type="String">30387</Data></Cell>
    <Cell><Data ss:Type="String">Dex Female Group B</Data></Cell>
    <Cell><Data ss:Type="String">1324</Data></Cell>
    <Cell><Data ss:Type="String">Dexpramipexole Female 200 mg/kg Drinking Water Survival Efficacy Study</Data></Cell>
    <Cell><Data ss:Type="String">129</Data></Cell>
    <Cell><Data ss:Type="String">Sacrificed (ALS)</Data></Cell>
    <Cell><Data ss:Type="String">14</Data></Cell>
    <Cell><Data ss:Type="String">Volume Consumed</Data></Cell>
    <Cell><Data ss:Type="String">3.4</Data></Cell>
    <Cell><Data ss:Type="String"></Data></Cell>
    <Cell><Data ss:Type="String"></Data></Cell>
    <Cell><Data ss:Type="String"></Data></Cell>
    <Cell><Data ss:Type="String">26</Data></Cell>
    <Cell><Data ss:Type="String"></Data></Cell>
    <Cell><Data ss:Type="String">9.6</Data></Cell>
    <Cell><Data ss:Type="String"></Data></Cell>
    <Cell><Data ss:Type="String"></Data></Cell>
    <Cell><Data ss:Type="String">21.6</Data></Cell>
    <Cell><Data ss:Type="String"></Data></Cell>
    <Cell><Data ss:Type="String"></Data></Cell>
    <Cell><Data ss:Type="String"></Data></Cell>
    <Cell><Data ss:Type="String">38</Data></Cell>
    <Cell><Data ss:Type="String"></Data></Cell>
    <Cell><Data ss:Type="String"></Data></Cell>
    <Cell><Data ss:Type="String"></Data></Cell>
    <Cell><Data ss:Type="String">35.6</Data></Cell>
    <Cell><Data ss:Type="String"></Data></Cell>
    <Cell><Data ss:Type="String"></Data></Cell>
    <Cell><Data ss:Type="String"></Data></Cell>
    <Cell><Data ss:Type="String">37.5</Data></Cell>
    <Cell><Data ss:Type="String"></Data></Cell>
    <Cell><Data ss:Type="String"></Data></Cell>
    <Cell><Data ss:Type="String"></Data></Cell>
    <Cell><Data ss:Type="String">42.2</Data></Cell>
    <Cell><Data ss:Type="String"></Data></Cell>
    <Cell><Data ss:Type="String"></Data></Cell>
    <Cell><Data ss:Type="String"></Data></Cell>
    <Cell><Data ss:Type="String">34</Data></Cell>
    <Cell><Data ss:Type="String"></Data></Cell>
    <Cell><Data ss:Type="String"></Data></Cell>
    <Cell><Data ss:Type="String"></Data></Cell>
    <Cell><Data ss:Type="String">38.5</Data></Cell>
    <Cell><Data ss:Type="String"></Data></Cell>
    <Cell><Data ss:Type="String"></Data></Cell>
    <Cell><Data ss:Type="String"></Data></Cell>
    <Cell><Data ss:Type="String">37</Data></Cell>
    <Cell><Data ss:Type="String"></Data></Cell>
    <Cell><Data ss:Type="String"></Data></Cell>
    <Cell><Data ss:Type="String"></Data></Cell>
    <Cell><Data ss:Type="String">23.5</Data></Cell>
    <Cell><Data ss:Type="String"></Data></Cell>
    <Cell><Data ss:Type="String"></Data></Cell>
    <Cell><Data ss:Type="String"></Data></Cell>
    <Cell><Data ss:Type="String"></Data></Cell>
    <Cell><Data ss:Type="String"></Data></Cell>
    <Cell><Data ss:Type="String"></Data></Cell>
    <Cell><Data ss:Type="String"></Data></Cell>
    <Cell><Data ss:Type="String"></Data></Cell>
    <Cell><Data ss:Type="String"></Data></Cell>
    <Cell><Data ss:Type="String"></Data></Cell>
    <Cell><Data ss:Type="String"></Data></Cell>
    <Cell><Data ss:Type="String"></Data></Cell>
    <Cell><Data ss:Type="String"></Data></Cell>
    <Cell><Data ss:Type="String"></Data></Cell>
    <Cell><Data ss:Type="String"></Data></Cell>
    <Cell><Data ss:Type="String"></Data></Cell>
    <Cell><Data ss:Type="String"></Data></Cell>
    <Cell><Data ss:Type="String"></Data></Cell>
    <Cell><Data ss:Type="String"></Data></Cell>
    <Cell><Data ss:Type="String"></Data></Cell>
    <Cell><Data ss:Type="String"></Data></Cell>
    <Cell><Data ss:Type="String"></Data></Cell>
    <Cell><Data ss:Type="String"></Data></Cell>
    <Cell><Data ss:Type="String"></Data></Cell>
    <Cell><Data ss:Type="String"></Data></Cell>
    <Cell><Data ss:Type="String"></Data></Cell>
    <Cell><Data ss:Type="String"></Data></Cell>
    <Cell><Data ss:Type="String"></Data></Cell>
    <Cell><Data ss:Type="String"></Data></Cell>
    <Cell><Data ss:Type="String"></Data></Cell>
    <Cell><Data ss:Type="String"></Data></Cell>
    <Cell><Data ss:Type="String"></Data></Cell>
   </Row>
   <Row ss:AutoFitHeight="0">
    <Cell><Data ss:Type="String">51038</Data></Cell>
    <Cell><Data ss:Type="String">2012-07-04T00:00:00</Data></Cell>
    <Cell><Data ss:Type="String">F</Data></Cell>
    <Cell><Data ss:Type="String">PenF2820-S4552</Data></Cell>
    <Cell><Data ss:Type="String">30387</Data></Cell>
    <Cell><Data ss:Type="String">Dex Female Group B</Data></Cell>
    <Cell><Data ss:Type="String">1324</Data></Cell>
    <Cell><Data ss:Type="String">Dexpramipexole Female 200 mg/kg Drinking Water Survival Efficacy Study</Data></Cell>
    <Cell><Data ss:Type="String">149</Data></Cell>
    <Cell><Data ss:Type="String">Sacrificed (ALS)</Data></Cell>
    <Cell><Data ss:Type="String">14</Data></Cell>
    <Cell><Data ss:Type="String">Volume Consumed</Data></Cell>
    <Cell><Data ss:Type="String">3.6</Data></Cell>
    <Cell><Data ss:Type="String"></Data></Cell>
    <Cell><Data ss:Type="String"></Data></Cell>
    <Cell><Data ss:Type="String"></Data></Cell>
    <Cell><Data ss:Type="String">19</Data></Cell>
    <Cell><Data ss:Type="String"></Data></Cell>
    <Cell><Data ss:Type="String">6.2</Data></Cell>
    <Cell><Data ss:Type="String"></Data></Cell>
    <Cell><Data ss:Type="String"></Data></Cell>
    <Cell><Data ss:Type="String">13.6</Data></Cell>
    <Cell><Data ss:Type="String"></Data></Cell>
    <Cell><Data ss:Type="String"></Data></Cell>
    <Cell><Data ss:Type="String"></Data></Cell>
    <Cell><Data ss:Type="String">24.8</Data></Cell>
    <Cell><Data ss:Type="String"></Data></Cell>
    <Cell><Data ss:Type="String"></Data></Cell>
    <Cell><Data ss:Type="String"></Data></Cell>
    <Cell><Data ss:Type="String">23.8</Data></Cell>
    <Cell><Data ss:Type="String"></Data></Cell>
    <Cell><Data ss:Type="String"></Data></Cell>
    <Cell><Data ss:Type="String"></Data></Cell>
    <Cell><Data ss:Type="String">24.4</Data></Cell>
    <Cell><Data ss:Type="String"></Data></Cell>
    <Cell><Data ss:Type="String"></Data></Cell>
    <Cell><Data ss:Type="String"></Data></Cell>
    <Cell><Data ss:Type="String">28.2</Data></Cell>
    <Cell><Data ss:Type="String"></Data></Cell>
    <Cell><Data ss:Type="String"></Data></Cell>
    <Cell><Data ss:Type="String"></Data></Cell>
    <Cell><Data ss:Type="String">25</Data></Cell>
    <Cell><Data ss:Type="String"></Data></Cell>
    <Cell><Data ss:Type="String"></Data></Cell>
    <Cell><Data ss:Type="String"></Data></Cell>
    <Cell><Data ss:Type="String">24.6</Data></Cell>
    <Cell><Data ss:Type="String"></Data></Cell>
    <Cell><Data ss:Type="String"></Data></Cell>
    <Cell><Data ss:Type="String"></Data></Cell>
    <Cell><Data ss:Type="String">27</Data></Cell>
    <Cell><Data ss:Type="String"></Data></Cell>
    <Cell><Data ss:Type="String"></Data></Cell>
    <Cell><Data ss:Type="String"></Data></Cell>
    <Cell><Data ss:Type="String">25</Data></Cell>
    <Cell><Data ss:Type="String"></Data></Cell>
    <Cell><Data ss:Type="String"></Data></Cell>
    <Cell><Data ss:Type="String"></Data></Cell>
    <Cell><Data ss:Type="String">19</Data></Cell>
    <Cell><Data ss:Type="String"></Data></Cell>
    <Cell><Data ss:Type="String"></Data></Cell>
    <Cell><Data ss:Type="String"></Data></Cell>
    <Cell><Data ss:Type="String">10.8</Data></Cell>
    <Cell><Data ss:Type="String"></Data></Cell>
    <Cell><Data ss:Type="String"></Data></Cell>
    <Cell><Data ss:Type="String"></Data></Cell>
    <Cell><Data ss:Type="String">12.6</Data></Cell>
    <Cell><Data ss:Type="String"></Data></Cell>
    <Cell><Data ss:Type="String"></Data></Cell>
    <Cell><Data ss:Type="String"></Data></Cell>
    <Cell><Data ss:Type="String"></Data></Cell>
    <Cell><Data ss:Type="String"></Data></Cell>
    <Cell><Data ss:Type="String"></Data></Cell>
    <Cell><Data ss:Type="String"></Data></Cell>
    <Cell><Data ss:Type="String"></Data></Cell>
    <Cell><Data ss:Type="String"></Data></Cell>
    <Cell><Data ss:Type="String"></Data></Cell>
    <Cell><Data ss:Type="String"></Data></Cell>
    <Cell><Data ss:Type="String"></Data></Cell>
    <Cell><Data ss:Type="String"></Data></Cell>
    <Cell><Data ss:Type="String"></Data></Cell>
    <Cell><Data ss:Type="String"></Data></Cell>
    <Cell><Data ss:Type="String"></Data></Cell>
    <Cell><Data ss:Type="String"></Data></Cell>
    <Cell><Data ss:Type="String"></Data></Cell>
    <Cell><Data ss:Type="String"></Data></Cell>
    <Cell><Data ss:Type="String"></Data></Cell>
   </Row>
   <Row ss:AutoFitHeight="0">
    <Cell><Data ss:Type="String">51040</Data></Cell>
    <Cell><Data ss:Type="String">2012-07-04T00:00:00</Data></Cell>
    <Cell><Data ss:Type="String">F</Data></Cell>
    <Cell><Data ss:Type="String">PenF2820-S4552</Data></Cell>
    <Cell><Data ss:Type="String">30387</Data></Cell>
    <Cell><Data ss:Type="String">Dex Female Group B</Data></Cell>
    <Cell><Data ss:Type="String">1324</Data></Cell>
    <Cell><Data ss:Type="String">Dexpramipexole Female 200 mg/kg Drinking Water Survival Efficacy Study</Data></Cell>
    <Cell><Data ss:Type="String">145</Data></Cell>
    <Cell><Data ss:Type="String">Sacrificed (ALS)</Data></Cell>
    <Cell><Data ss:Type="String">14</Data></Cell>
    <Cell><Data ss:Type="String">Volume Consumed</Data></Cell>
    <Cell><Data ss:Type="String">1.8</Data></Cell>
    <Cell><Data ss:Type="String"></Data></Cell>
    <Cell><Data ss:Type="String"></Data></Cell>
    <Cell><Data ss:Type="String"></Data></Cell>
    <Cell><Data ss:Type="String">16.2</Data></Cell>
    <Cell><Data ss:Type="String"></Data></Cell>
    <Cell><Data ss:Type="String">6</Data></Cell>
    <Cell><Data ss:Type="String"></Data></Cell>
    <Cell><Data ss:Type="String"></Data></Cell>
    <Cell><Data ss:Type="String">11.6</Data></Cell>
    <Cell><Data ss:Type="String"></Data></Cell>
    <Cell><Data ss:Type="String"></Data></Cell>
    <Cell><Data ss:Type="String"></Data></Cell>
    <Cell><Data ss:Type="String">21.8</Data></Cell>
    <Cell><Data ss:Type="String"></Data></Cell>
    <Cell><Data ss:Type="String"></Data></Cell>
    <Cell><Data ss:Type="String"></Data></Cell>
    <Cell><Data ss:Type="String">22.4</Data></Cell>
    <Cell><Data ss:Type="String"></Data></Cell>
    <Cell><Data ss:Type="String"></Data></Cell>
    <Cell><Data ss:Type="String"></Data></Cell>
    <Cell><Data ss:Type="String">19.2</Data></Cell>
    <Cell><Data ss:Type="String"></Data></Cell>
    <Cell><Data ss:Type="String"></Data></Cell>
    <Cell><Data ss:Type="String"></Data></Cell>
    <Cell><Data ss:Type="String">22.6</Data></Cell>
    <Cell><Data ss:Type="String"></Data></Cell>
    <Cell><Data ss:Type="String"></Data></Cell>
    <Cell><Data ss:Type="String"></Data></Cell>
    <Cell><Data ss:Type="String">21</Data></Cell>
    <Cell><Data ss:Type="String"></Data></Cell>
    <Cell><Data ss:Type="String"></Data></Cell>
    <Cell><Data ss:Type="String"></Data></Cell>
    <Cell><Data ss:Type="String">21.6</Data></Cell>
    <Cell><Data ss:Type="String"></Data></Cell>
    <Cell><Data ss:Type="String"></Data></Cell>
    <Cell><Data ss:Type="String"></Data></Cell>
    <Cell><Data ss:Type="String">21</Data></Cell>
    <Cell><Data ss:Type="String"></Data></Cell>
    <Cell><Data ss:Type="String"></Data></Cell>
    <Cell><Data ss:Type="String"></Data></Cell>
    <Cell><Data ss:Type="String">17.2</Data></Cell>
    <Cell><Data ss:Type="String"></Data></Cell>
    <Cell><Data ss:Type="String"></Data></Cell>
    <Cell><Data ss:Type="String"></Data></Cell>
    <Cell><Data ss:Type="String">14.5</Data></Cell>
    <Cell><Data ss:Type="String"></Data></Cell>
    <Cell><Data ss:Type="String"></Data></Cell>
    <Cell><Data ss:Type="String"></Data></Cell>
    <Cell><Data ss:Type="String">8</Data></Cell>
    <Cell><Data ss:Type="String"></Data></Cell>
    <Cell><Data ss:Type="String"></Data></Cell>
    <Cell><Data ss:Type="String"></Data></Cell>
    <Cell><Data ss:Type="String">8.6</Data></Cell>
    <Cell><Data ss:Type="String"></Data></Cell>
    <Cell><Data ss:Type="String"></Data></Cell>
    <Cell><Data ss:Type="String"></Data></Cell>
    <Cell><Data ss:Type="String"></Data></Cell>
    <Cell><Data ss:Type="String"></Data></Cell>
    <Cell><Data ss:Type="String"></Data></Cell>
    <Cell><Data ss:Type="String"></Data></Cell>
    <Cell><Data ss:Type="String"></Data></Cell>
    <Cell><Data ss:Type="String"></Data></Cell>
    <Cell><Data ss:Type="String"></Data></Cell>
    <Cell><Data ss:Type="String"></Data></Cell>
    <Cell><Data ss:Type="String"></Data></Cell>
    <Cell><Data ss:Type="String"></Data></Cell>
    <Cell><Data ss:Type="String"></Data></Cell>
    <Cell><Data ss:Type="String"></Data></Cell>
    <Cell><Data ss:Type="String"></Data></Cell>
    <Cell><Data ss:Type="String"></Data></Cell>
    <Cell><Data ss:Type="String"></Data></Cell>
    <Cell><Data ss:Type="String"></Data></Cell>
    <Cell><Data ss:Type="String"></Data></Cell>
   </Row>
   <Row ss:AutoFitHeight="0">
    <Cell><Data ss:Type="String">51043</Data></Cell>
    <Cell><Data ss:Type="String">2012-07-03T00:00:00</Data></Cell>
    <Cell><Data ss:Type="String">F</Data></Cell>
    <Cell><Data ss:Type="String">PenF2829-S4557</Data></Cell>
    <Cell><Data ss:Type="String">30387</Data></Cell>
    <Cell><Data ss:Type="String">Dex Female Group B</Data></Cell>
    <Cell><Data ss:Type="String">1324</Data></Cell>
    <Cell><Data ss:Type="String">Dexpramipexole Female 200 mg/kg Drinking Water Survival Efficacy Study</Data></Cell>
    <Cell><Data ss:Type="String">122</Data></Cell>
    <Cell><Data ss:Type="String">Sacrificed (ALS)</Data></Cell>
    <Cell><Data ss:Type="String">14</Data></Cell>
    <Cell><Data ss:Type="String">Volume Consumed</Data></Cell>
    <Cell><Data ss:Type="String"></Data></Cell>
    <Cell><Data ss:Type="String">3</Data></Cell>
    <Cell><Data ss:Type="String"></Data></Cell>
    <Cell><Data ss:Type="String"></Data></Cell>
    <Cell><Data ss:Type="String"></Data></Cell>
    <Cell><Data ss:Type="String">17.6</Data></Cell>
    <Cell><Data ss:Type="String"></Data></Cell>
    <Cell><Data ss:Type="String">5.4</Data></Cell>
    <Cell><Data ss:Type="String"></Data></Cell>
    <Cell><Data ss:Type="String"></Data></Cell>
    <Cell><Data ss:Type="String">10.6</Data></Cell>
    <Cell><Data ss:Type="String"></Data></Cell>
    <Cell><Data ss:Type="String"></Data></Cell>
    <Cell><Data ss:Type="String"></Data></Cell>
    <Cell><Data ss:Type="String">20</Data></Cell>
    <Cell><Data ss:Type="String"></Data></Cell>
    <Cell><Data ss:Type="String"></Data></Cell>
    <Cell><Data ss:Type="String"></Data></Cell>
    <Cell><Data ss:Type="String">19.6</Data></Cell>
    <Cell><Data ss:Type="String"></Data></Cell>
    <Cell><Data ss:Type="String"></Data></Cell>
    <Cell><Data ss:Type="String"></Data></Cell>
    <Cell><Data ss:Type="String">18.8</Data></Cell>
    <Cell><Data ss:Type="String"></Data></Cell>
    <Cell><Data ss:Type="String"></Data></Cell>
    <Cell><Data ss:Type="String"></Data></Cell>
    <Cell><Data ss:Type="String">22</Data></Cell>
    <Cell><Data ss:Type="String"></Data></Cell>
    <Cell><Data ss:Type="String"></Data></Cell>
    <Cell><Data ss:Type="String"></Data></Cell>
    <Cell><Data ss:Type="String">18</Data></Cell>
    <Cell><Data ss:Type="String"></Data></Cell>
    <Cell><Data ss:Type="String"></Data></Cell>
    <Cell><Data ss:Type="String"></Data></Cell>
    <Cell><Data ss:Type="String">12</Data></Cell>
    <Cell><Data ss:Type="String"></Data></Cell>
    <Cell><Data ss:Type="String"></Data></Cell>
    <Cell><Data ss:Type="String"></Data></Cell>
    <Cell><Data ss:Type="String">6</Data></Cell>
    <Cell><Data ss:Type="String"></Data></Cell>
    <Cell><Data ss:Type="String"></Data></Cell>
    <Cell><Data ss:Type="String"></Data></Cell>
    <Cell><Data ss:Type="String"></Data></Cell>
    <Cell><Data ss:Type="String"></Data></Cell>
    <Cell><Data ss:Type="String"></Data></Cell>
    <Cell><Data ss:Type="String"></Data></Cell>
    <Cell><Data ss:Type="String"></Data></Cell>
    <Cell><Data ss:Type="String"></Data></Cell>
    <Cell><Data ss:Type="String"></Data></Cell>
    <Cell><Data ss:Type="String"></Data></Cell>
    <Cell><Data ss:Type="String"></Data></Cell>
    <Cell><Data ss:Type="String"></Data></Cell>
    <Cell><Data ss:Type="String"></Data></Cell>
    <Cell><Data ss:Type="String"></Data></Cell>
    <Cell><Data ss:Type="String"></Data></Cell>
    <Cell><Data ss:Type="String"></Data></Cell>
    <Cell><Data ss:Type="String"></Data></Cell>
    <Cell><Data ss:Type="String"></Data></Cell>
    <Cell><Data ss:Type="String"></Data></Cell>
    <Cell><Data ss:Type="String"></Data></Cell>
    <Cell><Data ss:Type="String"></Data></Cell>
    <Cell><Data ss:Type="String"></Data></Cell>
    <Cell><Data ss:Type="String"></Data></Cell>
    <Cell><Data ss:Type="String"></Data></Cell>
    <Cell><Data ss:Type="String"></Data></Cell>
    <Cell><Data ss:Type="String"></Data></Cell>
    <Cell><Data ss:Type="String"></Data></Cell>
    <Cell><Data ss:Type="String"></Data></Cell>
    <Cell><Data ss:Type="String"></Data></Cell>
    <Cell><Data ss:Type="String"></Data></Cell>
    <Cell><Data ss:Type="String"></Data></Cell>
    <Cell><Data ss:Type="String"></Data></Cell>
    <Cell><Data ss:Type="String"></Data></Cell>
    <Cell><Data ss:Type="String"></Data></Cell>
   </Row>
   <Row ss:AutoFitHeight="0">
    <Cell><Data ss:Type="String">51045</Data></Cell>
    <Cell><Data ss:Type="String">2012-07-03T00:00:00</Data></Cell>
    <Cell><Data ss:Type="String">F</Data></Cell>
    <Cell><Data ss:Type="String">PenF2829-S4557</Data></Cell>
    <Cell><Data ss:Type="String">30387</Data></Cell>
    <Cell><Data ss:Type="String">Dex Female Group B</Data></Cell>
    <Cell><Data ss:Type="String">1324</Data></Cell>
    <Cell><Data ss:Type="String">Dexpramipexole Female 200 mg/kg Drinking Water Survival Efficacy Study</Data></Cell>
    <Cell><Data ss:Type="String">137</Data></Cell>
    <Cell><Data ss:Type="String">Sacrificed (ALS)</Data></Cell>
    <Cell><Data ss:Type="String">14</Data></Cell>
    <Cell><Data ss:Type="String">Volume Consumed</Data></Cell>
    <Cell><Data ss:Type="String"></Data></Cell>
    <Cell><Data ss:Type="String">3</Data></Cell>
    <Cell><Data ss:Type="String"></Data></Cell>
    <Cell><Data ss:Type="String"></Data></Cell>
    <Cell><Data ss:Type="String"></Data></Cell>
    <Cell><Data ss:Type="String">18</Data></Cell>
    <Cell><Data ss:Type="String"></Data></Cell>
    <Cell><Data ss:Type="String">6.4</Data></Cell>
    <Cell><Data ss:Type="String"></Data></Cell>
    <Cell><Data ss:Type="String"></Data></Cell>
    <Cell><Data ss:Type="String">14</Data></Cell>
    <Cell><Data ss:Type="String"></Data></Cell>
    <Cell><Data ss:Type="String"></Data></Cell>
    <Cell><Data ss:Type="String"></Data></Cell>
    <Cell><Data ss:Type="String">26</Data></Cell>
    <Cell><Data ss:Type="String"></Data></Cell>
    <Cell><Data ss:Type="String"></Data></Cell>
    <Cell><Data ss:Type="String"></Data></Cell>
    <Cell><Data ss:Type="String">25</Data></Cell>
    <Cell><Data ss:Type="String"></Data></Cell>
    <Cell><Data ss:Type="String"></Data></Cell>
    <Cell><Data ss:Type="String"></Data></Cell>
    <Cell><Data ss:Type="String">24.5</Data></Cell>
    <Cell><Data ss:Type="String"></Data></Cell>
    <Cell><Data ss:Type="String"></Data></Cell>
    <Cell><Data ss:Type="String"></Data></Cell>
    <Cell><Data ss:Type="String">21.2</Data></Cell>
    <Cell><Data ss:Type="String"></Data></Cell>
    <Cell><Data ss:Type="String"></Data></Cell>
    <Cell><Data ss:Type="String"></Data></Cell>
    <Cell><Data ss:Type="String">23</Data></Cell>
    <Cell><Data ss:Type="String"></Data></Cell>
    <Cell><Data ss:Type="String"></Data></Cell>
    <Cell><Data ss:Type="String"></Data></Cell>
    <Cell><Data ss:Type="String">24.8</Data></Cell>
    <Cell><Data ss:Type="String"></Data></Cell>
    <Cell><Data ss:Type="String"></Data></Cell>
    <Cell><Data ss:Type="String"></Data></Cell>
    <Cell><Data ss:Type="String">22</Data></Cell>
    <Cell><Data ss:Type="String"></Data></Cell>
    <Cell><Data ss:Type="String"></Data></Cell>
    <Cell><Data ss:Type="String"></Data></Cell>
    <Cell><Data ss:Type="String">18.4</Data></Cell>
    <Cell><Data ss:Type="String"></Data></Cell>
    <Cell><Data ss:Type="String"></Data></Cell>
    <Cell><Data ss:Type="String"></Data></Cell>
    <Cell><Data ss:Type="String">11.4</Data></Cell>
    <Cell><Data ss:Type="String"></Data></Cell>
    <Cell><Data ss:Type="String"></Data></Cell>
    <Cell><Data ss:Type="String"></Data></Cell>
    <Cell><Data ss:Type="String"></Data></Cell>
    <Cell><Data ss:Type="String"></Data></Cell>
    <Cell><Data ss:Type="String"></Data></Cell>
    <Cell><Data ss:Type="String"></Data></Cell>
    <Cell><Data ss:Type="String"></Data></Cell>
    <Cell><Data ss:Type="String"></Data></Cell>
    <Cell><Data ss:Type="String"></Data></Cell>
    <Cell><Data ss:Type="String"></Data></Cell>
    <Cell><Data ss:Type="String"></Data></Cell>
    <Cell><Data ss:Type="String"></Data></Cell>
    <Cell><Data ss:Type="String"></Data></Cell>
    <Cell><Data ss:Type="String"></Data></Cell>
    <Cell><Data ss:Type="String"></Data></Cell>
    <Cell><Data ss:Type="String"></Data></Cell>
    <Cell><Data ss:Type="String"></Data></Cell>
    <Cell><Data ss:Type="String"></Data></Cell>
    <Cell><Data ss:Type="String"></Data></Cell>
    <Cell><Data ss:Type="String"></Data></Cell>
    <Cell><Data ss:Type="String"></Data></Cell>
    <Cell><Data ss:Type="String"></Data></Cell>
    <Cell><Data ss:Type="String"></Data></Cell>
    <Cell><Data ss:Type="String"></Data></Cell>
    <Cell><Data ss:Type="String"></Data></Cell>
    <Cell><Data ss:Type="String"></Data></Cell>
   </Row>
   <Row ss:AutoFitHeight="0">
    <Cell><Data ss:Type="String">51061</Data></Cell>
    <Cell><Data ss:Type="String">2012-07-04T00:00:00</Data></Cell>
    <Cell><Data ss:Type="String">F</Data></Cell>
    <Cell><Data ss:Type="String">PenF2842-S4563</Data></Cell>
    <Cell><Data ss:Type="String">30387</Data></Cell>
    <Cell><Data ss:Type="String">Dex Female Group B</Data></Cell>
    <Cell><Data ss:Type="String">1324</Data></Cell>
    <Cell><Data ss:Type="String">Dexpramipexole Female 200 mg/kg Drinking Water Survival Efficacy Study</Data></Cell>
    <Cell><Data ss:Type="String">135</Data></Cell>
    <Cell><Data ss:Type="String">Sacrificed (ALS)</Data></Cell>
    <Cell><Data ss:Type="String">14</Data></Cell>
    <Cell><Data ss:Type="String">Volume Consumed</Data></Cell>
    <Cell><Data ss:Type="String">4.4</Data></Cell>
    <Cell><Data ss:Type="String"></Data></Cell>
    <Cell><Data ss:Type="String"></Data></Cell>
    <Cell><Data ss:Type="String"></Data></Cell>
    <Cell><Data ss:Type="String">21</Data></Cell>
    <Cell><Data ss:Type="String"></Data></Cell>
    <Cell><Data ss:Type="String">6.4</Data></Cell>
    <Cell><Data ss:Type="String"></Data></Cell>
    <Cell><Data ss:Type="String"></Data></Cell>
    <Cell><Data ss:Type="String">10.8</Data></Cell>
    <Cell><Data ss:Type="String"></Data></Cell>
    <Cell><Data ss:Type="String"></Data></Cell>
    <Cell><Data ss:Type="String"></Data></Cell>
    <Cell><Data ss:Type="String">22.5</Data></Cell>
    <Cell><Data ss:Type="String"></Data></Cell>
    <Cell><Data ss:Type="String"></Data></Cell>
    <Cell><Data ss:Type="String"></Data></Cell>
    <Cell><Data ss:Type="String">20.6</Data></Cell>
    <Cell><Data ss:Type="String"></Data></Cell>
    <Cell><Data ss:Type="String"></Data></Cell>
    <Cell><Data ss:Type="String"></Data></Cell>
    <Cell><Data ss:Type="String">19.8</Data></Cell>
    <Cell><Data ss:Type="String"></Data></Cell>
    <Cell><Data ss:Type="String"></Data></Cell>
    <Cell><Data ss:Type="String"></Data></Cell>
    <Cell><Data ss:Type="String">21.6</Data></Cell>
    <Cell><Data ss:Type="String"></Data></Cell>
    <Cell><Data ss:Type="String"></Data></Cell>
    <Cell><Data ss:Type="String"></Data></Cell>
    <Cell><Data ss:Type="String">19</Data></Cell>
    <Cell><Data ss:Type="String"></Data></Cell>
    <Cell><Data ss:Type="String"></Data></Cell>
    <Cell><Data ss:Type="String"></Data></Cell>
    <Cell><Data ss:Type="String">16.5</Data></Cell>
    <Cell><Data ss:Type="String"></Data></Cell>
    <Cell><Data ss:Type="String"></Data></Cell>
    <Cell><Data ss:Type="String"></Data></Cell>
    <Cell><Data ss:Type="String">17</Data></Cell>
    <Cell><Data ss:Type="String"></Data></Cell>
    <Cell><Data ss:Type="String"></Data></Cell>
    <Cell><Data ss:Type="String"></Data></Cell>
    <Cell><Data ss:Type="String">10.6</Data></Cell>
    <Cell><Data ss:Type="String"></Data></Cell>
    <Cell><Data ss:Type="String"></Data></Cell>
    <Cell><Data ss:Type="String"></Data></Cell>
    <Cell><Data ss:Type="String">11</Data></Cell>
    <Cell><Data ss:Type="String"></Data></Cell>
    <Cell><Data ss:Type="String"></Data></Cell>
    <Cell><Data ss:Type="String"></Data></Cell>
    <Cell><Data ss:Type="String"></Data></Cell>
    <Cell><Data ss:Type="String"></Data></Cell>
    <Cell><Data ss:Type="String"></Data></Cell>
    <Cell><Data ss:Type="String"></Data></Cell>
    <Cell><Data ss:Type="String"></Data></Cell>
    <Cell><Data ss:Type="String"></Data></Cell>
    <Cell><Data ss:Type="String"></Data></Cell>
    <Cell><Data ss:Type="String"></Data></Cell>
    <Cell><Data ss:Type="String"></Data></Cell>
    <Cell><Data ss:Type="String"></Data></Cell>
    <Cell><Data ss:Type="String"></Data></Cell>
    <Cell><Data ss:Type="String"></Data></Cell>
    <Cell><Data ss:Type="String"></Data></Cell>
    <Cell><Data ss:Type="String"></Data></Cell>
    <Cell><Data ss:Type="String"></Data></Cell>
    <Cell><Data ss:Type="String"></Data></Cell>
    <Cell><Data ss:Type="String"></Data></Cell>
    <Cell><Data ss:Type="String"></Data></Cell>
    <Cell><Data ss:Type="String"></Data></Cell>
    <Cell><Data ss:Type="String"></Data></Cell>
    <Cell><Data ss:Type="String"></Data></Cell>
    <Cell><Data ss:Type="String"></Data></Cell>
    <Cell><Data ss:Type="String"></Data></Cell>
    <Cell><Data ss:Type="String"></Data></Cell>
    <Cell><Data ss:Type="String"></Data></Cell>
   </Row>
   <Row ss:AutoFitHeight="0">
    <Cell><Data ss:Type="String">50955</Data></Cell>
    <Cell><Data ss:Type="String">2012-06-30T00:00:00</Data></Cell>
    <Cell><Data ss:Type="String">M</Data></Cell>
    <Cell><Data ss:Type="String">PenF3276-S4555</Data></Cell>
    <Cell><Data ss:Type="String">30384</Data></Cell>
    <Cell><Data ss:Type="String">Dex Male Group A</Data></Cell>
    <Cell><Data ss:Type="String">1323</Data></Cell>
    <Cell><Data ss:Type="String">Dexpramipexole Male 200 mg/kg Drinking Water Survival Efficacy</Data></Cell>
    <Cell><Data ss:Type="String">118</Data></Cell>
    <Cell><Data ss:Type="String">Sacrificed (ALS)</Data></Cell>
    <Cell><Data ss:Type="String">14</Data></Cell>
    <Cell><Data ss:Type="String">Volume Consumed</Data></Cell>
    <Cell><Data ss:Type="String"></Data></Cell>
    <Cell><Data ss:Type="String"></Data></Cell>
    <Cell><Data ss:Type="String"></Data></Cell>
    <Cell><Data ss:Type="String">5</Data></Cell>
    <Cell><Data ss:Type="String"></Data></Cell>
    <Cell><Data ss:Type="String"></Data></Cell>
    <Cell><Data ss:Type="String"></Data></Cell>
    <Cell><Data ss:Type="String"></Data></Cell>
    <Cell><Data ss:Type="String">18.2</Data></Cell>
    <Cell><Data ss:Type="String">9</Data></Cell>
    <Cell><Data ss:Type="String"></Data></Cell>
    <Cell><Data ss:Type="String"></Data></Cell>
    <Cell><Data ss:Type="String">17</Data></Cell>
    <Cell><Data ss:Type="String"></Data></Cell>
    <Cell><Data ss:Type="String"></Data></Cell>
    <Cell><Data ss:Type="String"></Data></Cell>
    <Cell><Data ss:Type="String">29.5</Data></Cell>
    <Cell><Data ss:Type="String"></Data></Cell>
    <Cell><Data ss:Type="String"></Data></Cell>
    <Cell><Data ss:Type="String"></Data></Cell>
    <Cell><Data ss:Type="String">30</Data></Cell>
    <Cell><Data ss:Type="String"></Data></Cell>
    <Cell><Data ss:Type="String"></Data></Cell>
    <Cell><Data ss:Type="String"></Data></Cell>
    <Cell><Data ss:Type="String">31.5</Data></Cell>
    <Cell><Data ss:Type="String"></Data></Cell>
    <Cell><Data ss:Type="String"></Data></Cell>
    <Cell><Data ss:Type="String"></Data></Cell>
    <Cell><Data ss:Type="String">31.4</Data></Cell>
    <Cell><Data ss:Type="String"></Data></Cell>
    <Cell><Data ss:Type="String"></Data></Cell>
    <Cell><Data ss:Type="String"></Data></Cell>
    <Cell><Data ss:Type="String">22</Data></Cell>
    <Cell><Data ss:Type="String"></Data></Cell>
    <Cell><Data ss:Type="String"></Data></Cell>
    <Cell><Data ss:Type="String"></Data></Cell>
    <Cell><Data ss:Type="String">23</Data></Cell>
    <Cell><Data ss:Type="String"></Data></Cell>
    <Cell><Data ss:Type="String"></Data></Cell>
    <Cell><Data ss:Type="String"></Data></Cell>
    <Cell><Data ss:Type="String"></Data></Cell>
    <Cell><Data ss:Type="String"></Data></Cell>
    <Cell><Data ss:Type="String"></Data></Cell>
    <Cell><Data ss:Type="String"></Data></Cell>
    <Cell><Data ss:Type="String"></Data></Cell>
    <Cell><Data ss:Type="String"></Data></Cell>
    <Cell><Data ss:Type="String"></Data></Cell>
    <Cell><Data ss:Type="String"></Data></Cell>
    <Cell><Data ss:Type="String"></Data></Cell>
    <Cell><Data ss:Type="String"></Data></Cell>
    <Cell><Data ss:Type="String"></Data></Cell>
    <Cell><Data ss:Type="String"></Data></Cell>
    <Cell><Data ss:Type="String"></Data></Cell>
    <Cell><Data ss:Type="String"></Data></Cell>
    <Cell><Data ss:Type="String"></Data></Cell>
    <Cell><Data ss:Type="String"></Data></Cell>
    <Cell><Data ss:Type="String"></Data></Cell>
    <Cell><Data ss:Type="String"></Data></Cell>
    <Cell><Data ss:Type="String"></Data></Cell>
    <Cell><Data ss:Type="String"></Data></Cell>
    <Cell><Data ss:Type="String"></Data></Cell>
    <Cell><Data ss:Type="String"></Data></Cell>
    <Cell><Data ss:Type="String"></Data></Cell>
    <Cell><Data ss:Type="String"></Data></Cell>
    <Cell><Data ss:Type="String"></Data></Cell>
    <Cell><Data ss:Type="String"></Data></Cell>
    <Cell><Data ss:Type="String"></Data></Cell>
    <Cell><Data ss:Type="String"></Data></Cell>
    <Cell><Data ss:Type="String"></Data></Cell>
    <Cell><Data ss:Type="String"></Data></Cell>
    <Cell><Data ss:Type="String"></Data></Cell>
    <Cell><Data ss:Type="String"></Data></Cell>
    <Cell><Data ss:Type="String"></Data></Cell>
    <Cell><Data ss:Type="String"></Data></Cell>
   </Row>
   <Row ss:AutoFitHeight="0">
    <Cell><Data ss:Type="String">50958</Data></Cell>
    <Cell><Data ss:Type="String">2012-06-30T00:00:00</Data></Cell>
    <Cell><Data ss:Type="String">M</Data></Cell>
    <Cell><Data ss:Type="String">PenF3276-S4555</Data></Cell>
    <Cell><Data ss:Type="String">30384</Data></Cell>
    <Cell><Data ss:Type="String">Dex Male Group A</Data></Cell>
    <Cell><Data ss:Type="String">1323</Data></Cell>
    <Cell><Data ss:Type="String">Dexpramipexole Male 200 mg/kg Drinking Water Survival Efficacy</Data></Cell>
    <Cell><Data ss:Type="String">131</Data></Cell>
    <Cell><Data ss:Type="String">Sacrificed (ALS)</Data></Cell>
    <Cell><Data ss:Type="String">14</Data></Cell>
    <Cell><Data ss:Type="String">Volume Consumed</Data></Cell>
    <Cell><Data ss:Type="String"></Data></Cell>
    <Cell><Data ss:Type="String"></Data></Cell>
    <Cell><Data ss:Type="String"></Data></Cell>
    <Cell><Data ss:Type="String">5</Data></Cell>
    <Cell><Data ss:Type="String"></Data></Cell>
    <Cell><Data ss:Type="String"></Data></Cell>
    <Cell><Data ss:Type="String"></Data></Cell>
    <Cell><Data ss:Type="String"></Data></Cell>
    <Cell><Data ss:Type="String">17.4</Data></Cell>
    <Cell><Data ss:Type="String">8.2</Data></Cell>
    <Cell><Data ss:Type="String"></Data></Cell>
    <Cell><Data ss:Type="String"></Data></Cell>
    <Cell><Data ss:Type="String">15.6</Data></Cell>
    <Cell><Data ss:Type="String"></Data></Cell>
    <Cell><Data ss:Type="String"></Data></Cell>
    <Cell><Data ss:Type="String"></Data></Cell>
    <Cell><Data ss:Type="String">30</Data></Cell>
    <Cell><Data ss:Type="String"></Data></Cell>
    <Cell><Data ss:Type="String"></Data></Cell>
    <Cell><Data ss:Type="String"></Data></Cell>
    <Cell><Data ss:Type="String">27</Data></Cell>
    <Cell><Data ss:Type="String"></Data></Cell>
    <Cell><Data ss:Type="String"></Data></Cell>
    <Cell><Data ss:Type="String"></Data></Cell>
    <Cell><Data ss:Type="String">27.5</Data></Cell>
    <Cell><Data ss:Type="String"></Data></Cell>
    <Cell><Data ss:Type="String"></Data></Cell>
    <Cell><Data ss:Type="String"></Data></Cell>
    <Cell><Data ss:Type="String">30.6</Data></Cell>
    <Cell><Data ss:Type="String"></Data></Cell>
    <Cell><Data ss:Type="String"></Data></Cell>
    <Cell><Data ss:Type="String"></Data></Cell>
    <Cell><Data ss:Type="String">27</Data></Cell>
    <Cell><Data ss:Type="String"></Data></Cell>
    <Cell><Data ss:Type="String"></Data></Cell>
    <Cell><Data ss:Type="String"></Data></Cell>
    <Cell><Data ss:Type="String">28</Data></Cell>
    <Cell><Data ss:Type="String"></Data></Cell>
    <Cell><Data ss:Type="String"></Data></Cell>
    <Cell><Data ss:Type="String"></Data></Cell>
    <Cell><Data ss:Type="String">24</Data></Cell>
    <Cell><Data ss:Type="String"></Data></Cell>
    <Cell><Data ss:Type="String"></Data></Cell>
    <Cell><Data ss:Type="String"></Data></Cell>
    <Cell><Data ss:Type="String">20</Data></Cell>
    <Cell><Data ss:Type="String"></Data></Cell>
    <Cell><Data ss:Type="String"></Data></Cell>
    <Cell><Data ss:Type="String"></Data></Cell>
    <Cell><Data ss:Type="String"></Data></Cell>
    <Cell><Data ss:Type="String"></Data></Cell>
    <Cell><Data ss:Type="String"></Data></Cell>
    <Cell><Data ss:Type="String"></Data></Cell>
    <Cell><Data ss:Type="String"></Data></Cell>
    <Cell><Data ss:Type="String"></Data></Cell>
    <Cell><Data ss:Type="String"></Data></Cell>
    <Cell><Data ss:Type="String"></Data></Cell>
    <Cell><Data ss:Type="String"></Data></Cell>
    <Cell><Data ss:Type="String"></Data></Cell>
    <Cell><Data ss:Type="String"></Data></Cell>
    <Cell><Data ss:Type="String"></Data></Cell>
    <Cell><Data ss:Type="String"></Data></Cell>
    <Cell><Data ss:Type="String"></Data></Cell>
    <Cell><Data ss:Type="String"></Data></Cell>
    <Cell><Data ss:Type="String"></Data></Cell>
    <Cell><Data ss:Type="String"></Data></Cell>
    <Cell><Data ss:Type="String"></Data></Cell>
    <Cell><Data ss:Type="String"></Data></Cell>
    <Cell><Data ss:Type="String"></Data></Cell>
    <Cell><Data ss:Type="String"></Data></Cell>
    <Cell><Data ss:Type="String"></Data></Cell>
    <Cell><Data ss:Type="String"></Data></Cell>
    <Cell><Data ss:Type="String"></Data></Cell>
    <Cell><Data ss:Type="String"></Data></Cell>
    <Cell><Data ss:Type="String"></Data></Cell>
   </Row>
   <Row ss:AutoFitHeight="0">
    <Cell><Data ss:Type="String">50960</Data></Cell>
    <Cell><Data ss:Type="String">2012-07-03T00:00:00</Data></Cell>
    <Cell><Data ss:Type="String">M</Data></Cell>
    <Cell><Data ss:Type="String">PenF2797-S4541</Data></Cell>
    <Cell><Data ss:Type="String">30384</Data></Cell>
    <Cell><Data ss:Type="String">Dex Male Group A</Data></Cell>
    <Cell><Data ss:Type="String">1323</Data></Cell>
    <Cell><Data ss:Type="String">Dexpramipexole Male 200 mg/kg Drinking Water Survival Efficacy</Data></Cell>
    <Cell><Data ss:Type="String">113</Data></Cell>
    <Cell><Data ss:Type="String">Sacrificed (ALS)</Data></Cell>
    <Cell><Data ss:Type="String">14</Data></Cell>
    <Cell><Data ss:Type="String">Volume Consumed</Data></Cell>
    <Cell><Data ss:Type="String"></Data></Cell>
    <Cell><Data ss:Type="String">5</Data></Cell>
    <Cell><Data ss:Type="String"></Data></Cell>
    <Cell><Data ss:Type="String"></Data></Cell>
    <Cell><Data ss:Type="String"></Data></Cell>
    <Cell><Data ss:Type="String">12</Data></Cell>
    <Cell><Data ss:Type="String"></Data></Cell>
    <Cell><Data ss:Type="String">8.4</Data></Cell>
    <Cell><Data ss:Type="String"></Data></Cell>
    <Cell><Data ss:Type="String"></Data></Cell>
    <Cell><Data ss:Type="String">16.2</Data></Cell>
    <Cell><Data ss:Type="String"></Data></Cell>
    <Cell><Data ss:Type="String"></Data></Cell>
    <Cell><Data ss:Type="String"></Data></Cell>
    <Cell><Data ss:Type="String">29.5</Data></Cell>
    <Cell><Data ss:Type="String"></Data></Cell>
    <Cell><Data ss:Type="String"></Data></Cell>
    <Cell><Data ss:Type="String"></Data></Cell>
    <Cell><Data ss:Type="String">28</Data></Cell>
    <Cell><Data ss:Type="String"></Data></Cell>
    <Cell><Data ss:Type="String"></Data></Cell>
    <Cell><Data ss:Type="String"></Data></Cell>
    <Cell><Data ss:Type="String">20</Data></Cell>
    <Cell><Data ss:Type="String"></Data></Cell>
    <Cell><Data ss:Type="String"></Data></Cell>
    <Cell><Data ss:Type="String"></Data></Cell>
    <Cell><Data ss:Type="String">26.4</Data></Cell>
    <Cell><Data ss:Type="String"></Data></Cell>
    <Cell><Data ss:Type="String"></Data></Cell>
    <Cell><Data ss:Type="String"></Data></Cell>
    <Cell><Data ss:Type="String">11</Data></Cell>
    <Cell><Data ss:Type="String"></Data></Cell>
    <Cell><Data ss:Type="String"></Data></Cell>
    <Cell><Data ss:Type="String"></Data></Cell>
    <Cell><Data ss:Type="String">16</Data></Cell>
    <Cell><Data ss:Type="String"></Data></Cell>
    <Cell><Data ss:Type="String"></Data></Cell>
    <Cell><Data ss:Type="String"></Data></Cell>
    <Cell><Data ss:Type="String"></Data></Cell>
    <Cell><Data ss:Type="String"></Data></Cell>
    <Cell><Data ss:Type="String"></Data></Cell>
    <Cell><Data ss:Type="String"></Data></Cell>
    <Cell><Data ss:Type="String"></Data></Cell>
    <Cell><Data ss:Type="String"></Data></Cell>
    <Cell><Data ss:Type="String"></Data></Cell>
    <Cell><Data ss:Type="String"></Data></Cell>
    <Cell><Data ss:Type="String"></Data></Cell>
    <Cell><Data ss:Type="String"></Data></Cell>
    <Cell><Data ss:Type="String"></Data></Cell>
    <Cell><Data ss:Type="String"></Data></Cell>
    <Cell><Data ss:Type="String"></Data></Cell>
    <Cell><Data ss:Type="String"></Data></Cell>
    <Cell><Data ss:Type="String"></Data></Cell>
    <Cell><Data ss:Type="String"></Data></Cell>
    <Cell><Data ss:Type="String"></Data></Cell>
    <Cell><Data ss:Type="String"></Data></Cell>
    <Cell><Data ss:Type="String"></Data></Cell>
    <Cell><Data ss:Type="String"></Data></Cell>
    <Cell><Data ss:Type="String"></Data></Cell>
    <Cell><Data ss:Type="String"></Data></Cell>
    <Cell><Data ss:Type="String"></Data></Cell>
    <Cell><Data ss:Type="String"></Data></Cell>
    <Cell><Data ss:Type="String"></Data></Cell>
    <Cell><Data ss:Type="String"></Data></Cell>
    <Cell><Data ss:Type="String"></Data></Cell>
    <Cell><Data ss:Type="String"></Data></Cell>
    <Cell><Data ss:Type="String"></Data></Cell>
    <Cell><Data ss:Type="String"></Data></Cell>
    <Cell><Data ss:Type="String"></Data></Cell>
    <Cell><Data ss:Type="String"></Data></Cell>
    <Cell><Data ss:Type="String"></Data></Cell>
    <Cell><Data ss:Type="String"></Data></Cell>
    <Cell><Data ss:Type="String"></Data></Cell>
    <Cell><Data ss:Type="String"></Data></Cell>
   </Row>
   <Row ss:AutoFitHeight="0">
    <Cell><Data ss:Type="String">50970</Data></Cell>
    <Cell><Data ss:Type="String">2012-07-04T00:00:00</Data></Cell>
    <Cell><Data ss:Type="String">M</Data></Cell>
    <Cell><Data ss:Type="String">PenF2801-S4543</Data></Cell>
    <Cell><Data ss:Type="String">30384</Data></Cell>
    <Cell><Data ss:Type="String">Dex Male Group A</Data></Cell>
    <Cell><Data ss:Type="String">1323</Data></Cell>
    <Cell><Data ss:Type="String">Dexpramipexole Male 200 mg/kg Drinking Water Survival Efficacy</Data></Cell>
    <Cell><Data ss:Type="String">128</Data></Cell>
    <Cell><Data ss:Type="String">Sacrificed (ALS)</Data></Cell>
    <Cell><Data ss:Type="String">14</Data></Cell>
    <Cell><Data ss:Type="String">Volume Consumed</Data></Cell>
    <Cell><Data ss:Type="String">5</Data></Cell>
    <Cell><Data ss:Type="String"></Data></Cell>
    <Cell><Data ss:Type="String"></Data></Cell>
    <Cell><Data ss:Type="String"></Data></Cell>
    <Cell><Data ss:Type="String">16.6</Data></Cell>
    <Cell><Data ss:Type="String"></Data></Cell>
    <Cell><Data ss:Type="String">9</Data></Cell>
    <Cell><Data ss:Type="String"></Data></Cell>
    <Cell><Data ss:Type="String"></Data></Cell>
    <Cell><Data ss:Type="String">16.8</Data></Cell>
    <Cell><Data ss:Type="String"></Data></Cell>
    <Cell><Data ss:Type="String"></Data></Cell>
    <Cell><Data ss:Type="String"></Data></Cell>
    <Cell><Data ss:Type="String">29</Data></Cell>
    <Cell><Data ss:Type="String"></Data></Cell>
    <Cell><Data ss:Type="String"></Data></Cell>
    <Cell><Data ss:Type="String"></Data></Cell>
    <Cell><Data ss:Type="String">27</Data></Cell>
    <Cell><Data ss:Type="String"></Data></Cell>
    <Cell><Data ss:Type="String"></Data></Cell>
    <Cell><Data ss:Type="String"></Data></Cell>
    <Cell><Data ss:Type="String">30</Data></Cell>
    <Cell><Data ss:Type="String"></Data></Cell>
    <Cell><Data ss:Type="String"></Data></Cell>
    <Cell><Data ss:Type="String"></Data></Cell>
    <Cell><Data ss:Type="String">31</Data></Cell>
    <Cell><Data ss:Type="String"></Data></Cell>
    <Cell><Data ss:Type="String"></Data></Cell>
    <Cell><Data ss:Type="String"></Data></Cell>
    <Cell><Data ss:Type="String">25</Data></Cell>
    <Cell><Data ss:Type="String"></Data></Cell>
    <Cell><Data ss:Type="String"></Data></Cell>
    <Cell><Data ss:Type="String"></Data></Cell>
    <Cell><Data ss:Type="String">27</Data></Cell>
    <Cell><Data ss:Type="String"></Data></Cell>
    <Cell><Data ss:Type="String"></Data></Cell>
    <Cell><Data ss:Type="String"></Data></Cell>
    <Cell><Data ss:Type="String">18</Data></Cell>
    <Cell><Data ss:Type="String"></Data></Cell>
    <Cell><Data ss:Type="String"></Data></Cell>
    <Cell><Data ss:Type="String"></Data></Cell>
    <Cell><Data ss:Type="String">22</Data></Cell>
    <Cell><Data ss:Type="String"></Data></Cell>
    <Cell><Data ss:Type="String"></Data></Cell>
    <Cell><Data ss:Type="String"></Data></Cell>
    <Cell><Data ss:Type="String"></Data></Cell>
    <Cell><Data ss:Type="String"></Data></Cell>
    <Cell><Data ss:Type="String"></Data></Cell>
    <Cell><Data ss:Type="String"></Data></Cell>
    <Cell><Data ss:Type="String"></Data></Cell>
    <Cell><Data ss:Type="String"></Data></Cell>
    <Cell><Data ss:Type="String"></Data></Cell>
    <Cell><Data ss:Type="String"></Data></Cell>
    <Cell><Data ss:Type="String"></Data></Cell>
    <Cell><Data ss:Type="String"></Data></Cell>
    <Cell><Data ss:Type="String"></Data></Cell>
    <Cell><Data ss:Type="String"></Data></Cell>
    <Cell><Data ss:Type="String"></Data></Cell>
    <Cell><Data ss:Type="String"></Data></Cell>
    <Cell><Data ss:Type="String"></Data></Cell>
    <Cell><Data ss:Type="String"></Data></Cell>
    <Cell><Data ss:Type="String"></Data></Cell>
    <Cell><Data ss:Type="String"></Data></Cell>
    <Cell><Data ss:Type="String"></Data></Cell>
    <Cell><Data ss:Type="String"></Data></Cell>
    <Cell><Data ss:Type="String"></Data></Cell>
    <Cell><Data ss:Type="String"></Data></Cell>
    <Cell><Data ss:Type="String"></Data></Cell>
    <Cell><Data ss:Type="String"></Data></Cell>
    <Cell><Data ss:Type="String"></Data></Cell>
    <Cell><Data ss:Type="String"></Data></Cell>
    <Cell><Data ss:Type="String"></Data></Cell>
    <Cell><Data ss:Type="String"></Data></Cell>
    <Cell><Data ss:Type="String"></Data></Cell>
   </Row>
   <Row ss:AutoFitHeight="0">
    <Cell><Data ss:Type="String">50985</Data></Cell>
    <Cell><Data ss:Type="String">2012-07-04T00:00:00</Data></Cell>
    <Cell><Data ss:Type="String">M</Data></Cell>
    <Cell><Data ss:Type="String">PenF2806-S4545</Data></Cell>
    <Cell><Data ss:Type="String">30384</Data></Cell>
    <Cell><Data ss:Type="String">Dex Male Group A</Data></Cell>
    <Cell><Data ss:Type="String">1323</Data></Cell>
    <Cell><Data ss:Type="String">Dexpramipexole Male 200 mg/kg Drinking Water Survival Efficacy</Data></Cell>
    <Cell><Data ss:Type="String">127</Data></Cell>
    <Cell><Data ss:Type="String">Sacrificed (ALS)</Data></Cell>
    <Cell><Data ss:Type="String">14</Data></Cell>
    <Cell><Data ss:Type="String">Volume Consumed</Data></Cell>
    <Cell><Data ss:Type="String">7.2</Data></Cell>
    <Cell><Data ss:Type="String"></Data></Cell>
    <Cell><Data ss:Type="String"></Data></Cell>
    <Cell><Data ss:Type="String"></Data></Cell>
    <Cell><Data ss:Type="String">22.4</Data></Cell>
    <Cell><Data ss:Type="String"></Data></Cell>
    <Cell><Data ss:Type="String">15.2</Data></Cell>
    <Cell><Data ss:Type="String"></Data></Cell>
    <Cell><Data ss:Type="String"></Data></Cell>
    <Cell><Data ss:Type="String">22</Data></Cell>
    <Cell><Data ss:Type="String"></Data></Cell>
    <Cell><Data ss:Type="String"></Data></Cell>
    <Cell><Data ss:Type="String"></Data></Cell>
    <Cell><Data ss:Type="String">40.5</Data></Cell>
    <Cell><Data ss:Type="String"></Data></Cell>
    <Cell><Data ss:Type="String"></Data></Cell>
    <Cell><Data ss:Type="String"></Data></Cell>
    <Cell><Data ss:Type="String">39</Data></Cell>
    <Cell><Data ss:Type="String"></Data></Cell>
    <Cell><Data ss:Type="String"></Data></Cell>
    <Cell><Data ss:Type="String"></Data></Cell>
    <Cell><Data ss:Type="String">38</Data></Cell>
    <Cell><Data ss:Type="String"></Data></Cell>
    <Cell><Data ss:Type="String"></Data></Cell>
    <Cell><Data ss:Type="String"></Data></Cell>
    <Cell><Data ss:Type="String">36.4</Data></Cell>
    <Cell><Data ss:Type="String"></Data></Cell>
    <Cell><Data ss:Type="String"></Data></Cell>
    <Cell><Data ss:Type="String"></Data></Cell>
    <Cell><Data ss:Type="String">29.5</Data></Cell>
    <Cell><Data ss:Type="String"></Data></Cell>
    <Cell><Data ss:Type="String"></Data></Cell>
    <Cell><Data ss:Type="String"></Data></Cell>
    <Cell><Data ss:Type="String">28</Data></Cell>
    <Cell><Data ss:Type="String"></Data></Cell>
    <Cell><Data ss:Type="String"></Data></Cell>
    <Cell><Data ss:Type="String"></Data></Cell>
    <Cell><Data ss:Type="String">25</Data></Cell>
    <Cell><Data ss:Type="String"></Data></Cell>
    <Cell><Data ss:Type="String"></Data></Cell>
    <Cell><Data ss:Type="String"></Data></Cell>
    <Cell><Data ss:Type="String">18</Data></Cell>
    <Cell><Data ss:Type="String"></Data></Cell>
    <Cell><Data ss:Type="String"></Data></Cell>
    <Cell><Data ss:Type="String"></Data></Cell>
    <Cell><Data ss:Type="String"></Data></Cell>
    <Cell><Data ss:Type="String"></Data></Cell>
    <Cell><Data ss:Type="String"></Data></Cell>
    <Cell><Data ss:Type="String"></Data></Cell>
    <Cell><Data ss:Type="String"></Data></Cell>
    <Cell><Data ss:Type="String"></Data></Cell>
    <Cell><Data ss:Type="String"></Data></Cell>
    <Cell><Data ss:Type="String"></Data></Cell>
    <Cell><Data ss:Type="String"></Data></Cell>
    <Cell><Data ss:Type="String"></Data></Cell>
    <Cell><Data ss:Type="String"></Data></Cell>
    <Cell><Data ss:Type="String"></Data></Cell>
    <Cell><Data ss:Type="String"></Data></Cell>
    <Cell><Data ss:Type="String"></Data></Cell>
    <Cell><Data ss:Type="String"></Data></Cell>
    <Cell><Data ss:Type="String"></Data></Cell>
    <Cell><Data ss:Type="String"></Data></Cell>
    <Cell><Data ss:Type="String"></Data></Cell>
    <Cell><Data ss:Type="String"></Data></Cell>
    <Cell><Data ss:Type="String"></Data></Cell>
    <Cell><Data ss:Type="String"></Data></Cell>
    <Cell><Data ss:Type="String"></Data></Cell>
    <Cell><Data ss:Type="String"></Data></Cell>
    <Cell><Data ss:Type="String"></Data></Cell>
    <Cell><Data ss:Type="String"></Data></Cell>
    <Cell><Data ss:Type="String"></Data></Cell>
    <Cell><Data ss:Type="String"></Data></Cell>
    <Cell><Data ss:Type="String"></Data></Cell>
    <Cell><Data ss:Type="String"></Data></Cell>
   </Row>
   <Row ss:AutoFitHeight="0">
    <Cell><Data ss:Type="String">50990</Data></Cell>
    <Cell><Data ss:Type="String">2012-07-03T00:00:00</Data></Cell>
    <Cell><Data ss:Type="String">M</Data></Cell>
    <Cell><Data ss:Type="String">PenF2808-S4546</Data></Cell>
    <Cell><Data ss:Type="String">30384</Data></Cell>
    <Cell><Data ss:Type="String">Dex Male Group A</Data></Cell>
    <Cell><Data ss:Type="String">1323</Data></Cell>
    <Cell><Data ss:Type="String">Dexpramipexole Male 200 mg/kg Drinking Water Survival Efficacy</Data></Cell>
    <Cell><Data ss:Type="String">142</Data></Cell>
    <Cell><Data ss:Type="String">Sacrificed (ALS)</Data></Cell>
    <Cell><Data ss:Type="String">14</Data></Cell>
    <Cell><Data ss:Type="String">Volume Consumed</Data></Cell>
    <Cell><Data ss:Type="String"></Data></Cell>
    <Cell><Data ss:Type="String">7.4</Data></Cell>
    <Cell><Data ss:Type="String"></Data></Cell>
    <Cell><Data ss:Type="String"></Data></Cell>
    <Cell><Data ss:Type="String"></Data></Cell>
    <Cell><Data ss:Type="String">21.6</Data></Cell>
    <Cell><Data ss:Type="String"></Data></Cell>
    <Cell><Data ss:Type="String">9.4</Data></Cell>
    <Cell><Data ss:Type="String"></Data></Cell>
    <Cell><Data ss:Type="String"></Data></Cell>
    <Cell><Data ss:Type="String">21</Data></Cell>
    <Cell><Data ss:Type="String"></Data></Cell>
    <Cell><Data ss:Type="String"></Data></Cell>
    <Cell><Data ss:Type="String"></Data></Cell>
    <Cell><Data ss:Type="String">38.5</Data></Cell>
    <Cell><Data ss:Type="String"></Data></Cell>
    <Cell><Data ss:Type="String"></Data></Cell>
    <Cell><Data ss:Type="String"></Data></Cell>
    <Cell><Data ss:Type="String">35.5</Data></Cell>
    <Cell><Data ss:Type="String"></Data></Cell>
    <Cell><Data ss:Type="String"></Data></Cell>
    <Cell><Data ss:Type="String"></Data></Cell>
    <Cell><Data ss:Type="String">36.5</Data></Cell>
    <Cell><Data ss:Type="String"></Data></Cell>
    <Cell><Data ss:Type="String"></Data></Cell>
    <Cell><Data ss:Type="String"></Data></Cell>
    <Cell><Data ss:Type="String">40</Data></Cell>
    <Cell><Data ss:Type="String"></Data></Cell>
    <Cell><Data ss:Type="String"></Data></Cell>
    <Cell><Data ss:Type="String"></Data></Cell>
    <Cell><Data ss:Type="String">31</Data></Cell>
    <Cell><Data ss:Type="String"></Data></Cell>
    <Cell><Data ss:Type="String"></Data></Cell>
    <Cell><Data ss:Type="String"></Data></Cell>
    <Cell><Data ss:Type="String">32</Data></Cell>
    <Cell><Data ss:Type="String"></Data></Cell>
    <Cell><Data ss:Type="String"></Data></Cell>
    <Cell><Data ss:Type="String"></Data></Cell>
    <Cell><Data ss:Type="String">30</Data></Cell>
    <Cell><Data ss:Type="String"></Data></Cell>
    <Cell><Data ss:Type="String"></Data></Cell>
    <Cell><Data ss:Type="String"></Data></Cell>
    <Cell><Data ss:Type="String">30</Data></Cell>
    <Cell><Data ss:Type="String"></Data></Cell>
    <Cell><Data ss:Type="String"></Data></Cell>
    <Cell><Data ss:Type="String"></Data></Cell>
    <Cell><Data ss:Type="String">29</Data></Cell>
    <Cell><Data ss:Type="String"></Data></Cell>
    <Cell><Data ss:Type="String"></Data></Cell>
    <Cell><Data ss:Type="String"></Data></Cell>
    <Cell><Data ss:Type="String">21</Data></Cell>
    <Cell><Data ss:Type="String"></Data></Cell>
    <Cell><Data ss:Type="String"></Data></Cell>
    <Cell><Data ss:Type="String"></Data></Cell>
    <Cell><Data ss:Type="String"></Data></Cell>
    <Cell><Data ss:Type="String"></Data></Cell>
    <Cell><Data ss:Type="String"></Data></Cell>
    <Cell><Data ss:Type="String"></Data></Cell>
    <Cell><Data ss:Type="String"></Data></Cell>
    <Cell><Data ss:Type="String"></Data></Cell>
    <Cell><Data ss:Type="String"></Data></Cell>
    <Cell><Data ss:Type="String"></Data></Cell>
    <Cell><Data ss:Type="String"></Data></Cell>
    <Cell><Data ss:Type="String"></Data></Cell>
    <Cell><Data ss:Type="String"></Data></Cell>
    <Cell><Data ss:Type="String"></Data></Cell>
    <Cell><Data ss:Type="String"></Data></Cell>
    <Cell><Data ss:Type="String"></Data></Cell>
    <Cell><Data ss:Type="String"></Data></Cell>
    <Cell><Data ss:Type="String"></Data></Cell>
    <Cell><Data ss:Type="String"></Data></Cell>
    <Cell><Data ss:Type="String"></Data></Cell>
    <Cell><Data ss:Type="String"></Data></Cell>
    <Cell><Data ss:Type="String"></Data></Cell>
   </Row>
   <Row ss:AutoFitHeight="0">
    <Cell><Data ss:Type="String">50997</Data></Cell>
    <Cell><Data ss:Type="String">2012-07-03T00:00:00</Data></Cell>
    <Cell><Data ss:Type="String">M</Data></Cell>
    <Cell><Data ss:Type="String">PenF2809-S4547</Data></Cell>
    <Cell><Data ss:Type="String">30384</Data></Cell>
    <Cell><Data ss:Type="String">Dex Male Group A</Data></Cell>
    <Cell><Data ss:Type="String">1323</Data></Cell>
    <Cell><Data ss:Type="String">Dexpramipexole Male 200 mg/kg Drinking Water Survival Efficacy</Data></Cell>
    <Cell><Data ss:Type="String">119</Data></Cell>
    <Cell><Data ss:Type="String">Sacrificed (ALS)</Data></Cell>
    <Cell><Data ss:Type="String">14</Data></Cell>
    <Cell><Data ss:Type="String">Volume Consumed</Data></Cell>
    <Cell><Data ss:Type="String"></Data></Cell>
    <Cell><Data ss:Type="String">5.2</Data></Cell>
    <Cell><Data ss:Type="String"></Data></Cell>
    <Cell><Data ss:Type="String"></Data></Cell>
    <Cell><Data ss:Type="String"></Data></Cell>
    <Cell><Data ss:Type="String">19</Data></Cell>
    <Cell><Data ss:Type="String"></Data></Cell>
    <Cell><Data ss:Type="String">9.2</Data></Cell>
    <Cell><Data ss:Type="String"></Data></Cell>
    <Cell><Data ss:Type="String"></Data></Cell>
    <Cell><Data ss:Type="String">18</Data></Cell>
    <Cell><Data ss:Type="String"></Data></Cell>
    <Cell><Data ss:Type="String"></Data></Cell>
    <Cell><Data ss:Type="String"></Data></Cell>
    <Cell><Data ss:Type="String">35</Data></Cell>
    <Cell><Data ss:Type="String"></Data></Cell>
    <Cell><Data ss:Type="String"></Data></Cell>
    <Cell><Data ss:Type="String"></Data></Cell>
    <Cell><Data ss:Type="String">36</Data></Cell>
    <Cell><Data ss:Type="String"></Data></Cell>
    <Cell><Data ss:Type="String"></Data></Cell>
    <Cell><Data ss:Type="String"></Data></Cell>
    <Cell><Data ss:Type="String">36</Data></Cell>
    <Cell><Data ss:Type="String"></Data></Cell>
    <Cell><Data ss:Type="String"></Data></Cell>
    <Cell><Data ss:Type="String"></Data></Cell>
    <Cell><Data ss:Type="String">37.2</Data></Cell>
    <Cell><Data ss:Type="String"></Data></Cell>
    <Cell><Data ss:Type="String"></Data></Cell>
    <Cell><Data ss:Type="String"></Data></Cell>
    <Cell><Data ss:Type="String">32</Data></Cell>
    <Cell><Data ss:Type="String"></Data></Cell>
    <Cell><Data ss:Type="String"></Data></Cell>
    <Cell><Data ss:Type="String"></Data></Cell>
    <Cell><Data ss:Type="String">26</Data></Cell>
    <Cell><Data ss:Type="String"></Data></Cell>
    <Cell><Data ss:Type="String"></Data></Cell>
    <Cell><Data ss:Type="String"></Data></Cell>
    <Cell><Data ss:Type="String">21</Data></Cell>
    <Cell><Data ss:Type="String"></Data></Cell>
    <Cell><Data ss:Type="String"></Data></Cell>
    <Cell><Data ss:Type="String"></Data></Cell>
    <Cell><Data ss:Type="String"></Data></Cell>
    <Cell><Data ss:Type="String"></Data></Cell>
    <Cell><Data ss:Type="String"></Data></Cell>
    <Cell><Data ss:Type="String"></Data></Cell>
    <Cell><Data ss:Type="String"></Data></Cell>
    <Cell><Data ss:Type="String"></Data></Cell>
    <Cell><Data ss:Type="String"></Data></Cell>
    <Cell><Data ss:Type="String"></Data></Cell>
    <Cell><Data ss:Type="String"></Data></Cell>
    <Cell><Data ss:Type="String"></Data></Cell>
    <Cell><Data ss:Type="String"></Data></Cell>
    <Cell><Data ss:Type="String"></Data></Cell>
    <Cell><Data ss:Type="String"></Data></Cell>
    <Cell><Data ss:Type="String"></Data></Cell>
    <Cell><Data ss:Type="String"></Data></Cell>
    <Cell><Data ss:Type="String"></Data></Cell>
    <Cell><Data ss:Type="String"></Data></Cell>
    <Cell><Data ss:Type="String"></Data></Cell>
    <Cell><Data ss:Type="String"></Data></Cell>
    <Cell><Data ss:Type="String"></Data></Cell>
    <Cell><Data ss:Type="String"></Data></Cell>
    <Cell><Data ss:Type="String"></Data></Cell>
    <Cell><Data ss:Type="String"></Data></Cell>
    <Cell><Data ss:Type="String"></Data></Cell>
    <Cell><Data ss:Type="String"></Data></Cell>
    <Cell><Data ss:Type="String"></Data></Cell>
    <Cell><Data ss:Type="String"></Data></Cell>
    <Cell><Data ss:Type="String"></Data></Cell>
    <Cell><Data ss:Type="String"></Data></Cell>
    <Cell><Data ss:Type="String"></Data></Cell>
    <Cell><Data ss:Type="String"></Data></Cell>
    <Cell><Data ss:Type="String"></Data></Cell>
   </Row>
   <Row ss:AutoFitHeight="0">
    <Cell><Data ss:Type="String">50999</Data></Cell>
    <Cell><Data ss:Type="String">2012-07-03T00:00:00</Data></Cell>
    <Cell><Data ss:Type="String">M</Data></Cell>
    <Cell><Data ss:Type="String">PenF2809-S4547</Data></Cell>
    <Cell><Data ss:Type="String">30384</Data></Cell>
    <Cell><Data ss:Type="String">Dex Male Group A</Data></Cell>
    <Cell><Data ss:Type="String">1323</Data></Cell>
    <Cell><Data ss:Type="String">Dexpramipexole Male 200 mg/kg Drinking Water Survival Efficacy</Data></Cell>
    <Cell><Data ss:Type="String">115</Data></Cell>
    <Cell><Data ss:Type="String">Sacrificed (ALS)</Data></Cell>
    <Cell><Data ss:Type="String">14</Data></Cell>
    <Cell><Data ss:Type="String">Volume Consumed</Data></Cell>
    <Cell><Data ss:Type="String"></Data></Cell>
    <Cell><Data ss:Type="String">5</Data></Cell>
    <Cell><Data ss:Type="String"></Data></Cell>
    <Cell><Data ss:Type="String"></Data></Cell>
    <Cell><Data ss:Type="String"></Data></Cell>
    <Cell><Data ss:Type="String">14.4</Data></Cell>
    <Cell><Data ss:Type="String"></Data></Cell>
    <Cell><Data ss:Type="String">7.8</Data></Cell>
    <Cell><Data ss:Type="String"></Data></Cell>
    <Cell><Data ss:Type="String"></Data></Cell>
    <Cell><Data ss:Type="String">13.2</Data></Cell>
    <Cell><Data ss:Type="String"></Data></Cell>
    <Cell><Data ss:Type="String"></Data></Cell>
    <Cell><Data ss:Type="String"></Data></Cell>
    <Cell><Data ss:Type="String">22.5</Data></Cell>
    <Cell><Data ss:Type="String"></Data></Cell>
    <Cell><Data ss:Type="String"></Data></Cell>
    <Cell><Data ss:Type="String"></Data></Cell>
    <Cell><Data ss:Type="String">23.5</Data></Cell>
    <Cell><Data ss:Type="String"></Data></Cell>
    <Cell><Data ss:Type="String"></Data></Cell>
    <Cell><Data ss:Type="String"></Data></Cell>
    <Cell><Data ss:Type="String">23</Data></Cell>
    <Cell><Data ss:Type="String"></Data></Cell>
    <Cell><Data ss:Type="String"></Data></Cell>
    <Cell><Data ss:Type="String"></Data></Cell>
    <Cell><Data ss:Type="String">24.8</Data></Cell>
    <Cell><Data ss:Type="String"></Data></Cell>
    <Cell><Data ss:Type="String"></Data></Cell>
    <Cell><Data ss:Type="String"></Data></Cell>
    <Cell><Data ss:Type="String">19</Data></Cell>
    <Cell><Data ss:Type="String"></Data></Cell>
    <Cell><Data ss:Type="String"></Data></Cell>
    <Cell><Data ss:Type="String"></Data></Cell>
    <Cell><Data ss:Type="String">18</Data></Cell>
    <Cell><Data ss:Type="String"></Data></Cell>
    <Cell><Data ss:Type="String"></Data></Cell>
    <Cell><Data ss:Type="String"></Data></Cell>
    <Cell><Data ss:Type="String"></Data></Cell>
    <Cell><Data ss:Type="String"></Data></Cell>
    <Cell><Data ss:Type="String"></Data></Cell>
    <Cell><Data ss:Type="String"></Data></Cell>
    <Cell><Data ss:Type="String"></Data></Cell>
    <Cell><Data ss:Type="String"></Data></Cell>
    <Cell><Data ss:Type="String"></Data></Cell>
    <Cell><Data ss:Type="String"></Data></Cell>
    <Cell><Data ss:Type="String"></Data></Cell>
    <Cell><Data ss:Type="String"></Data></Cell>
    <Cell><Data ss:Type="String"></Data></Cell>
    <Cell><Data ss:Type="String"></Data></Cell>
    <Cell><Data ss:Type="String"></Data></Cell>
    <Cell><Data ss:Type="String"></Data></Cell>
    <Cell><Data ss:Type="String"></Data></Cell>
    <Cell><Data ss:Type="String"></Data></Cell>
    <Cell><Data ss:Type="String"></Data></Cell>
    <Cell><Data ss:Type="String"></Data></Cell>
    <Cell><Data ss:Type="String"></Data></Cell>
    <Cell><Data ss:Type="String"></Data></Cell>
    <Cell><Data ss:Type="String"></Data></Cell>
    <Cell><Data ss:Type="String"></Data></Cell>
    <Cell><Data ss:Type="String"></Data></Cell>
    <Cell><Data ss:Type="String"></Data></Cell>
    <Cell><Data ss:Type="String"></Data></Cell>
    <Cell><Data ss:Type="String"></Data></Cell>
    <Cell><Data ss:Type="String"></Data></Cell>
    <Cell><Data ss:Type="String"></Data></Cell>
    <Cell><Data ss:Type="String"></Data></Cell>
    <Cell><Data ss:Type="String"></Data></Cell>
    <Cell><Data ss:Type="String"></Data></Cell>
    <Cell><Data ss:Type="String"></Data></Cell>
    <Cell><Data ss:Type="String"></Data></Cell>
    <Cell><Data ss:Type="String"></Data></Cell>
    <Cell><Data ss:Type="String"></Data></Cell>
    <Cell><Data ss:Type="String"></Data></Cell>
   </Row>
   <Row ss:AutoFitHeight="0">
    <Cell><Data ss:Type="String">51005</Data></Cell>
    <Cell><Data ss:Type="String">2012-07-04T00:00:00</Data></Cell>
    <Cell><Data ss:Type="String">M</Data></Cell>
    <Cell><Data ss:Type="String">PenF2810-S4547</Data></Cell>
    <Cell><Data ss:Type="String">30384</Data></Cell>
    <Cell><Data ss:Type="String">Dex Male Group A</Data></Cell>
    <Cell><Data ss:Type="String">1323</Data></Cell>
    <Cell><Data ss:Type="String">Dexpramipexole Male 200 mg/kg Drinking Water Survival Efficacy</Data></Cell>
    <Cell><Data ss:Type="String">126</Data></Cell>
    <Cell><Data ss:Type="String">Sacrificed (ALS)</Data></Cell>
    <Cell><Data ss:Type="String">14</Data></Cell>
    <Cell><Data ss:Type="String">Volume Consumed</Data></Cell>
    <Cell><Data ss:Type="String">5.6</Data></Cell>
    <Cell><Data ss:Type="String"></Data></Cell>
    <Cell><Data ss:Type="String"></Data></Cell>
    <Cell><Data ss:Type="String"></Data></Cell>
    <Cell><Data ss:Type="String">14.6</Data></Cell>
    <Cell><Data ss:Type="String"></Data></Cell>
    <Cell><Data ss:Type="String">7</Data></Cell>
    <Cell><Data ss:Type="String"></Data></Cell>
    <Cell><Data ss:Type="String"></Data></Cell>
    <Cell><Data ss:Type="String">13.4</Data></Cell>
    <Cell><Data ss:Type="String"></Data></Cell>
    <Cell><Data ss:Type="String"></Data></Cell>
    <Cell><Data ss:Type="String"></Data></Cell>
    <Cell><Data ss:Type="String">26</Data></Cell>
    <Cell><Data ss:Type="String"></Data></Cell>
    <Cell><Data ss:Type="String"></Data></Cell>
    <Cell><Data ss:Type="String"></Data></Cell>
    <Cell><Data ss:Type="String">23</Data></Cell>
    <Cell><Data ss:Type="String"></Data></Cell>
    <Cell><Data ss:Type="String"></Data></Cell>
    <Cell><Data ss:Type="String"></Data></Cell>
    <Cell><Data ss:Type="String">24</Data></Cell>
    <Cell><Data ss:Type="String"></Data></Cell>
    <Cell><Data ss:Type="String"></Data></Cell>
    <Cell><Data ss:Type="String"></Data></Cell>
    <Cell><Data ss:Type="String">24.6</Data></Cell>
    <Cell><Data ss:Type="String"></Data></Cell>
    <Cell><Data ss:Type="String"></Data></Cell>
    <Cell><Data ss:Type="String"></Data></Cell>
    <Cell><Data ss:Type="String">21</Data></Cell>
    <Cell><Data ss:Type="String"></Data></Cell>
    <Cell><Data ss:Type="String"></Data></Cell>
    <Cell><Data ss:Type="String"></Data></Cell>
    <Cell><Data ss:Type="String">22</Data></Cell>
    <Cell><Data ss:Type="String"></Data></Cell>
    <Cell><Data ss:Type="String"></Data></Cell>
    <Cell><Data ss:Type="String"></Data></Cell>
    <Cell><Data ss:Type="String">20</Data></Cell>
    <Cell><Data ss:Type="String"></Data></Cell>
    <Cell><Data ss:Type="String"></Data></Cell>
    <Cell><Data ss:Type="String"></Data></Cell>
    <Cell><Data ss:Type="String">20</Data></Cell>
    <Cell><Data ss:Type="String"></Data></Cell>
    <Cell><Data ss:Type="String"></Data></Cell>
    <Cell><Data ss:Type="String"></Data></Cell>
    <Cell><Data ss:Type="String"></Data></Cell>
    <Cell><Data ss:Type="String"></Data></Cell>
    <Cell><Data ss:Type="String"></Data></Cell>
    <Cell><Data ss:Type="String"></Data></Cell>
    <Cell><Data ss:Type="String"></Data></Cell>
    <Cell><Data ss:Type="String"></Data></Cell>
    <Cell><Data ss:Type="String"></Data></Cell>
    <Cell><Data ss:Type="String"></Data></Cell>
    <Cell><Data ss:Type="String"></Data></Cell>
    <Cell><Data ss:Type="String"></Data></Cell>
    <Cell><Data ss:Type="String"></Data></Cell>
    <Cell><Data ss:Type="String"></Data></Cell>
    <Cell><Data ss:Type="String"></Data></Cell>
    <Cell><Data ss:Type="String"></Data></Cell>
    <Cell><Data ss:Type="String"></Data></Cell>
    <Cell><Data ss:Type="String"></Data></Cell>
    <Cell><Data ss:Type="String"></Data></Cell>
    <Cell><Data ss:Type="String"></Data></Cell>
    <Cell><Data ss:Type="String"></Data></Cell>
    <Cell><Data ss:Type="String"></Data></Cell>
    <Cell><Data ss:Type="String"></Data></Cell>
    <Cell><Data ss:Type="String"></Data></Cell>
    <Cell><Data ss:Type="String"></Data></Cell>
    <Cell><Data ss:Type="String"></Data></Cell>
    <Cell><Data ss:Type="String"></Data></Cell>
    <Cell><Data ss:Type="String"></Data></Cell>
    <Cell><Data ss:Type="String"></Data></Cell>
    <Cell><Data ss:Type="String"></Data></Cell>
    <Cell><Data ss:Type="String"></Data></Cell>
   </Row>
   <Row ss:AutoFitHeight="0">
    <Cell><Data ss:Type="String">51009</Data></Cell>
    <Cell><Data ss:Type="String">2012-06-30T00:00:00</Data></Cell>
    <Cell><Data ss:Type="String">M</Data></Cell>
    <Cell><Data ss:Type="String">PenF2811-S4548</Data></Cell>
    <Cell><Data ss:Type="String">30384</Data></Cell>
    <Cell><Data ss:Type="String">Dex Male Group A</Data></Cell>
    <Cell><Data ss:Type="String">1323</Data></Cell>
    <Cell><Data ss:Type="String">Dexpramipexole Male 200 mg/kg Drinking Water Survival Efficacy</Data></Cell>
    <Cell><Data ss:Type="String">116</Data></Cell>
    <Cell><Data ss:Type="String">Sacrificed (ALS)</Data></Cell>
    <Cell><Data ss:Type="String">14</Data></Cell>
    <Cell><Data ss:Type="String">Volume Consumed</Data></Cell>
    <Cell><Data ss:Type="String"></Data></Cell>
    <Cell><Data ss:Type="String"></Data></Cell>
    <Cell><Data ss:Type="String"></Data></Cell>
    <Cell><Data ss:Type="String">5.2</Data></Cell>
    <Cell><Data ss:Type="String"></Data></Cell>
    <Cell><Data ss:Type="String"></Data></Cell>
    <Cell><Data ss:Type="String"></Data></Cell>
    <Cell><Data ss:Type="String"></Data></Cell>
    <Cell><Data ss:Type="String">18.2</Data></Cell>
    <Cell><Data ss:Type="String">9</Data></Cell>
    <Cell><Data ss:Type="String"></Data></Cell>
    <Cell><Data ss:Type="String"></Data></Cell>
    <Cell><Data ss:Type="String">15.2</Data></Cell>
    <Cell><Data ss:Type="String"></Data></Cell>
    <Cell><Data ss:Type="String"></Data></Cell>
    <Cell><Data ss:Type="String"></Data></Cell>
    <Cell><Data ss:Type="String">29</Data></Cell>
    <Cell><Data ss:Type="String"></Data></Cell>
    <Cell><Data ss:Type="String"></Data></Cell>
    <Cell><Data ss:Type="String"></Data></Cell>
    <Cell><Data ss:Type="String">29</Data></Cell>
    <Cell><Data ss:Type="String"></Data></Cell>
    <Cell><Data ss:Type="String"></Data></Cell>
    <Cell><Data ss:Type="String"></Data></Cell>
    <Cell><Data ss:Type="String">27</Data></Cell>
    <Cell><Data ss:Type="String"></Data></Cell>
    <Cell><Data ss:Type="String"></Data></Cell>
    <Cell><Data ss:Type="String"></Data></Cell>
    <Cell><Data ss:Type="String">24.2</Data></Cell>
    <Cell><Data ss:Type="String"></Data></Cell>
    <Cell><Data ss:Type="String"></Data></Cell>
    <Cell><Data ss:Type="String"></Data></Cell>
    <Cell><Data ss:Type="String">20</Data></Cell>
    <Cell><Data ss:Type="String"></Data></Cell>
    <Cell><Data ss:Type="String"></Data></Cell>
    <Cell><Data ss:Type="String"></Data></Cell>
    <Cell><Data ss:Type="String">20</Data></Cell>
    <Cell><Data ss:Type="String"></Data></Cell>
    <Cell><Data ss:Type="String"></Data></Cell>
    <Cell><Data ss:Type="String"></Data></Cell>
    <Cell><Data ss:Type="String"></Data></Cell>
    <Cell><Data ss:Type="String"></Data></Cell>
    <Cell><Data ss:Type="String"></Data></Cell>
    <Cell><Data ss:Type="String"></Data></Cell>
    <Cell><Data ss:Type="String"></Data></Cell>
    <Cell><Data ss:Type="String"></Data></Cell>
    <Cell><Data ss:Type="String"></Data></Cell>
    <Cell><Data ss:Type="String"></Data></Cell>
    <Cell><Data ss:Type="String"></Data></Cell>
    <Cell><Data ss:Type="String"></Data></Cell>
    <Cell><Data ss:Type="String"></Data></Cell>
    <Cell><Data ss:Type="String"></Data></Cell>
    <Cell><Data ss:Type="String"></Data></Cell>
    <Cell><Data ss:Type="String"></Data></Cell>
    <Cell><Data ss:Type="String"></Data></Cell>
    <Cell><Data ss:Type="String"></Data></Cell>
    <Cell><Data ss:Type="String"></Data></Cell>
    <Cell><Data ss:Type="String"></Data></Cell>
    <Cell><Data ss:Type="String"></Data></Cell>
    <Cell><Data ss:Type="String"></Data></Cell>
    <Cell><Data ss:Type="String"></Data></Cell>
    <Cell><Data ss:Type="String"></Data></Cell>
    <Cell><Data ss:Type="String"></Data></Cell>
    <Cell><Data ss:Type="String"></Data></Cell>
    <Cell><Data ss:Type="String"></Data></Cell>
    <Cell><Data ss:Type="String"></Data></Cell>
    <Cell><Data ss:Type="String"></Data></Cell>
    <Cell><Data ss:Type="String"></Data></Cell>
    <Cell><Data ss:Type="String"></Data></Cell>
    <Cell><Data ss:Type="String"></Data></Cell>
    <Cell><Data ss:Type="String"></Data></Cell>
    <Cell><Data ss:Type="String"></Data></Cell>
    <Cell><Data ss:Type="String"></Data></Cell>
    <Cell><Data ss:Type="String"></Data></Cell>
   </Row>
   <Row ss:AutoFitHeight="0">
    <Cell><Data ss:Type="String">51017</Data></Cell>
    <Cell><Data ss:Type="String">2012-07-02T00:00:00</Data></Cell>
    <Cell><Data ss:Type="String">M</Data></Cell>
    <Cell><Data ss:Type="String">PenF2813-S4549</Data></Cell>
    <Cell><Data ss:Type="String">30384</Data></Cell>
    <Cell><Data ss:Type="String">Dex Male Group A</Data></Cell>
    <Cell><Data ss:Type="String">1323</Data></Cell>
    <Cell><Data ss:Type="String">Dexpramipexole Male 200 mg/kg Drinking Water Survival Efficacy</Data></Cell>
    <Cell><Data ss:Type="String">170</Data></Cell>
    <Cell><Data ss:Type="String">Sacrified ALS - Tissue Bank</Data></Cell>
    <Cell><Data ss:Type="String">14</Data></Cell>
    <Cell><Data ss:Type="String">Volume Consumed</Data></Cell>
    <Cell><Data ss:Type="String"></Data></Cell>
    <Cell><Data ss:Type="String"></Data></Cell>
    <Cell><Data ss:Type="String">5.2</Data></Cell>
    <Cell><Data ss:Type="String"></Data></Cell>
    <Cell><Data ss:Type="String"></Data></Cell>
    <Cell><Data ss:Type="String"></Data></Cell>
    <Cell><Data ss:Type="String">17.3</Data></Cell>
    <Cell><Data ss:Type="String"></Data></Cell>
    <Cell><Data ss:Type="String">8.4</Data></Cell>
    <Cell><Data ss:Type="String"></Data></Cell>
    <Cell><Data ss:Type="String"></Data></Cell>
    <Cell><Data ss:Type="String">14.4</Data></Cell>
    <Cell><Data ss:Type="String"></Data></Cell>
    <Cell><Data ss:Type="String"></Data></Cell>
    <Cell><Data ss:Type="String"></Data></Cell>
    <Cell><Data ss:Type="String">28</Data></Cell>
    <Cell><Data ss:Type="String"></Data></Cell>
    <Cell><Data ss:Type="String"></Data></Cell>
    <Cell><Data ss:Type="String"></Data></Cell>
    <Cell><Data ss:Type="String">26</Data></Cell>
    <Cell><Data ss:Type="String"></Data></Cell>
    <Cell><Data ss:Type="String"></Data></Cell>
    <Cell><Data ss:Type="String"></Data></Cell>
    <Cell><Data ss:Type="String">29</Data></Cell>
    <Cell><Data ss:Type="String"></Data></Cell>
    <Cell><Data ss:Type="String"></Data></Cell>
    <Cell><Data ss:Type="String"></Data></Cell>
    <Cell><Data ss:Type="String">27.2</Data></Cell>
    <Cell><Data ss:Type="String"></Data></Cell>
    <Cell><Data ss:Type="String"></Data></Cell>
    <Cell><Data ss:Type="String"></Data></Cell>
    <Cell><Data ss:Type="String">23</Data></Cell>
    <Cell><Data ss:Type="String"></Data></Cell>
    <Cell><Data ss:Type="String"></Data></Cell>
    <Cell><Data ss:Type="String"></Data></Cell>
    <Cell><Data ss:Type="String">26</Data></Cell>
    <Cell><Data ss:Type="String"></Data></Cell>
    <Cell><Data ss:Type="String"></Data></Cell>
    <Cell><Data ss:Type="String"></Data></Cell>
    <Cell><Data ss:Type="String">26</Data></Cell>
    <Cell><Data ss:Type="String"></Data></Cell>
    <Cell><Data ss:Type="String"></Data></Cell>
    <Cell><Data ss:Type="String"></Data></Cell>
    <Cell><Data ss:Type="String">26</Data></Cell>
    <Cell><Data ss:Type="String"></Data></Cell>
    <Cell><Data ss:Type="String"></Data></Cell>
    <Cell><Data ss:Type="String"></Data></Cell>
    <Cell><Data ss:Type="String">27</Data></Cell>
    <Cell><Data ss:Type="String"></Data></Cell>
    <Cell><Data ss:Type="String"></Data></Cell>
    <Cell><Data ss:Type="String"></Data></Cell>
    <Cell><Data ss:Type="String">26</Data></Cell>
    <Cell><Data ss:Type="String"></Data></Cell>
    <Cell><Data ss:Type="String"></Data></Cell>
    <Cell><Data ss:Type="String">25</Data></Cell>
    <Cell><Data ss:Type="String"></Data></Cell>
    <Cell><Data ss:Type="String"></Data></Cell>
    <Cell><Data ss:Type="String">22</Data></Cell>
    <Cell><Data ss:Type="String"></Data></Cell>
    <Cell><Data ss:Type="String"></Data></Cell>
    <Cell><Data ss:Type="String">22.5</Data></Cell>
    <Cell><Data ss:Type="String"></Data></Cell>
    <Cell><Data ss:Type="String"></Data></Cell>
    <Cell><Data ss:Type="String">13.6</Data></Cell>
    <Cell><Data ss:Type="String"></Data></Cell>
    <Cell><Data ss:Type="String"></Data></Cell>
    <Cell><Data ss:Type="String"></Data></Cell>
    <Cell><Data ss:Type="String"></Data></Cell>
    <Cell><Data ss:Type="String"></Data></Cell>
    <Cell><Data ss:Type="String"></Data></Cell>
    <Cell><Data ss:Type="String"></Data></Cell>
    <Cell><Data ss:Type="String"></Data></Cell>
    <Cell><Data ss:Type="String"></Data></Cell>
    <Cell><Data ss:Type="String"></Data></Cell>
   </Row>
   <Row ss:AutoFitHeight="0">
    <Cell><Data ss:Type="String">51041</Data></Cell>
    <Cell><Data ss:Type="String">2012-07-03T00:00:00</Data></Cell>
    <Cell><Data ss:Type="String">M</Data></Cell>
    <Cell><Data ss:Type="String">PenF2829-S4557</Data></Cell>
    <Cell><Data ss:Type="String">30384</Data></Cell>
    <Cell><Data ss:Type="String">Dex Male Group A</Data></Cell>
    <Cell><Data ss:Type="String">1323</Data></Cell>
    <Cell><Data ss:Type="String">Dexpramipexole Male 200 mg/kg Drinking Water Survival Efficacy</Data></Cell>
    <Cell><Data ss:Type="String">135</Data></Cell>
    <Cell><Data ss:Type="String">Sacrificed (ALS)</Data></Cell>
    <Cell><Data ss:Type="String">14</Data></Cell>
    <Cell><Data ss:Type="String">Volume Consumed</Data></Cell>
    <Cell><Data ss:Type="String"></Data></Cell>
    <Cell><Data ss:Type="String">5.8</Data></Cell>
    <Cell><Data ss:Type="String"></Data></Cell>
    <Cell><Data ss:Type="String"></Data></Cell>
    <Cell><Data ss:Type="String"></Data></Cell>
    <Cell><Data ss:Type="String">19.8</Data></Cell>
    <Cell><Data ss:Type="String"></Data></Cell>
    <Cell><Data ss:Type="String">8.6</Data></Cell>
    <Cell><Data ss:Type="String"></Data></Cell>
    <Cell><Data ss:Type="String"></Data></Cell>
    <Cell><Data ss:Type="String">16.4</Data></Cell>
    <Cell><Data ss:Type="String"></Data></Cell>
    <Cell><Data ss:Type="String"></Data></Cell>
    <Cell><Data ss:Type="String"></Data></Cell>
    <Cell><Data ss:Type="String">26</Data></Cell>
    <Cell><Data ss:Type="String"></Data></Cell>
    <Cell><Data ss:Type="String"></Data></Cell>
    <Cell><Data ss:Type="String"></Data></Cell>
    <Cell><Data ss:Type="String">28</Data></Cell>
    <Cell><Data ss:Type="String"></Data></Cell>
    <Cell><Data ss:Type="String"></Data></Cell>
    <Cell><Data ss:Type="String"></Data></Cell>
    <Cell><Data ss:Type="String">29.5</Data></Cell>
    <Cell><Data ss:Type="String"></Data></Cell>
    <Cell><Data ss:Type="String"></Data></Cell>
    <Cell><Data ss:Type="String"></Data></Cell>
    <Cell><Data ss:Type="String">30.2</Data></Cell>
    <Cell><Data ss:Type="String"></Data></Cell>
    <Cell><Data ss:Type="String"></Data></Cell>
    <Cell><Data ss:Type="String"></Data></Cell>
    <Cell><Data ss:Type="String">26</Data></Cell>
    <Cell><Data ss:Type="String"></Data></Cell>
    <Cell><Data ss:Type="String"></Data></Cell>
    <Cell><Data ss:Type="String"></Data></Cell>
    <Cell><Data ss:Type="String">30</Data></Cell>
    <Cell><Data ss:Type="String"></Data></Cell>
    <Cell><Data ss:Type="String"></Data></Cell>
    <Cell><Data ss:Type="String"></Data></Cell>
    <Cell><Data ss:Type="String">27</Data></Cell>
    <Cell><Data ss:Type="String"></Data></Cell>
    <Cell><Data ss:Type="String"></Data></Cell>
    <Cell><Data ss:Type="String"></Data></Cell>
    <Cell><Data ss:Type="String">25</Data></Cell>
    <Cell><Data ss:Type="String"></Data></Cell>
    <Cell><Data ss:Type="String"></Data></Cell>
    <Cell><Data ss:Type="String"></Data></Cell>
    <Cell><Data ss:Type="String">26</Data></Cell>
    <Cell><Data ss:Type="String"></Data></Cell>
    <Cell><Data ss:Type="String"></Data></Cell>
    <Cell><Data ss:Type="String"></Data></Cell>
    <Cell><Data ss:Type="String"></Data></Cell>
    <Cell><Data ss:Type="String"></Data></Cell>
    <Cell><Data ss:Type="String"></Data></Cell>
    <Cell><Data ss:Type="String"></Data></Cell>
    <Cell><Data ss:Type="String"></Data></Cell>
    <Cell><Data ss:Type="String"></Data></Cell>
    <Cell><Data ss:Type="String"></Data></Cell>
    <Cell><Data ss:Type="String"></Data></Cell>
    <Cell><Data ss:Type="String"></Data></Cell>
    <Cell><Data ss:Type="String"></Data></Cell>
    <Cell><Data ss:Type="String"></Data></Cell>
    <Cell><Data ss:Type="String"></Data></Cell>
    <Cell><Data ss:Type="String"></Data></Cell>
    <Cell><Data ss:Type="String"></Data></Cell>
    <Cell><Data ss:Type="String"></Data></Cell>
    <Cell><Data ss:Type="String"></Data></Cell>
    <Cell><Data ss:Type="String"></Data></Cell>
    <Cell><Data ss:Type="String"></Data></Cell>
    <Cell><Data ss:Type="String"></Data></Cell>
    <Cell><Data ss:Type="String"></Data></Cell>
    <Cell><Data ss:Type="String"></Data></Cell>
    <Cell><Data ss:Type="String"></Data></Cell>
    <Cell><Data ss:Type="String"></Data></Cell>
    <Cell><Data ss:Type="String"></Data></Cell>
   </Row>
   <Row ss:AutoFitHeight="0">
    <Cell><Data ss:Type="String">51053</Data></Cell>
    <Cell><Data ss:Type="String">2012-07-02T00:00:00</Data></Cell>
    <Cell><Data ss:Type="String">M</Data></Cell>
    <Cell><Data ss:Type="String">PenF2836-S4560</Data></Cell>
    <Cell><Data ss:Type="String">30384</Data></Cell>
    <Cell><Data ss:Type="String">Dex Male Group A</Data></Cell>
    <Cell><Data ss:Type="String">1323</Data></Cell>
    <Cell><Data ss:Type="String">Dexpramipexole Male 200 mg/kg Drinking Water Survival Efficacy</Data></Cell>
    <Cell><Data ss:Type="String">120</Data></Cell>
    <Cell><Data ss:Type="String">Sacrificed (ALS)</Data></Cell>
    <Cell><Data ss:Type="String">14</Data></Cell>
    <Cell><Data ss:Type="String">Volume Consumed</Data></Cell>
    <Cell><Data ss:Type="String"></Data></Cell>
    <Cell><Data ss:Type="String"></Data></Cell>
    <Cell><Data ss:Type="String">5.2</Data></Cell>
    <Cell><Data ss:Type="String"></Data></Cell>
    <Cell><Data ss:Type="String"></Data></Cell>
    <Cell><Data ss:Type="String"></Data></Cell>
    <Cell><Data ss:Type="String">19</Data></Cell>
    <Cell><Data ss:Type="String"></Data></Cell>
    <Cell><Data ss:Type="String">7.8</Data></Cell>
    <Cell><Data ss:Type="String"></Data></Cell>
    <Cell><Data ss:Type="String"></Data></Cell>
    <Cell><Data ss:Type="String">15</Data></Cell>
    <Cell><Data ss:Type="String"></Data></Cell>
    <Cell><Data ss:Type="String"></Data></Cell>
    <Cell><Data ss:Type="String"></Data></Cell>
    <Cell><Data ss:Type="String">29</Data></Cell>
    <Cell><Data ss:Type="String"></Data></Cell>
    <Cell><Data ss:Type="String"></Data></Cell>
    <Cell><Data ss:Type="String"></Data></Cell>
    <Cell><Data ss:Type="String">29.5</Data></Cell>
    <Cell><Data ss:Type="String"></Data></Cell>
    <Cell><Data ss:Type="String"></Data></Cell>
    <Cell><Data ss:Type="String"></Data></Cell>
    <Cell><Data ss:Type="String">29</Data></Cell>
    <Cell><Data ss:Type="String"></Data></Cell>
    <Cell><Data ss:Type="String"></Data></Cell>
    <Cell><Data ss:Type="String"></Data></Cell>
    <Cell><Data ss:Type="String">28.8</Data></Cell>
    <Cell><Data ss:Type="String"></Data></Cell>
    <Cell><Data ss:Type="String"></Data></Cell>
    <Cell><Data ss:Type="String"></Data></Cell>
    <Cell><Data ss:Type="String">23</Data></Cell>
    <Cell><Data ss:Type="String"></Data></Cell>
    <Cell><Data ss:Type="String"></Data></Cell>
    <Cell><Data ss:Type="String"></Data></Cell>
    <Cell><Data ss:Type="String">20</Data></Cell>
    <Cell><Data ss:Type="String"></Data></Cell>
    <Cell><Data ss:Type="String"></Data></Cell>
    <Cell><Data ss:Type="String"></Data></Cell>
    <Cell><Data ss:Type="String">18</Data></Cell>
    <Cell><Data ss:Type="String"></Data></Cell>
    <Cell><Data ss:Type="String"></Data></Cell>
    <Cell><Data ss:Type="String"></Data></Cell>
    <Cell><Data ss:Type="String"></Data></Cell>
    <Cell><Data ss:Type="String"></Data></Cell>
    <Cell><Data ss:Type="String"></Data></Cell>
    <Cell><Data ss:Type="String"></Data></Cell>
    <Cell><Data ss:Type="String"></Data></Cell>
    <Cell><Data ss:Type="String"></Data></Cell>
    <Cell><Data ss:Type="String"></Data></Cell>
    <Cell><Data ss:Type="String"></Data></Cell>
    <Cell><Data ss:Type="String"></Data></Cell>
    <Cell><Data ss:Type="String"></Data></Cell>
    <Cell><Data ss:Type="String"></Data></Cell>
    <Cell><Data ss:Type="String"></Data></Cell>
    <Cell><Data ss:Type="String"></Data></Cell>
    <Cell><Data ss:Type="String"></Data></Cell>
    <Cell><Data ss:Type="String"></Data></Cell>
    <Cell><Data ss:Type="String"></Data></Cell>
    <Cell><Data ss:Type="String"></Data></Cell>
    <Cell><Data ss:Type="String"></Data></Cell>
    <Cell><Data ss:Type="String"></Data></Cell>
    <Cell><Data ss:Type="String"></Data></Cell>
    <Cell><Data ss:Type="String"></Data></Cell>
    <Cell><Data ss:Type="String"></Data></Cell>
    <Cell><Data ss:Type="String"></Data></Cell>
    <Cell><Data ss:Type="String"></Data></Cell>
    <Cell><Data ss:Type="String"></Data></Cell>
    <Cell><Data ss:Type="String"></Data></Cell>
    <Cell><Data ss:Type="String"></Data></Cell>
    <Cell><Data ss:Type="String"></Data></Cell>
    <Cell><Data ss:Type="String"></Data></Cell>
    <Cell><Data ss:Type="String"></Data></Cell>
    <Cell><Data ss:Type="String"></Data></Cell>
   </Row>
   <Row ss:AutoFitHeight="0">
    <Cell><Data ss:Type="String">51056</Data></Cell>
    <Cell><Data ss:Type="String">2012-07-02T00:00:00</Data></Cell>
    <Cell><Data ss:Type="String">M</Data></Cell>
    <Cell><Data ss:Type="String">PenF2836-S4560</Data></Cell>
    <Cell><Data ss:Type="String">30384</Data></Cell>
    <Cell><Data ss:Type="String">Dex Male Group A</Data></Cell>
    <Cell><Data ss:Type="String">1323</Data></Cell>
    <Cell><Data ss:Type="String">Dexpramipexole Male 200 mg/kg Drinking Water Survival Efficacy</Data></Cell>
    <Cell><Data ss:Type="String">121</Data></Cell>
    <Cell><Data ss:Type="String">Sacrificed (ALS)</Data></Cell>
    <Cell><Data ss:Type="String">14</Data></Cell>
    <Cell><Data ss:Type="String">Volume Consumed</Data></Cell>
    <Cell><Data ss:Type="String"></Data></Cell>
    <Cell><Data ss:Type="String"></Data></Cell>
    <Cell><Data ss:Type="String">4.8</Data></Cell>
    <Cell><Data ss:Type="String"></Data></Cell>
    <Cell><Data ss:Type="String"></Data></Cell>
    <Cell><Data ss:Type="String"></Data></Cell>
    <Cell><Data ss:Type="String">15</Data></Cell>
    <Cell><Data ss:Type="String"></Data></Cell>
    <Cell><Data ss:Type="String">7.2</Data></Cell>
    <Cell><Data ss:Type="String"></Data></Cell>
    <Cell><Data ss:Type="String"></Data></Cell>
    <Cell><Data ss:Type="String">13.2</Data></Cell>
    <Cell><Data ss:Type="String"></Data></Cell>
    <Cell><Data ss:Type="String"></Data></Cell>
    <Cell><Data ss:Type="String"></Data></Cell>
    <Cell><Data ss:Type="String">23</Data></Cell>
    <Cell><Data ss:Type="String"></Data></Cell>
    <Cell><Data ss:Type="String"></Data></Cell>
    <Cell><Data ss:Type="String"></Data></Cell>
    <Cell><Data ss:Type="String">22</Data></Cell>
    <Cell><Data ss:Type="String"></Data></Cell>
    <Cell><Data ss:Type="String"></Data></Cell>
    <Cell><Data ss:Type="String"></Data></Cell>
    <Cell><Data ss:Type="String">22</Data></Cell>
    <Cell><Data ss:Type="String"></Data></Cell>
    <Cell><Data ss:Type="String"></Data></Cell>
    <Cell><Data ss:Type="String"></Data></Cell>
    <Cell><Data ss:Type="String">23.8</Data></Cell>
    <Cell><Data ss:Type="String"></Data></Cell>
    <Cell><Data ss:Type="String"></Data></Cell>
    <Cell><Data ss:Type="String"></Data></Cell>
    <Cell><Data ss:Type="String">15</Data></Cell>
    <Cell><Data ss:Type="String"></Data></Cell>
    <Cell><Data ss:Type="String"></Data></Cell>
    <Cell><Data ss:Type="String"></Data></Cell>
    <Cell><Data ss:Type="String">21</Data></Cell>
    <Cell><Data ss:Type="String"></Data></Cell>
    <Cell><Data ss:Type="String"></Data></Cell>
    <Cell><Data ss:Type="String"></Data></Cell>
    <Cell><Data ss:Type="String">18</Data></Cell>
    <Cell><Data ss:Type="String"></Data></Cell>
    <Cell><Data ss:Type="String"></Data></Cell>
    <Cell><Data ss:Type="String"></Data></Cell>
    <Cell><Data ss:Type="String"></Data></Cell>
    <Cell><Data ss:Type="String"></Data></Cell>
    <Cell><Data ss:Type="String"></Data></Cell>
    <Cell><Data ss:Type="String"></Data></Cell>
    <Cell><Data ss:Type="String"></Data></Cell>
    <Cell><Data ss:Type="String"></Data></Cell>
    <Cell><Data ss:Type="String"></Data></Cell>
    <Cell><Data ss:Type="String"></Data></Cell>
    <Cell><Data ss:Type="String"></Data></Cell>
    <Cell><Data ss:Type="String"></Data></Cell>
    <Cell><Data ss:Type="String"></Data></Cell>
    <Cell><Data ss:Type="String"></Data></Cell>
    <Cell><Data ss:Type="String"></Data></Cell>
    <Cell><Data ss:Type="String"></Data></Cell>
    <Cell><Data ss:Type="String"></Data></Cell>
    <Cell><Data ss:Type="String"></Data></Cell>
    <Cell><Data ss:Type="String"></Data></Cell>
    <Cell><Data ss:Type="String"></Data></Cell>
    <Cell><Data ss:Type="String"></Data></Cell>
    <Cell><Data ss:Type="String"></Data></Cell>
    <Cell><Data ss:Type="String"></Data></Cell>
    <Cell><Data ss:Type="String"></Data></Cell>
    <Cell><Data ss:Type="String"></Data></Cell>
    <Cell><Data ss:Type="String"></Data></Cell>
    <Cell><Data ss:Type="String"></Data></Cell>
    <Cell><Data ss:Type="String"></Data></Cell>
    <Cell><Data ss:Type="String"></Data></Cell>
    <Cell><Data ss:Type="String"></Data></Cell>
    <Cell><Data ss:Type="String"></Data></Cell>
    <Cell><Data ss:Type="String"></Data></Cell>
    <Cell><Data ss:Type="String"></Data></Cell>
   </Row>
   <Row ss:AutoFitHeight="0">
    <Cell><Data ss:Type="String">51057</Data></Cell>
    <Cell><Data ss:Type="String">2012-07-04T00:00:00</Data></Cell>
    <Cell><Data ss:Type="String">M</Data></Cell>
    <Cell><Data ss:Type="String">PenF2842-S4563</Data></Cell>
    <Cell><Data ss:Type="String">30384</Data></Cell>
    <Cell><Data ss:Type="String">Dex Male Group A</Data></Cell>
    <Cell><Data ss:Type="String">1323</Data></Cell>
    <Cell><Data ss:Type="String">Dexpramipexole Male 200 mg/kg Drinking Water Survival Efficacy</Data></Cell>
    <Cell><Data ss:Type="String">123</Data></Cell>
    <Cell><Data ss:Type="String">Sacrificed (ALS)</Data></Cell>
    <Cell><Data ss:Type="String">14</Data></Cell>
    <Cell><Data ss:Type="String">Volume Consumed</Data></Cell>
    <Cell><Data ss:Type="String">4.6</Data></Cell>
    <Cell><Data ss:Type="String"></Data></Cell>
    <Cell><Data ss:Type="String"></Data></Cell>
    <Cell><Data ss:Type="String"></Data></Cell>
    <Cell><Data ss:Type="String">16.2</Data></Cell>
    <Cell><Data ss:Type="String"></Data></Cell>
    <Cell><Data ss:Type="String">8.2</Data></Cell>
    <Cell><Data ss:Type="String"></Data></Cell>
    <Cell><Data ss:Type="String"></Data></Cell>
    <Cell><Data ss:Type="String">15.4</Data></Cell>
    <Cell><Data ss:Type="String"></Data></Cell>
    <Cell><Data ss:Type="String"></Data></Cell>
    <Cell><Data ss:Type="String"></Data></Cell>
    <Cell><Data ss:Type="String">26</Data></Cell>
    <Cell><Data ss:Type="String"></Data></Cell>
    <Cell><Data ss:Type="String"></Data></Cell>
    <Cell><Data ss:Type="String"></Data></Cell>
    <Cell><Data ss:Type="String">26</Data></Cell>
    <Cell><Data ss:Type="String"></Data></Cell>
    <Cell><Data ss:Type="String"></Data></Cell>
    <Cell><Data ss:Type="String"></Data></Cell>
    <Cell><Data ss:Type="String">26.5</Data></Cell>
    <Cell><Data ss:Type="String"></Data></Cell>
    <Cell><Data ss:Type="String"></Data></Cell>
    <Cell><Data ss:Type="String"></Data></Cell>
    <Cell><Data ss:Type="String">25</Data></Cell>
    <Cell><Data ss:Type="String"></Data></Cell>
    <Cell><Data ss:Type="String"></Data></Cell>
    <Cell><Data ss:Type="String"></Data></Cell>
    <Cell><Data ss:Type="String">22</Data></Cell>
    <Cell><Data ss:Type="String"></Data></Cell>
    <Cell><Data ss:Type="String"></Data></Cell>
    <Cell><Data ss:Type="String"></Data></Cell>
    <Cell><Data ss:Type="String">23</Data></Cell>
    <Cell><Data ss:Type="String"></Data></Cell>
    <Cell><Data ss:Type="String"></Data></Cell>
    <Cell><Data ss:Type="String"></Data></Cell>
    <Cell><Data ss:Type="String">20</Data></Cell>
    <Cell><Data ss:Type="String"></Data></Cell>
    <Cell><Data ss:Type="String"></Data></Cell>
    <Cell><Data ss:Type="String"></Data></Cell>
    <Cell><Data ss:Type="String"></Data></Cell>
    <Cell><Data ss:Type="String"></Data></Cell>
    <Cell><Data ss:Type="String"></Data></Cell>
    <Cell><Data ss:Type="String"></Data></Cell>
    <Cell><Data ss:Type="String"></Data></Cell>
    <Cell><Data ss:Type="String"></Data></Cell>
    <Cell><Data ss:Type="String"></Data></Cell>
    <Cell><Data ss:Type="String"></Data></Cell>
    <Cell><Data ss:Type="String"></Data></Cell>
    <Cell><Data ss:Type="String"></Data></Cell>
    <Cell><Data ss:Type="String"></Data></Cell>
    <Cell><Data ss:Type="String"></Data></Cell>
    <Cell><Data ss:Type="String"></Data></Cell>
    <Cell><Data ss:Type="String"></Data></Cell>
    <Cell><Data ss:Type="String"></Data></Cell>
    <Cell><Data ss:Type="String"></Data></Cell>
    <Cell><Data ss:Type="String"></Data></Cell>
    <Cell><Data ss:Type="String"></Data></Cell>
    <Cell><Data ss:Type="String"></Data></Cell>
    <Cell><Data ss:Type="String"></Data></Cell>
    <Cell><Data ss:Type="String"></Data></Cell>
    <Cell><Data ss:Type="String"></Data></Cell>
    <Cell><Data ss:Type="String"></Data></Cell>
    <Cell><Data ss:Type="String"></Data></Cell>
    <Cell><Data ss:Type="String"></Data></Cell>
    <Cell><Data ss:Type="String"></Data></Cell>
    <Cell><Data ss:Type="String"></Data></Cell>
    <Cell><Data ss:Type="String"></Data></Cell>
    <Cell><Data ss:Type="String"></Data></Cell>
    <Cell><Data ss:Type="String"></Data></Cell>
    <Cell><Data ss:Type="String"></Data></Cell>
    <Cell><Data ss:Type="String"></Data></Cell>
    <Cell><Data ss:Type="String"></Data></Cell>
   </Row>
   <Row ss:AutoFitHeight="0">
    <Cell><Data ss:Type="String">51063</Data></Cell>
    <Cell><Data ss:Type="String">2012-07-03T00:00:00</Data></Cell>
    <Cell><Data ss:Type="String">M</Data></Cell>
    <Cell><Data ss:Type="String">PenF2848-S4566</Data></Cell>
    <Cell><Data ss:Type="String">30384</Data></Cell>
    <Cell><Data ss:Type="String">Dex Male Group A</Data></Cell>
    <Cell><Data ss:Type="String">1323</Data></Cell>
    <Cell><Data ss:Type="String">Dexpramipexole Male 200 mg/kg Drinking Water Survival Efficacy</Data></Cell>
    <Cell><Data ss:Type="String">125</Data></Cell>
    <Cell><Data ss:Type="String">Sacrificed (ALS)</Data></Cell>
    <Cell><Data ss:Type="String">14</Data></Cell>
    <Cell><Data ss:Type="String">Volume Consumed</Data></Cell>
    <Cell><Data ss:Type="String"></Data></Cell>
    <Cell><Data ss:Type="String">5.2</Data></Cell>
    <Cell><Data ss:Type="String"></Data></Cell>
    <Cell><Data ss:Type="String"></Data></Cell>
    <Cell><Data ss:Type="String"></Data></Cell>
    <Cell><Data ss:Type="String">19.8</Data></Cell>
    <Cell><Data ss:Type="String"></Data></Cell>
    <Cell><Data ss:Type="String">9.6</Data></Cell>
    <Cell><Data ss:Type="String"></Data></Cell>
    <Cell><Data ss:Type="String"></Data></Cell>
    <Cell><Data ss:Type="String">16</Data></Cell>
    <Cell><Data ss:Type="String"></Data></Cell>
    <Cell><Data ss:Type="String"></Data></Cell>
    <Cell><Data ss:Type="String"></Data></Cell>
    <Cell><Data ss:Type="String">30</Data></Cell>
    <Cell><Data ss:Type="String"></Data></Cell>
    <Cell><Data ss:Type="String"></Data></Cell>
    <Cell><Data ss:Type="String"></Data></Cell>
    <Cell><Data ss:Type="String">28</Data></Cell>
    <Cell><Data ss:Type="String"></Data></Cell>
    <Cell><Data ss:Type="String"></Data></Cell>
    <Cell><Data ss:Type="String"></Data></Cell>
    <Cell><Data ss:Type="String">25</Data></Cell>
    <Cell><Data ss:Type="String"></Data></Cell>
    <Cell><Data ss:Type="String"></Data></Cell>
    <Cell><Data ss:Type="String"></Data></Cell>
    <Cell><Data ss:Type="String">27</Data></Cell>
    <Cell><Data ss:Type="String"></Data></Cell>
    <Cell><Data ss:Type="String"></Data></Cell>
    <Cell><Data ss:Type="String"></Data></Cell>
    <Cell><Data ss:Type="String">20</Data></Cell>
    <Cell><Data ss:Type="String"></Data></Cell>
    <Cell><Data ss:Type="String"></Data></Cell>
    <Cell><Data ss:Type="String"></Data></Cell>
    <Cell><Data ss:Type="String">24</Data></Cell>
    <Cell><Data ss:Type="String"></Data></Cell>
    <Cell><Data ss:Type="String"></Data></Cell>
    <Cell><Data ss:Type="String"></Data></Cell>
    <Cell><Data ss:Type="String">19</Data></Cell>
    <Cell><Data ss:Type="String"></Data></Cell>
    <Cell><Data ss:Type="String"></Data></Cell>
    <Cell><Data ss:Type="String"></Data></Cell>
    <Cell><Data ss:Type="String">17</Data></Cell>
    <Cell><Data ss:Type="String"></Data></Cell>
    <Cell><Data ss:Type="String"></Data></Cell>
    <Cell><Data ss:Type="String"></Data></Cell>
    <Cell><Data ss:Type="String"></Data></Cell>
    <Cell><Data ss:Type="String"></Data></Cell>
    <Cell><Data ss:Type="String"></Data></Cell>
    <Cell><Data ss:Type="String"></Data></Cell>
    <Cell><Data ss:Type="String"></Data></Cell>
    <Cell><Data ss:Type="String"></Data></Cell>
    <Cell><Data ss:Type="String"></Data></Cell>
    <Cell><Data ss:Type="String"></Data></Cell>
    <Cell><Data ss:Type="String"></Data></Cell>
    <Cell><Data ss:Type="String"></Data></Cell>
    <Cell><Data ss:Type="String"></Data></Cell>
    <Cell><Data ss:Type="String"></Data></Cell>
    <Cell><Data ss:Type="String"></Data></Cell>
    <Cell><Data ss:Type="String"></Data></Cell>
    <Cell><Data ss:Type="String"></Data></Cell>
    <Cell><Data ss:Type="String"></Data></Cell>
    <Cell><Data ss:Type="String"></Data></Cell>
    <Cell><Data ss:Type="String"></Data></Cell>
    <Cell><Data ss:Type="String"></Data></Cell>
    <Cell><Data ss:Type="String"></Data></Cell>
    <Cell><Data ss:Type="String"></Data></Cell>
    <Cell><Data ss:Type="String"></Data></Cell>
    <Cell><Data ss:Type="String"></Data></Cell>
    <Cell><Data ss:Type="String"></Data></Cell>
    <Cell><Data ss:Type="String"></Data></Cell>
    <Cell><Data ss:Type="String"></Data></Cell>
    <Cell><Data ss:Type="String"></Data></Cell>
    <Cell><Data ss:Type="String"></Data></Cell>
   </Row>
   <Row ss:AutoFitHeight="0">
    <Cell><Data ss:Type="String">50954</Data></Cell>
    <Cell><Data ss:Type="String">2012-06-30T00:00:00</Data></Cell>
    <Cell><Data ss:Type="String">M</Data></Cell>
    <Cell><Data ss:Type="String">PenF3276-S4555</Data></Cell>
    <Cell><Data ss:Type="String">30385</Data></Cell>
    <Cell><Data ss:Type="String">Dex Male Group B</Data></Cell>
    <Cell><Data ss:Type="String">1323</Data></Cell>
    <Cell><Data ss:Type="String">Dexpramipexole Male 200 mg/kg Drinking Water Survival Efficacy</Data></Cell>
    <Cell><Data ss:Type="String">138</Data></Cell>
    <Cell><Data ss:Type="String">Sacrificed (ALS)</Data></Cell>
    <Cell><Data ss:Type="String">14</Data></Cell>
    <Cell><Data ss:Type="String">Volume Consumed</Data></Cell>
    <Cell><Data ss:Type="String"></Data></Cell>
    <Cell><Data ss:Type="String"></Data></Cell>
    <Cell><Data ss:Type="String"></Data></Cell>
    <Cell><Data ss:Type="String">5</Data></Cell>
    <Cell><Data ss:Type="String"></Data></Cell>
    <Cell><Data ss:Type="String"></Data></Cell>
    <Cell><Data ss:Type="String"></Data></Cell>
    <Cell><Data ss:Type="String"></Data></Cell>
    <Cell><Data ss:Type="String">16.4</Data></Cell>
    <Cell><Data ss:Type="String">8</Data></Cell>
    <Cell><Data ss:Type="String"></Data></Cell>
    <Cell><Data ss:Type="String"></Data></Cell>
    <Cell><Data ss:Type="String">15.6</Data></Cell>
    <Cell><Data ss:Type="String"></Data></Cell>
    <Cell><Data ss:Type="String"></Data></Cell>
    <Cell><Data ss:Type="String"></Data></Cell>
    <Cell><Data ss:Type="String">29</Data></Cell>
    <Cell><Data ss:Type="String"></Data></Cell>
    <Cell><Data ss:Type="String"></Data></Cell>
    <Cell><Data ss:Type="String"></Data></Cell>
    <Cell><Data ss:Type="String">26</Data></Cell>
    <Cell><Data ss:Type="String"></Data></Cell>
    <Cell><Data ss:Type="String"></Data></Cell>
    <Cell><Data ss:Type="String"></Data></Cell>
    <Cell><Data ss:Type="String">26.5</Data></Cell>
    <Cell><Data ss:Type="String"></Data></Cell>
    <Cell><Data ss:Type="String"></Data></Cell>
    <Cell><Data ss:Type="String"></Data></Cell>
    <Cell><Data ss:Type="String">29.4</Data></Cell>
    <Cell><Data ss:Type="String"></Data></Cell>
    <Cell><Data ss:Type="String"></Data></Cell>
    <Cell><Data ss:Type="String"></Data></Cell>
    <Cell><Data ss:Type="String">27</Data></Cell>
    <Cell><Data ss:Type="String"></Data></Cell>
    <Cell><Data ss:Type="String"></Data></Cell>
    <Cell><Data ss:Type="String"></Data></Cell>
    <Cell><Data ss:Type="String">27</Data></Cell>
    <Cell><Data ss:Type="String"></Data></Cell>
    <Cell><Data ss:Type="String"></Data></Cell>
    <Cell><Data ss:Type="String"></Data></Cell>
    <Cell><Data ss:Type="String">24</Data></Cell>
    <Cell><Data ss:Type="String"></Data></Cell>
    <Cell><Data ss:Type="String"></Data></Cell>
    <Cell><Data ss:Type="String"></Data></Cell>
    <Cell><Data ss:Type="String">23</Data></Cell>
    <Cell><Data ss:Type="String"></Data></Cell>
    <Cell><Data ss:Type="String"></Data></Cell>
    <Cell><Data ss:Type="String"></Data></Cell>
    <Cell><Data ss:Type="String">11</Data></Cell>
    <Cell><Data ss:Type="String"></Data></Cell>
    <Cell><Data ss:Type="String"></Data></Cell>
    <Cell><Data ss:Type="String"></Data></Cell>
    <Cell><Data ss:Type="String"></Data></Cell>
    <Cell><Data ss:Type="String"></Data></Cell>
    <Cell><Data ss:Type="String"></Data></Cell>
    <Cell><Data ss:Type="String"></Data></Cell>
    <Cell><Data ss:Type="String"></Data></Cell>
    <Cell><Data ss:Type="String"></Data></Cell>
    <Cell><Data ss:Type="String"></Data></Cell>
    <Cell><Data ss:Type="String"></Data></Cell>
    <Cell><Data ss:Type="String"></Data></Cell>
    <Cell><Data ss:Type="String"></Data></Cell>
    <Cell><Data ss:Type="String"></Data></Cell>
    <Cell><Data ss:Type="String"></Data></Cell>
    <Cell><Data ss:Type="String"></Data></Cell>
    <Cell><Data ss:Type="String"></Data></Cell>
    <Cell><Data ss:Type="String"></Data></Cell>
    <Cell><Data ss:Type="String"></Data></Cell>
    <Cell><Data ss:Type="String"></Data></Cell>
    <Cell><Data ss:Type="String"></Data></Cell>
    <Cell><Data ss:Type="String"></Data></Cell>
    <Cell><Data ss:Type="String"></Data></Cell>
    <Cell><Data ss:Type="String"></Data></Cell>
    <Cell><Data ss:Type="String"></Data></Cell>
   </Row>
   <Row ss:AutoFitHeight="0">
    <Cell><Data ss:Type="String">50956</Data></Cell>
    <Cell><Data ss:Type="String">2012-06-30T00:00:00</Data></Cell>
    <Cell><Data ss:Type="String">M</Data></Cell>
    <Cell><Data ss:Type="String">PenF3276-S4555</Data></Cell>
    <Cell><Data ss:Type="String">30385</Data></Cell>
    <Cell><Data ss:Type="String">Dex Male Group B</Data></Cell>
    <Cell><Data ss:Type="String">1323</Data></Cell>
    <Cell><Data ss:Type="String">Dexpramipexole Male 200 mg/kg Drinking Water Survival Efficacy</Data></Cell>
    <Cell><Data ss:Type="String">125</Data></Cell>
    <Cell><Data ss:Type="String">Sacrificed (ALS)</Data></Cell>
    <Cell><Data ss:Type="String">14</Data></Cell>
    <Cell><Data ss:Type="String">Volume Consumed</Data></Cell>
    <Cell><Data ss:Type="String"></Data></Cell>
    <Cell><Data ss:Type="String"></Data></Cell>
    <Cell><Data ss:Type="String"></Data></Cell>
    <Cell><Data ss:Type="String">5.6</Data></Cell>
    <Cell><Data ss:Type="String"></Data></Cell>
    <Cell><Data ss:Type="String"></Data></Cell>
    <Cell><Data ss:Type="String"></Data></Cell>
    <Cell><Data ss:Type="String"></Data></Cell>
    <Cell><Data ss:Type="String">15.6</Data></Cell>
    <Cell><Data ss:Type="String">7.6</Data></Cell>
    <Cell><Data ss:Type="String"></Data></Cell>
    <Cell><Data ss:Type="String"></Data></Cell>
    <Cell><Data ss:Type="String">13.8</Data></Cell>
    <Cell><Data ss:Type="String"></Data></Cell>
    <Cell><Data ss:Type="String"></Data></Cell>
    <Cell><Data ss:Type="String"></Data></Cell>
    <Cell><Data ss:Type="String">29</Data></Cell>
    <Cell><Data ss:Type="String"></Data></Cell>
    <Cell><Data ss:Type="String"></Data></Cell>
    <Cell><Data ss:Type="String"></Data></Cell>
    <Cell><Data ss:Type="String">25</Data></Cell>
    <Cell><Data ss:Type="String"></Data></Cell>
    <Cell><Data ss:Type="String"></Data></Cell>
    <Cell><Data ss:Type="String"></Data></Cell>
    <Cell><Data ss:Type="String">25</Data></Cell>
    <Cell><Data ss:Type="String"></Data></Cell>
    <Cell><Data ss:Type="String"></Data></Cell>
    <Cell><Data ss:Type="String"></Data></Cell>
    <Cell><Data ss:Type="String">26</Data></Cell>
    <Cell><Data ss:Type="String"></Data></Cell>
    <Cell><Data ss:Type="String"></Data></Cell>
    <Cell><Data ss:Type="String"></Data></Cell>
    <Cell><Data ss:Type="String">22</Data></Cell>
    <Cell><Data ss:Type="String"></Data></Cell>
    <Cell><Data ss:Type="String"></Data></Cell>
    <Cell><Data ss:Type="String"></Data></Cell>
    <Cell><Data ss:Type="String">20</Data></Cell>
    <Cell><Data ss:Type="String"></Data></Cell>
    <Cell><Data ss:Type="String"></Data></Cell>
    <Cell><Data ss:Type="String"></Data></Cell>
    <Cell><Data ss:Type="String">13</Data></Cell>
    <Cell><Data ss:Type="String"></Data></Cell>
    <Cell><Data ss:Type="String"></Data></Cell>
    <Cell><Data ss:Type="String"></Data></Cell>
    <Cell><Data ss:Type="String"></Data></Cell>
    <Cell><Data ss:Type="String"></Data></Cell>
    <Cell><Data ss:Type="String"></Data></Cell>
    <Cell><Data ss:Type="String"></Data></Cell>
    <Cell><Data ss:Type="String"></Data></Cell>
    <Cell><Data ss:Type="String"></Data></Cell>
    <Cell><Data ss:Type="String"></Data></Cell>
    <Cell><Data ss:Type="String"></Data></Cell>
    <Cell><Data ss:Type="String"></Data></Cell>
    <Cell><Data ss:Type="String"></Data></Cell>
    <Cell><Data ss:Type="String"></Data></Cell>
    <Cell><Data ss:Type="String"></Data></Cell>
    <Cell><Data ss:Type="String"></Data></Cell>
    <Cell><Data ss:Type="String"></Data></Cell>
    <Cell><Data ss:Type="String"></Data></Cell>
    <Cell><Data ss:Type="String"></Data></Cell>
    <Cell><Data ss:Type="String"></Data></Cell>
    <Cell><Data ss:Type="String"></Data></Cell>
    <Cell><Data ss:Type="String"></Data></Cell>
    <Cell><Data ss:Type="String"></Data></Cell>
    <Cell><Data ss:Type="String"></Data></Cell>
    <Cell><Data ss:Type="String"></Data></Cell>
    <Cell><Data ss:Type="String"></Data></Cell>
    <Cell><Data ss:Type="String"></Data></Cell>
    <Cell><Data ss:Type="String"></Data></Cell>
    <Cell><Data ss:Type="String"></Data></Cell>
    <Cell><Data ss:Type="String"></Data></Cell>
    <Cell><Data ss:Type="String"></Data></Cell>
    <Cell><Data ss:Type="String"></Data></Cell>
    <Cell><Data ss:Type="String"></Data></Cell>
   </Row>
   <Row ss:AutoFitHeight="0">
    <Cell><Data ss:Type="String">50957</Data></Cell>
    <Cell><Data ss:Type="String">2012-06-30T00:00:00</Data></Cell>
    <Cell><Data ss:Type="String">M</Data></Cell>
    <Cell><Data ss:Type="String">PenF3276-S4555</Data></Cell>
    <Cell><Data ss:Type="String">30385</Data></Cell>
    <Cell><Data ss:Type="String">Dex Male Group B</Data></Cell>
    <Cell><Data ss:Type="String">1323</Data></Cell>
    <Cell><Data ss:Type="String">Dexpramipexole Male 200 mg/kg Drinking Water Survival Efficacy</Data></Cell>
    <Cell><Data ss:Type="String">123</Data></Cell>
    <Cell><Data ss:Type="String">Sacrificed (ALS)</Data></Cell>
    <Cell><Data ss:Type="String">14</Data></Cell>
    <Cell><Data ss:Type="String">Volume Consumed</Data></Cell>
    <Cell><Data ss:Type="String"></Data></Cell>
    <Cell><Data ss:Type="String"></Data></Cell>
    <Cell><Data ss:Type="String"></Data></Cell>
    <Cell><Data ss:Type="String">5</Data></Cell>
    <Cell><Data ss:Type="String"></Data></Cell>
    <Cell><Data ss:Type="String"></Data></Cell>
    <Cell><Data ss:Type="String"></Data></Cell>
    <Cell><Data ss:Type="String"></Data></Cell>
    <Cell><Data ss:Type="String">14.4</Data></Cell>
    <Cell><Data ss:Type="String">7</Data></Cell>
    <Cell><Data ss:Type="String"></Data></Cell>
    <Cell><Data ss:Type="String"></Data></Cell>
    <Cell><Data ss:Type="String">13.2</Data></Cell>
    <Cell><Data ss:Type="String"></Data></Cell>
    <Cell><Data ss:Type="String"></Data></Cell>
    <Cell><Data ss:Type="String"></Data></Cell>
    <Cell><Data ss:Type="String">22</Data></Cell>
    <Cell><Data ss:Type="String"></Data></Cell>
    <Cell><Data ss:Type="String"></Data></Cell>
    <Cell><Data ss:Type="String"></Data></Cell>
    <Cell><Data ss:Type="String">20.5</Data></Cell>
    <Cell><Data ss:Type="String"></Data></Cell>
    <Cell><Data ss:Type="String"></Data></Cell>
    <Cell><Data ss:Type="String"></Data></Cell>
    <Cell><Data ss:Type="String">22.5</Data></Cell>
    <Cell><Data ss:Type="String"></Data></Cell>
    <Cell><Data ss:Type="String"></Data></Cell>
    <Cell><Data ss:Type="String"></Data></Cell>
    <Cell><Data ss:Type="String">23</Data></Cell>
    <Cell><Data ss:Type="String"></Data></Cell>
    <Cell><Data ss:Type="String"></Data></Cell>
    <Cell><Data ss:Type="String"></Data></Cell>
    <Cell><Data ss:Type="String">20</Data></Cell>
    <Cell><Data ss:Type="String"></Data></Cell>
    <Cell><Data ss:Type="String"></Data></Cell>
    <Cell><Data ss:Type="String"></Data></Cell>
    <Cell><Data ss:Type="String">17</Data></Cell>
    <Cell><Data ss:Type="String"></Data></Cell>
    <Cell><Data ss:Type="String"></Data></Cell>
    <Cell><Data ss:Type="String"></Data></Cell>
    <Cell><Data ss:Type="String">12</Data></Cell>
    <Cell><Data ss:Type="String"></Data></Cell>
    <Cell><Data ss:Type="String"></Data></Cell>
    <Cell><Data ss:Type="String"></Data></Cell>
    <Cell><Data ss:Type="String"></Data></Cell>
    <Cell><Data ss:Type="String"></Data></Cell>
    <Cell><Data ss:Type="String"></Data></Cell>
    <Cell><Data ss:Type="String"></Data></Cell>
    <Cell><Data ss:Type="String"></Data></Cell>
    <Cell><Data ss:Type="String"></Data></Cell>
    <Cell><Data ss:Type="String"></Data></Cell>
    <Cell><Data ss:Type="String"></Data></Cell>
    <Cell><Data ss:Type="String"></Data></Cell>
    <Cell><Data ss:Type="String"></Data></Cell>
    <Cell><Data ss:Type="String"></Data></Cell>
    <Cell><Data ss:Type="String"></Data></Cell>
    <Cell><Data ss:Type="String"></Data></Cell>
    <Cell><Data ss:Type="String"></Data></Cell>
    <Cell><Data ss:Type="String"></Data></Cell>
    <Cell><Data ss:Type="String"></Data></Cell>
    <Cell><Data ss:Type="String"></Data></Cell>
    <Cell><Data ss:Type="String"></Data></Cell>
    <Cell><Data ss:Type="String"></Data></Cell>
    <Cell><Data ss:Type="String"></Data></Cell>
    <Cell><Data ss:Type="String"></Data></Cell>
    <Cell><Data ss:Type="String"></Data></Cell>
    <Cell><Data ss:Type="String"></Data></Cell>
    <Cell><Data ss:Type="String"></Data></Cell>
    <Cell><Data ss:Type="String"></Data></Cell>
    <Cell><Data ss:Type="String"></Data></Cell>
    <Cell><Data ss:Type="String"></Data></Cell>
    <Cell><Data ss:Type="String"></Data></Cell>
    <Cell><Data ss:Type="String"></Data></Cell>
    <Cell><Data ss:Type="String"></Data></Cell>
   </Row>
   <Row ss:AutoFitHeight="0">
    <Cell><Data ss:Type="String">50961</Data></Cell>
    <Cell><Data ss:Type="String">2012-07-03T00:00:00</Data></Cell>
    <Cell><Data ss:Type="String">M</Data></Cell>
    <Cell><Data ss:Type="String">PenF2797-S4541</Data></Cell>
    <Cell><Data ss:Type="String">30385</Data></Cell>
    <Cell><Data ss:Type="String">Dex Male Group B</Data></Cell>
    <Cell><Data ss:Type="String">1323</Data></Cell>
    <Cell><Data ss:Type="String">Dexpramipexole Male 200 mg/kg Drinking Water Survival Efficacy</Data></Cell>
    <Cell><Data ss:Type="String">127</Data></Cell>
    <Cell><Data ss:Type="String">Sacrificed (ALS)</Data></Cell>
    <Cell><Data ss:Type="String">14</Data></Cell>
    <Cell><Data ss:Type="String">Volume Consumed</Data></Cell>
    <Cell><Data ss:Type="String"></Data></Cell>
    <Cell><Data ss:Type="String">4.4</Data></Cell>
    <Cell><Data ss:Type="String"></Data></Cell>
    <Cell><Data ss:Type="String"></Data></Cell>
    <Cell><Data ss:Type="String"></Data></Cell>
    <Cell><Data ss:Type="String">12.8</Data></Cell>
    <Cell><Data ss:Type="String"></Data></Cell>
    <Cell><Data ss:Type="String">7.2</Data></Cell>
    <Cell><Data ss:Type="String"></Data></Cell>
    <Cell><Data ss:Type="String"></Data></Cell>
    <Cell><Data ss:Type="String">13.8</Data></Cell>
    <Cell><Data ss:Type="String"></Data></Cell>
    <Cell><Data ss:Type="String"></Data></Cell>
    <Cell><Data ss:Type="String"></Data></Cell>
    <Cell><Data ss:Type="String">23.5</Data></Cell>
    <Cell><Data ss:Type="String"></Data></Cell>
    <Cell><Data ss:Type="String"></Data></Cell>
    <Cell><Data ss:Type="String"></Data></Cell>
    <Cell><Data ss:Type="String">24.5</Data></Cell>
    <Cell><Data ss:Type="String"></Data></Cell>
    <Cell><Data ss:Type="String"></Data></Cell>
    <Cell><Data ss:Type="String"></Data></Cell>
    <Cell><Data ss:Type="String">24.5</Data></Cell>
    <Cell><Data ss:Type="String"></Data></Cell>
    <Cell><Data ss:Type="String"></Data></Cell>
    <Cell><Data ss:Type="String"></Data></Cell>
    <Cell><Data ss:Type="String">25.2</Data></Cell>
    <Cell><Data ss:Type="String"></Data></Cell>
    <Cell><Data ss:Type="String"></Data></Cell>
    <Cell><Data ss:Type="String"></Data></Cell>
    <Cell><Data ss:Type="String">24</Data></Cell>
    <Cell><Data ss:Type="String"></Data></Cell>
    <Cell><Data ss:Type="String"></Data></Cell>
    <Cell><Data ss:Type="String"></Data></Cell>
    <Cell><Data ss:Type="String">22</Data></Cell>
    <Cell><Data ss:Type="String"></Data></Cell>
    <Cell><Data ss:Type="String"></Data></Cell>
    <Cell><Data ss:Type="String"></Data></Cell>
    <Cell><Data ss:Type="String">17</Data></Cell>
    <Cell><Data ss:Type="String"></Data></Cell>
    <Cell><Data ss:Type="String"></Data></Cell>
    <Cell><Data ss:Type="String"></Data></Cell>
    <Cell><Data ss:Type="String">12</Data></Cell>
    <Cell><Data ss:Type="String"></Data></Cell>
    <Cell><Data ss:Type="String"></Data></Cell>
    <Cell><Data ss:Type="String"></Data></Cell>
    <Cell><Data ss:Type="String"></Data></Cell>
    <Cell><Data ss:Type="String"></Data></Cell>
    <Cell><Data ss:Type="String"></Data></Cell>
    <Cell><Data ss:Type="String"></Data></Cell>
    <Cell><Data ss:Type="String"></Data></Cell>
    <Cell><Data ss:Type="String"></Data></Cell>
    <Cell><Data ss:Type="String"></Data></Cell>
    <Cell><Data ss:Type="String"></Data></Cell>
    <Cell><Data ss:Type="String"></Data></Cell>
    <Cell><Data ss:Type="String"></Data></Cell>
    <Cell><Data ss:Type="String"></Data></Cell>
    <Cell><Data ss:Type="String"></Data></Cell>
    <Cell><Data ss:Type="String"></Data></Cell>
    <Cell><Data ss:Type="String"></Data></Cell>
    <Cell><Data ss:Type="String"></Data></Cell>
    <Cell><Data ss:Type="String"></Data></Cell>
    <Cell><Data ss:Type="String"></Data></Cell>
    <Cell><Data ss:Type="String"></Data></Cell>
    <Cell><Data ss:Type="String"></Data></Cell>
    <Cell><Data ss:Type="String"></Data></Cell>
    <Cell><Data ss:Type="String"></Data></Cell>
    <Cell><Data ss:Type="String"></Data></Cell>
    <Cell><Data ss:Type="String"></Data></Cell>
    <Cell><Data ss:Type="String"></Data></Cell>
    <Cell><Data ss:Type="String"></Data></Cell>
    <Cell><Data ss:Type="String"></Data></Cell>
    <Cell><Data ss:Type="String"></Data></Cell>
    <Cell><Data ss:Type="String"></Data></Cell>
   </Row>
   <Row ss:AutoFitHeight="0">
    <Cell><Data ss:Type="String">50971</Data></Cell>
    <Cell><Data ss:Type="String">2012-07-04T00:00:00</Data></Cell>
    <Cell><Data ss:Type="String">M</Data></Cell>
    <Cell><Data ss:Type="String">PenF2801-S4543</Data></Cell>
    <Cell><Data ss:Type="String">30385</Data></Cell>
    <Cell><Data ss:Type="String">Dex Male Group B</Data></Cell>
    <Cell><Data ss:Type="String">1323</Data></Cell>
    <Cell><Data ss:Type="String">Dexpramipexole Male 200 mg/kg Drinking Water Survival Efficacy</Data></Cell>
    <Cell><Data ss:Type="String">110</Data></Cell>
    <Cell><Data ss:Type="String">Sacrificed (ALS)</Data></Cell>
    <Cell><Data ss:Type="String">14</Data></Cell>
    <Cell><Data ss:Type="String">Volume Consumed</Data></Cell>
    <Cell><Data ss:Type="String">5</Data></Cell>
    <Cell><Data ss:Type="String"></Data></Cell>
    <Cell><Data ss:Type="String"></Data></Cell>
    <Cell><Data ss:Type="String"></Data></Cell>
    <Cell><Data ss:Type="String">13.2</Data></Cell>
    <Cell><Data ss:Type="String"></Data></Cell>
    <Cell><Data ss:Type="String">6.4</Data></Cell>
    <Cell><Data ss:Type="String"></Data></Cell>
    <Cell><Data ss:Type="String"></Data></Cell>
    <Cell><Data ss:Type="String">12.2</Data></Cell>
    <Cell><Data ss:Type="String"></Data></Cell>
    <Cell><Data ss:Type="String"></Data></Cell>
    <Cell><Data ss:Type="String"></Data></Cell>
    <Cell><Data ss:Type="String">19.5</Data></Cell>
    <Cell><Data ss:Type="String"></Data></Cell>
    <Cell><Data ss:Type="String"></Data></Cell>
    <Cell><Data ss:Type="String"></Data></Cell>
    <Cell><Data ss:Type="String">19</Data></Cell>
    <Cell><Data ss:Type="String"></Data></Cell>
    <Cell><Data ss:Type="String"></Data></Cell>
    <Cell><Data ss:Type="String"></Data></Cell>
    <Cell><Data ss:Type="String">21</Data></Cell>
    <Cell><Data ss:Type="String"></Data></Cell>
    <Cell><Data ss:Type="String"></Data></Cell>
    <Cell><Data ss:Type="String"></Data></Cell>
    <Cell><Data ss:Type="String">18</Data></Cell>
    <Cell><Data ss:Type="String"></Data></Cell>
    <Cell><Data ss:Type="String"></Data></Cell>
    <Cell><Data ss:Type="String"></Data></Cell>
    <Cell><Data ss:Type="String">26</Data></Cell>
    <Cell><Data ss:Type="String"></Data></Cell>
    <Cell><Data ss:Type="String"></Data></Cell>
    <Cell><Data ss:Type="String"></Data></Cell>
    <Cell><Data ss:Type="String">12</Data></Cell>
    <Cell><Data ss:Type="String"></Data></Cell>
    <Cell><Data ss:Type="String"></Data></Cell>
    <Cell><Data ss:Type="String"></Data></Cell>
    <Cell><Data ss:Type="String"></Data></Cell>
    <Cell><Data ss:Type="String"></Data></Cell>
    <Cell><Data ss:Type="String"></Data></Cell>
    <Cell><Data ss:Type="String"></Data></Cell>
    <Cell><Data ss:Type="String"></Data></Cell>
    <Cell><Data ss:Type="String"></Data></Cell>
    <Cell><Data ss:Type="String"></Data></Cell>
    <Cell><Data ss:Type="String"></Data></Cell>
    <Cell><Data ss:Type="String"></Data></Cell>
    <Cell><Data ss:Type="String"></Data></Cell>
    <Cell><Data ss:Type="String"></Data></Cell>
    <Cell><Data ss:Type="String"></Data></Cell>
    <Cell><Data ss:Type="String"></Data></Cell>
    <Cell><Data ss:Type="String"></Data></Cell>
    <Cell><Data ss:Type="String"></Data></Cell>
    <Cell><Data ss:Type="String"></Data></Cell>
    <Cell><Data ss:Type="String"></Data></Cell>
    <Cell><Data ss:Type="String"></Data></Cell>
    <Cell><Data ss:Type="String"></Data></Cell>
    <Cell><Data ss:Type="String"></Data></Cell>
    <Cell><Data ss:Type="String"></Data></Cell>
    <Cell><Data ss:Type="String"></Data></Cell>
    <Cell><Data ss:Type="String"></Data></Cell>
    <Cell><Data ss:Type="String"></Data></Cell>
    <Cell><Data ss:Type="String"></Data></Cell>
    <Cell><Data ss:Type="String"></Data></Cell>
    <Cell><Data ss:Type="String"></Data></Cell>
    <Cell><Data ss:Type="String"></Data></Cell>
    <Cell><Data ss:Type="String"></Data></Cell>
    <Cell><Data ss:Type="String"></Data></Cell>
    <Cell><Data ss:Type="String"></Data></Cell>
    <Cell><Data ss:Type="String"></Data></Cell>
    <Cell><Data ss:Type="String"></Data></Cell>
    <Cell><Data ss:Type="String"></Data></Cell>
    <Cell><Data ss:Type="String"></Data></Cell>
    <Cell><Data ss:Type="String"></Data></Cell>
    <Cell><Data ss:Type="String"></Data></Cell>
   </Row>
   <Row ss:AutoFitHeight="0">
    <Cell><Data ss:Type="String">50986</Data></Cell>
    <Cell><Data ss:Type="String">2012-07-04T00:00:00</Data></Cell>
    <Cell><Data ss:Type="String">M</Data></Cell>
    <Cell><Data ss:Type="String">PenF2806-S4545</Data></Cell>
    <Cell><Data ss:Type="String">30385</Data></Cell>
    <Cell><Data ss:Type="String">Dex Male Group B</Data></Cell>
    <Cell><Data ss:Type="String">1323</Data></Cell>
    <Cell><Data ss:Type="String">Dexpramipexole Male 200 mg/kg Drinking Water Survival Efficacy</Data></Cell>
    <Cell><Data ss:Type="String">124</Data></Cell>
    <Cell><Data ss:Type="String">Sacrificed (ALS)</Data></Cell>
    <Cell><Data ss:Type="String">14</Data></Cell>
    <Cell><Data ss:Type="String">Volume Consumed</Data></Cell>
    <Cell><Data ss:Type="String">4.6</Data></Cell>
    <Cell><Data ss:Type="String"></Data></Cell>
    <Cell><Data ss:Type="String"></Data></Cell>
    <Cell><Data ss:Type="String"></Data></Cell>
    <Cell><Data ss:Type="String">17</Data></Cell>
    <Cell><Data ss:Type="String"></Data></Cell>
    <Cell><Data ss:Type="String">8.2</Data></Cell>
    <Cell><Data ss:Type="String"></Data></Cell>
    <Cell><Data ss:Type="String"></Data></Cell>
    <Cell><Data ss:Type="String">16</Data></Cell>
    <Cell><Data ss:Type="String"></Data></Cell>
    <Cell><Data ss:Type="String"></Data></Cell>
    <Cell><Data ss:Type="String"></Data></Cell>
    <Cell><Data ss:Type="String">26.5</Data></Cell>
    <Cell><Data ss:Type="String"></Data></Cell>
    <Cell><Data ss:Type="String"></Data></Cell>
    <Cell><Data ss:Type="String"></Data></Cell>
    <Cell><Data ss:Type="String">23.5</Data></Cell>
    <Cell><Data ss:Type="String"></Data></Cell>
    <Cell><Data ss:Type="String"></Data></Cell>
    <Cell><Data ss:Type="String"></Data></Cell>
    <Cell><Data ss:Type="String">24</Data></Cell>
    <Cell><Data ss:Type="String"></Data></Cell>
    <Cell><Data ss:Type="String"></Data></Cell>
    <Cell><Data ss:Type="String"></Data></Cell>
    <Cell><Data ss:Type="String">22.8</Data></Cell>
    <Cell><Data ss:Type="String"></Data></Cell>
    <Cell><Data ss:Type="String"></Data></Cell>
    <Cell><Data ss:Type="String"></Data></Cell>
    <Cell><Data ss:Type="String">19</Data></Cell>
    <Cell><Data ss:Type="String"></Data></Cell>
    <Cell><Data ss:Type="String"></Data></Cell>
    <Cell><Data ss:Type="String"></Data></Cell>
    <Cell><Data ss:Type="String">20</Data></Cell>
    <Cell><Data ss:Type="String"></Data></Cell>
    <Cell><Data ss:Type="String"></Data></Cell>
    <Cell><Data ss:Type="String"></Data></Cell>
    <Cell><Data ss:Type="String">16</Data></Cell>
    <Cell><Data ss:Type="String"></Data></Cell>
    <Cell><Data ss:Type="String"></Data></Cell>
    <Cell><Data ss:Type="String"></Data></Cell>
    <Cell><Data ss:Type="String">14</Data></Cell>
    <Cell><Data ss:Type="String"></Data></Cell>
    <Cell><Data ss:Type="String"></Data></Cell>
    <Cell><Data ss:Type="String"></Data></Cell>
    <Cell><Data ss:Type="String"></Data></Cell>
    <Cell><Data ss:Type="String"></Data></Cell>
    <Cell><Data ss:Type="String"></Data></Cell>
    <Cell><Data ss:Type="String"></Data></Cell>
    <Cell><Data ss:Type="String"></Data></Cell>
    <Cell><Data ss:Type="String"></Data></Cell>
    <Cell><Data ss:Type="String"></Data></Cell>
    <Cell><Data ss:Type="String"></Data></Cell>
    <Cell><Data ss:Type="String"></Data></Cell>
    <Cell><Data ss:Type="String"></Data></Cell>
    <Cell><Data ss:Type="String"></Data></Cell>
    <Cell><Data ss:Type="String"></Data></Cell>
    <Cell><Data ss:Type="String"></Data></Cell>
    <Cell><Data ss:Type="String"></Data></Cell>
    <Cell><Data ss:Type="String"></Data></Cell>
    <Cell><Data ss:Type="String"></Data></Cell>
    <Cell><Data ss:Type="String"></Data></Cell>
    <Cell><Data ss:Type="String"></Data></Cell>
    <Cell><Data ss:Type="String"></Data></Cell>
    <Cell><Data ss:Type="String"></Data></Cell>
    <Cell><Data ss:Type="String"></Data></Cell>
    <Cell><Data ss:Type="String"></Data></Cell>
    <Cell><Data ss:Type="String"></Data></Cell>
    <Cell><Data ss:Type="String"></Data></Cell>
    <Cell><Data ss:Type="String"></Data></Cell>
    <Cell><Data ss:Type="String"></Data></Cell>
    <Cell><Data ss:Type="String"></Data></Cell>
    <Cell><Data ss:Type="String"></Data></Cell>
    <Cell><Data ss:Type="String"></Data></Cell>
   </Row>
   <Row ss:AutoFitHeight="0">
    <Cell><Data ss:Type="String">50991</Data></Cell>
    <Cell><Data ss:Type="String">2012-07-03T00:00:00</Data></Cell>
    <Cell><Data ss:Type="String">M</Data></Cell>
    <Cell><Data ss:Type="String">PenF2808-S4546</Data></Cell>
    <Cell><Data ss:Type="String">30385</Data></Cell>
    <Cell><Data ss:Type="String">Dex Male Group B</Data></Cell>
    <Cell><Data ss:Type="String">1323</Data></Cell>
    <Cell><Data ss:Type="String">Dexpramipexole Male 200 mg/kg Drinking Water Survival Efficacy</Data></Cell>
    <Cell><Data ss:Type="String">126</Data></Cell>
    <Cell><Data ss:Type="String">Sacrificed (ALS)</Data></Cell>
    <Cell><Data ss:Type="String">14</Data></Cell>
    <Cell><Data ss:Type="String">Volume Consumed</Data></Cell>
    <Cell><Data ss:Type="String"></Data></Cell>
    <Cell><Data ss:Type="String">6</Data></Cell>
    <Cell><Data ss:Type="String"></Data></Cell>
    <Cell><Data ss:Type="String"></Data></Cell>
    <Cell><Data ss:Type="String"></Data></Cell>
    <Cell><Data ss:Type="String">21.4</Data></Cell>
    <Cell><Data ss:Type="String"></Data></Cell>
    <Cell><Data ss:Type="String">15</Data></Cell>
    <Cell><Data ss:Type="String"></Data></Cell>
    <Cell><Data ss:Type="String"></Data></Cell>
    <Cell><Data ss:Type="String">20.2</Data></Cell>
    <Cell><Data ss:Type="String"></Data></Cell>
    <Cell><Data ss:Type="String"></Data></Cell>
    <Cell><Data ss:Type="String"></Data></Cell>
    <Cell><Data ss:Type="String">35</Data></Cell>
    <Cell><Data ss:Type="String"></Data></Cell>
    <Cell><Data ss:Type="String"></Data></Cell>
    <Cell><Data ss:Type="String"></Data></Cell>
    <Cell><Data ss:Type="String">33</Data></Cell>
    <Cell><Data ss:Type="String"></Data></Cell>
    <Cell><Data ss:Type="String"></Data></Cell>
    <Cell><Data ss:Type="String"></Data></Cell>
    <Cell><Data ss:Type="String">33</Data></Cell>
    <Cell><Data ss:Type="String"></Data></Cell>
    <Cell><Data ss:Type="String"></Data></Cell>
    <Cell><Data ss:Type="String"></Data></Cell>
    <Cell><Data ss:Type="String">34.4</Data></Cell>
    <Cell><Data ss:Type="String"></Data></Cell>
    <Cell><Data ss:Type="String"></Data></Cell>
    <Cell><Data ss:Type="String"></Data></Cell>
    <Cell><Data ss:Type="String">26</Data></Cell>
    <Cell><Data ss:Type="String"></Data></Cell>
    <Cell><Data ss:Type="String"></Data></Cell>
    <Cell><Data ss:Type="String"></Data></Cell>
    <Cell><Data ss:Type="String">22</Data></Cell>
    <Cell><Data ss:Type="String"></Data></Cell>
    <Cell><Data ss:Type="String"></Data></Cell>
    <Cell><Data ss:Type="String"></Data></Cell>
    <Cell><Data ss:Type="String">18</Data></Cell>
    <Cell><Data ss:Type="String"></Data></Cell>
    <Cell><Data ss:Type="String"></Data></Cell>
    <Cell><Data ss:Type="String"></Data></Cell>
    <Cell><Data ss:Type="String">14</Data></Cell>
    <Cell><Data ss:Type="String"></Data></Cell>
    <Cell><Data ss:Type="String"></Data></Cell>
    <Cell><Data ss:Type="String"></Data></Cell>
    <Cell><Data ss:Type="String"></Data></Cell>
    <Cell><Data ss:Type="String"></Data></Cell>
    <Cell><Data ss:Type="String"></Data></Cell>
    <Cell><Data ss:Type="String"></Data></Cell>
    <Cell><Data ss:Type="String"></Data></Cell>
    <Cell><Data ss:Type="String"></Data></Cell>
    <Cell><Data ss:Type="String"></Data></Cell>
    <Cell><Data ss:Type="String"></Data></Cell>
    <Cell><Data ss:Type="String"></Data></Cell>
    <Cell><Data ss:Type="String"></Data></Cell>
    <Cell><Data ss:Type="String"></Data></Cell>
    <Cell><Data ss:Type="String"></Data></Cell>
    <Cell><Data ss:Type="String"></Data></Cell>
    <Cell><Data ss:Type="String"></Data></Cell>
    <Cell><Data ss:Type="String"></Data></Cell>
    <Cell><Data ss:Type="String"></Data></Cell>
    <Cell><Data ss:Type="String"></Data></Cell>
    <Cell><Data ss:Type="String"></Data></Cell>
    <Cell><Data ss:Type="String"></Data></Cell>
    <Cell><Data ss:Type="String"></Data></Cell>
    <Cell><Data ss:Type="String"></Data></Cell>
    <Cell><Data ss:Type="String"></Data></Cell>
    <Cell><Data ss:Type="String"></Data></Cell>
    <Cell><Data ss:Type="String"></Data></Cell>
    <Cell><Data ss:Type="String"></Data></Cell>
    <Cell><Data ss:Type="String"></Data></Cell>
    <Cell><Data ss:Type="String"></Data></Cell>
    <Cell><Data ss:Type="String"></Data></Cell>
   </Row>
   <Row ss:AutoFitHeight="0">
    <Cell><Data ss:Type="String">50998</Data></Cell>
    <Cell><Data ss:Type="String">2012-07-03T00:00:00</Data></Cell>
    <Cell><Data ss:Type="String">M</Data></Cell>
    <Cell><Data ss:Type="String">PenF2809-S4547</Data></Cell>
    <Cell><Data ss:Type="String">30385</Data></Cell>
    <Cell><Data ss:Type="String">Dex Male Group B</Data></Cell>
    <Cell><Data ss:Type="String">1323</Data></Cell>
    <Cell><Data ss:Type="String">Dexpramipexole Male 200 mg/kg Drinking Water Survival Efficacy</Data></Cell>
    <Cell><Data ss:Type="String">132</Data></Cell>
    <Cell><Data ss:Type="String">Sacrificed (ALS)</Data></Cell>
    <Cell><Data ss:Type="String">14</Data></Cell>
    <Cell><Data ss:Type="String">Volume Consumed</Data></Cell>
    <Cell><Data ss:Type="String"></Data></Cell>
    <Cell><Data ss:Type="String">3.8</Data></Cell>
    <Cell><Data ss:Type="String"></Data></Cell>
    <Cell><Data ss:Type="String"></Data></Cell>
    <Cell><Data ss:Type="String"></Data></Cell>
    <Cell><Data ss:Type="String">10.2</Data></Cell>
    <Cell><Data ss:Type="String"></Data></Cell>
    <Cell><Data ss:Type="String">6.4</Data></Cell>
    <Cell><Data ss:Type="String"></Data></Cell>
    <Cell><Data ss:Type="String"></Data></Cell>
    <Cell><Data ss:Type="String">10.8</Data></Cell>
    <Cell><Data ss:Type="String"></Data></Cell>
    <Cell><Data ss:Type="String"></Data></Cell>
    <Cell><Data ss:Type="String"></Data></Cell>
    <Cell><Data ss:Type="String">19.5</Data></Cell>
    <Cell><Data ss:Type="String"></Data></Cell>
    <Cell><Data ss:Type="String"></Data></Cell>
    <Cell><Data ss:Type="String"></Data></Cell>
    <Cell><Data ss:Type="String">20</Data></Cell>
    <Cell><Data ss:Type="String"></Data></Cell>
    <Cell><Data ss:Type="String"></Data></Cell>
    <Cell><Data ss:Type="String"></Data></Cell>
    <Cell><Data ss:Type="String">22</Data></Cell>
    <Cell><Data ss:Type="String"></Data></Cell>
    <Cell><Data ss:Type="String"></Data></Cell>
    <Cell><Data ss:Type="String"></Data></Cell>
    <Cell><Data ss:Type="String">22.8</Data></Cell>
    <Cell><Data ss:Type="String"></Data></Cell>
    <Cell><Data ss:Type="String"></Data></Cell>
    <Cell><Data ss:Type="String"></Data></Cell>
    <Cell><Data ss:Type="String">19</Data></Cell>
    <Cell><Data ss:Type="String"></Data></Cell>
    <Cell><Data ss:Type="String"></Data></Cell>
    <Cell><Data ss:Type="String"></Data></Cell>
    <Cell><Data ss:Type="String">19</Data></Cell>
    <Cell><Data ss:Type="String"></Data></Cell>
    <Cell><Data ss:Type="String"></Data></Cell>
    <Cell><Data ss:Type="String"></Data></Cell>
    <Cell><Data ss:Type="String">17</Data></Cell>
    <Cell><Data ss:Type="String"></Data></Cell>
    <Cell><Data ss:Type="String"></Data></Cell>
    <Cell><Data ss:Type="String"></Data></Cell>
    <Cell><Data ss:Type="String">16</Data></Cell>
    <Cell><Data ss:Type="String"></Data></Cell>
    <Cell><Data ss:Type="String"></Data></Cell>
    <Cell><Data ss:Type="String"></Data></Cell>
    <Cell><Data ss:Type="String">6</Data></Cell>
    <Cell><Data ss:Type="String"></Data></Cell>
    <Cell><Data ss:Type="String"></Data></Cell>
    <Cell><Data ss:Type="String"></Data></Cell>
    <Cell><Data ss:Type="String"></Data></Cell>
    <Cell><Data ss:Type="String"></Data></Cell>
    <Cell><Data ss:Type="String"></Data></Cell>
    <Cell><Data ss:Type="String"></Data></Cell>
    <Cell><Data ss:Type="String"></Data></Cell>
    <Cell><Data ss:Type="String"></Data></Cell>
    <Cell><Data ss:Type="String"></Data></Cell>
    <Cell><Data ss:Type="String"></Data></Cell>
    <Cell><Data ss:Type="String"></Data></Cell>
    <Cell><Data ss:Type="String"></Data></Cell>
    <Cell><Data ss:Type="String"></Data></Cell>
    <Cell><Data ss:Type="String"></Data></Cell>
    <Cell><Data ss:Type="String"></Data></Cell>
    <Cell><Data ss:Type="String"></Data></Cell>
    <Cell><Data ss:Type="String"></Data></Cell>
    <Cell><Data ss:Type="String"></Data></Cell>
    <Cell><Data ss:Type="String"></Data></Cell>
    <Cell><Data ss:Type="String"></Data></Cell>
    <Cell><Data ss:Type="String"></Data></Cell>
    <Cell><Data ss:Type="String"></Data></Cell>
    <Cell><Data ss:Type="String"></Data></Cell>
    <Cell><Data ss:Type="String"></Data></Cell>
    <Cell><Data ss:Type="String"></Data></Cell>
    <Cell><Data ss:Type="String"></Data></Cell>
   </Row>
   <Row ss:AutoFitHeight="0">
    <Cell><Data ss:Type="String">51000</Data></Cell>
    <Cell><Data ss:Type="String">2012-07-03T00:00:00</Data></Cell>
    <Cell><Data ss:Type="String">M</Data></Cell>
    <Cell><Data ss:Type="String">PenF2809-S4547</Data></Cell>
    <Cell><Data ss:Type="String">30385</Data></Cell>
    <Cell><Data ss:Type="String">Dex Male Group B</Data></Cell>
    <Cell><Data ss:Type="String">1323</Data></Cell>
    <Cell><Data ss:Type="String">Dexpramipexole Male 200 mg/kg Drinking Water Survival Efficacy</Data></Cell>
    <Cell><Data ss:Type="String">119</Data></Cell>
    <Cell><Data ss:Type="String">Sacrificed (ALS)</Data></Cell>
    <Cell><Data ss:Type="String">14</Data></Cell>
    <Cell><Data ss:Type="String">Volume Consumed</Data></Cell>
    <Cell><Data ss:Type="String"></Data></Cell>
    <Cell><Data ss:Type="String">4.6</Data></Cell>
    <Cell><Data ss:Type="String"></Data></Cell>
    <Cell><Data ss:Type="String"></Data></Cell>
    <Cell><Data ss:Type="String"></Data></Cell>
    <Cell><Data ss:Type="String">15.6</Data></Cell>
    <Cell><Data ss:Type="String"></Data></Cell>
    <Cell><Data ss:Type="String">8.2</Data></Cell>
    <Cell><Data ss:Type="String"></Data></Cell>
    <Cell><Data ss:Type="String"></Data></Cell>
    <Cell><Data ss:Type="String">14.2</Data></Cell>
    <Cell><Data ss:Type="String"></Data></Cell>
    <Cell><Data ss:Type="String"></Data></Cell>
    <Cell><Data ss:Type="String"></Data></Cell>
    <Cell><Data ss:Type="String">27</Data></Cell>
    <Cell><Data ss:Type="String"></Data></Cell>
    <Cell><Data ss:Type="String"></Data></Cell>
    <Cell><Data ss:Type="String"></Data></Cell>
    <Cell><Data ss:Type="String">25</Data></Cell>
    <Cell><Data ss:Type="String"></Data></Cell>
    <Cell><Data ss:Type="String"></Data></Cell>
    <Cell><Data ss:Type="String"></Data></Cell>
    <Cell><Data ss:Type="String">25</Data></Cell>
    <Cell><Data ss:Type="String"></Data></Cell>
    <Cell><Data ss:Type="String"></Data></Cell>
    <Cell><Data ss:Type="String"></Data></Cell>
    <Cell><Data ss:Type="String">24.8</Data></Cell>
    <Cell><Data ss:Type="String"></Data></Cell>
    <Cell><Data ss:Type="String"></Data></Cell>
    <Cell><Data ss:Type="String"></Data></Cell>
    <Cell><Data ss:Type="String">21</Data></Cell>
    <Cell><Data ss:Type="String"></Data></Cell>
    <Cell><Data ss:Type="String"></Data></Cell>
    <Cell><Data ss:Type="String"></Data></Cell>
    <Cell><Data ss:Type="String">17</Data></Cell>
    <Cell><Data ss:Type="String"></Data></Cell>
    <Cell><Data ss:Type="String"></Data></Cell>
    <Cell><Data ss:Type="String"></Data></Cell>
    <Cell><Data ss:Type="String">12</Data></Cell>
    <Cell><Data ss:Type="String"></Data></Cell>
    <Cell><Data ss:Type="String"></Data></Cell>
    <Cell><Data ss:Type="String"></Data></Cell>
    <Cell><Data ss:Type="String"></Data></Cell>
    <Cell><Data ss:Type="String"></Data></Cell>
    <Cell><Data ss:Type="String"></Data></Cell>
    <Cell><Data ss:Type="String"></Data></Cell>
    <Cell><Data ss:Type="String"></Data></Cell>
    <Cell><Data ss:Type="String"></Data></Cell>
    <Cell><Data ss:Type="String"></Data></Cell>
    <Cell><Data ss:Type="String"></Data></Cell>
    <Cell><Data ss:Type="String"></Data></Cell>
    <Cell><Data ss:Type="String"></Data></Cell>
    <Cell><Data ss:Type="String"></Data></Cell>
    <Cell><Data ss:Type="String"></Data></Cell>
    <Cell><Data ss:Type="String"></Data></Cell>
    <Cell><Data ss:Type="String"></Data></Cell>
    <Cell><Data ss:Type="String"></Data></Cell>
    <Cell><Data ss:Type="String"></Data></Cell>
    <Cell><Data ss:Type="String"></Data></Cell>
    <Cell><Data ss:Type="String"></Data></Cell>
    <Cell><Data ss:Type="String"></Data></Cell>
    <Cell><Data ss:Type="String"></Data></Cell>
    <Cell><Data ss:Type="String"></Data></Cell>
    <Cell><Data ss:Type="String"></Data></Cell>
    <Cell><Data ss:Type="String"></Data></Cell>
    <Cell><Data ss:Type="String"></Data></Cell>
    <Cell><Data ss:Type="String"></Data></Cell>
    <Cell><Data ss:Type="String"></Data></Cell>
    <Cell><Data ss:Type="String"></Data></Cell>
    <Cell><Data ss:Type="String"></Data></Cell>
    <Cell><Data ss:Type="String"></Data></Cell>
    <Cell><Data ss:Type="String"></Data></Cell>
    <Cell><Data ss:Type="String"></Data></Cell>
    <Cell><Data ss:Type="String"></Data></Cell>
   </Row>
   <Row ss:AutoFitHeight="0">
    <Cell><Data ss:Type="String">51006</Data></Cell>
    <Cell><Data ss:Type="String">2012-07-04T00:00:00</Data></Cell>
    <Cell><Data ss:Type="String">M</Data></Cell>
    <Cell><Data ss:Type="String">PenF2810-S4547</Data></Cell>
    <Cell><Data ss:Type="String">30385</Data></Cell>
    <Cell><Data ss:Type="String">Dex Male Group B</Data></Cell>
    <Cell><Data ss:Type="String">1323</Data></Cell>
    <Cell><Data ss:Type="String">Dexpramipexole Male 200 mg/kg Drinking Water Survival Efficacy</Data></Cell>
    <Cell><Data ss:Type="String">134</Data></Cell>
    <Cell><Data ss:Type="String">Sacrificed (ALS)</Data></Cell>
    <Cell><Data ss:Type="String">14</Data></Cell>
    <Cell><Data ss:Type="String">Volume Consumed</Data></Cell>
    <Cell><Data ss:Type="String">5.2</Data></Cell>
    <Cell><Data ss:Type="String"></Data></Cell>
    <Cell><Data ss:Type="String"></Data></Cell>
    <Cell><Data ss:Type="String"></Data></Cell>
    <Cell><Data ss:Type="String">20.4</Data></Cell>
    <Cell><Data ss:Type="String"></Data></Cell>
    <Cell><Data ss:Type="String">10.2</Data></Cell>
    <Cell><Data ss:Type="String"></Data></Cell>
    <Cell><Data ss:Type="String"></Data></Cell>
    <Cell><Data ss:Type="String">15</Data></Cell>
    <Cell><Data ss:Type="String"></Data></Cell>
    <Cell><Data ss:Type="String"></Data></Cell>
    <Cell><Data ss:Type="String"></Data></Cell>
    <Cell><Data ss:Type="String">28</Data></Cell>
    <Cell><Data ss:Type="String"></Data></Cell>
    <Cell><Data ss:Type="String"></Data></Cell>
    <Cell><Data ss:Type="String"></Data></Cell>
    <Cell><Data ss:Type="String">24.5</Data></Cell>
    <Cell><Data ss:Type="String"></Data></Cell>
    <Cell><Data ss:Type="String"></Data></Cell>
    <Cell><Data ss:Type="String"></Data></Cell>
    <Cell><Data ss:Type="String">26.5</Data></Cell>
    <Cell><Data ss:Type="String"></Data></Cell>
    <Cell><Data ss:Type="String"></Data></Cell>
    <Cell><Data ss:Type="String"></Data></Cell>
    <Cell><Data ss:Type="String">27.8</Data></Cell>
    <Cell><Data ss:Type="String"></Data></Cell>
    <Cell><Data ss:Type="String"></Data></Cell>
    <Cell><Data ss:Type="String"></Data></Cell>
    <Cell><Data ss:Type="String">22</Data></Cell>
    <Cell><Data ss:Type="String"></Data></Cell>
    <Cell><Data ss:Type="String"></Data></Cell>
    <Cell><Data ss:Type="String"></Data></Cell>
    <Cell><Data ss:Type="String">25</Data></Cell>
    <Cell><Data ss:Type="String"></Data></Cell>
    <Cell><Data ss:Type="String"></Data></Cell>
    <Cell><Data ss:Type="String"></Data></Cell>
    <Cell><Data ss:Type="String">21</Data></Cell>
    <Cell><Data ss:Type="String"></Data></Cell>
    <Cell><Data ss:Type="String"></Data></Cell>
    <Cell><Data ss:Type="String"></Data></Cell>
    <Cell><Data ss:Type="String">21</Data></Cell>
    <Cell><Data ss:Type="String"></Data></Cell>
    <Cell><Data ss:Type="String"></Data></Cell>
    <Cell><Data ss:Type="String"></Data></Cell>
    <Cell><Data ss:Type="String">10</Data></Cell>
    <Cell><Data ss:Type="String"></Data></Cell>
    <Cell><Data ss:Type="String"></Data></Cell>
    <Cell><Data ss:Type="String"></Data></Cell>
    <Cell><Data ss:Type="String"></Data></Cell>
    <Cell><Data ss:Type="String"></Data></Cell>
    <Cell><Data ss:Type="String"></Data></Cell>
    <Cell><Data ss:Type="String"></Data></Cell>
    <Cell><Data ss:Type="String"></Data></Cell>
    <Cell><Data ss:Type="String"></Data></Cell>
    <Cell><Data ss:Type="String"></Data></Cell>
    <Cell><Data ss:Type="String"></Data></Cell>
    <Cell><Data ss:Type="String"></Data></Cell>
    <Cell><Data ss:Type="String"></Data></Cell>
    <Cell><Data ss:Type="String"></Data></Cell>
    <Cell><Data ss:Type="String"></Data></Cell>
    <Cell><Data ss:Type="String"></Data></Cell>
    <Cell><Data ss:Type="String"></Data></Cell>
    <Cell><Data ss:Type="String"></Data></Cell>
    <Cell><Data ss:Type="String"></Data></Cell>
    <Cell><Data ss:Type="String"></Data></Cell>
    <Cell><Data ss:Type="String"></Data></Cell>
    <Cell><Data ss:Type="String"></Data></Cell>
    <Cell><Data ss:Type="String"></Data></Cell>
    <Cell><Data ss:Type="String"></Data></Cell>
    <Cell><Data ss:Type="String"></Data></Cell>
    <Cell><Data ss:Type="String"></Data></Cell>
    <Cell><Data ss:Type="String"></Data></Cell>
    <Cell><Data ss:Type="String"></Data></Cell>
   </Row>
   <Row ss:AutoFitHeight="0">
    <Cell><Data ss:Type="String">51010</Data></Cell>
    <Cell><Data ss:Type="String">2012-06-30T00:00:00</Data></Cell>
    <Cell><Data ss:Type="String">M</Data></Cell>
    <Cell><Data ss:Type="String">PenF2811-S4548</Data></Cell>
    <Cell><Data ss:Type="String">30385</Data></Cell>
    <Cell><Data ss:Type="String">Dex Male Group B</Data></Cell>
    <Cell><Data ss:Type="String">1323</Data></Cell>
    <Cell><Data ss:Type="String">Dexpramipexole Male 200 mg/kg Drinking Water Survival Efficacy</Data></Cell>
    <Cell><Data ss:Type="String">125</Data></Cell>
    <Cell><Data ss:Type="String">Sacrificed (ALS)</Data></Cell>
    <Cell><Data ss:Type="String">14</Data></Cell>
    <Cell><Data ss:Type="String">Volume Consumed</Data></Cell>
    <Cell><Data ss:Type="String"></Data></Cell>
    <Cell><Data ss:Type="String"></Data></Cell>
    <Cell><Data ss:Type="String"></Data></Cell>
    <Cell><Data ss:Type="String">3.8</Data></Cell>
    <Cell><Data ss:Type="String"></Data></Cell>
    <Cell><Data ss:Type="String"></Data></Cell>
    <Cell><Data ss:Type="String"></Data></Cell>
    <Cell><Data ss:Type="String"></Data></Cell>
    <Cell><Data ss:Type="String">16</Data></Cell>
    <Cell><Data ss:Type="String">9.6</Data></Cell>
    <Cell><Data ss:Type="String"></Data></Cell>
    <Cell><Data ss:Type="String"></Data></Cell>
    <Cell><Data ss:Type="String">15.4</Data></Cell>
    <Cell><Data ss:Type="String"></Data></Cell>
    <Cell><Data ss:Type="String"></Data></Cell>
    <Cell><Data ss:Type="String"></Data></Cell>
    <Cell><Data ss:Type="String">28.5</Data></Cell>
    <Cell><Data ss:Type="String"></Data></Cell>
    <Cell><Data ss:Type="String"></Data></Cell>
    <Cell><Data ss:Type="String"></Data></Cell>
    <Cell><Data ss:Type="String">28</Data></Cell>
    <Cell><Data ss:Type="String"></Data></Cell>
    <Cell><Data ss:Type="String"></Data></Cell>
    <Cell><Data ss:Type="String"></Data></Cell>
    <Cell><Data ss:Type="String">25</Data></Cell>
    <Cell><Data ss:Type="String"></Data></Cell>
    <Cell><Data ss:Type="String"></Data></Cell>
    <Cell><Data ss:Type="String"></Data></Cell>
    <Cell><Data ss:Type="String">25.8</Data></Cell>
    <Cell><Data ss:Type="String"></Data></Cell>
    <Cell><Data ss:Type="String"></Data></Cell>
    <Cell><Data ss:Type="String"></Data></Cell>
    <Cell><Data ss:Type="String">23</Data></Cell>
    <Cell><Data ss:Type="String"></Data></Cell>
    <Cell><Data ss:Type="String"></Data></Cell>
    <Cell><Data ss:Type="String"></Data></Cell>
    <Cell><Data ss:Type="String">20</Data></Cell>
    <Cell><Data ss:Type="String"></Data></Cell>
    <Cell><Data ss:Type="String"></Data></Cell>
    <Cell><Data ss:Type="String"></Data></Cell>
    <Cell><Data ss:Type="String">14</Data></Cell>
    <Cell><Data ss:Type="String"></Data></Cell>
    <Cell><Data ss:Type="String"></Data></Cell>
    <Cell><Data ss:Type="String"></Data></Cell>
    <Cell><Data ss:Type="String"></Data></Cell>
    <Cell><Data ss:Type="String"></Data></Cell>
    <Cell><Data ss:Type="String"></Data></Cell>
    <Cell><Data ss:Type="String"></Data></Cell>
    <Cell><Data ss:Type="String"></Data></Cell>
    <Cell><Data ss:Type="String"></Data></Cell>
    <Cell><Data ss:Type="String"></Data></Cell>
    <Cell><Data ss:Type="String"></Data></Cell>
    <Cell><Data ss:Type="String"></Data></Cell>
    <Cell><Data ss:Type="String"></Data></Cell>
    <Cell><Data ss:Type="String"></Data></Cell>
    <Cell><Data ss:Type="String"></Data></Cell>
    <Cell><Data ss:Type="String"></Data></Cell>
    <Cell><Data ss:Type="String"></Data></Cell>
    <Cell><Data ss:Type="String"></Data></Cell>
    <Cell><Data ss:Type="String"></Data></Cell>
    <Cell><Data ss:Type="String"></Data></Cell>
    <Cell><Data ss:Type="String"></Data></Cell>
    <Cell><Data ss:Type="String"></Data></Cell>
    <Cell><Data ss:Type="String"></Data></Cell>
    <Cell><Data ss:Type="String"></Data></Cell>
    <Cell><Data ss:Type="String"></Data></Cell>
    <Cell><Data ss:Type="String"></Data></Cell>
    <Cell><Data ss:Type="String"></Data></Cell>
    <Cell><Data ss:Type="String"></Data></Cell>
    <Cell><Data ss:Type="String"></Data></Cell>
    <Cell><Data ss:Type="String"></Data></Cell>
    <Cell><Data ss:Type="String"></Data></Cell>
    <Cell><Data ss:Type="String"></Data></Cell>
    <Cell><Data ss:Type="String"></Data></Cell>
   </Row>
   <Row ss:AutoFitHeight="0">
    <Cell><Data ss:Type="String">51021</Data></Cell>
    <Cell><Data ss:Type="String">2012-06-30T00:00:00</Data></Cell>
    <Cell><Data ss:Type="String">M</Data></Cell>
    <Cell><Data ss:Type="String">PenF2814-S4549</Data></Cell>
    <Cell><Data ss:Type="String">30385</Data></Cell>
    <Cell><Data ss:Type="String">Dex Male Group B</Data></Cell>
    <Cell><Data ss:Type="String">1323</Data></Cell>
    <Cell><Data ss:Type="String">Dexpramipexole Male 200 mg/kg Drinking Water Survival Efficacy</Data></Cell>
    <Cell><Data ss:Type="String">174</Data></Cell>
    <Cell><Data ss:Type="String">Sacrificed (ALS)</Data></Cell>
    <Cell><Data ss:Type="String">14</Data></Cell>
    <Cell><Data ss:Type="String">Volume Consumed</Data></Cell>
    <Cell><Data ss:Type="String"></Data></Cell>
    <Cell><Data ss:Type="String"></Data></Cell>
    <Cell><Data ss:Type="String"></Data></Cell>
    <Cell><Data ss:Type="String">4.8</Data></Cell>
    <Cell><Data ss:Type="String"></Data></Cell>
    <Cell><Data ss:Type="String"></Data></Cell>
    <Cell><Data ss:Type="String"></Data></Cell>
    <Cell><Data ss:Type="String"></Data></Cell>
    <Cell><Data ss:Type="String">14.4</Data></Cell>
    <Cell><Data ss:Type="String">8.8</Data></Cell>
    <Cell><Data ss:Type="String"></Data></Cell>
    <Cell><Data ss:Type="String"></Data></Cell>
    <Cell><Data ss:Type="String">14.2</Data></Cell>
    <Cell><Data ss:Type="String"></Data></Cell>
    <Cell><Data ss:Type="String"></Data></Cell>
    <Cell><Data ss:Type="String"></Data></Cell>
    <Cell><Data ss:Type="String">27</Data></Cell>
    <Cell><Data ss:Type="String"></Data></Cell>
    <Cell><Data ss:Type="String"></Data></Cell>
    <Cell><Data ss:Type="String"></Data></Cell>
    <Cell><Data ss:Type="String">26</Data></Cell>
    <Cell><Data ss:Type="String"></Data></Cell>
    <Cell><Data ss:Type="String"></Data></Cell>
    <Cell><Data ss:Type="String"></Data></Cell>
    <Cell><Data ss:Type="String">28</Data></Cell>
    <Cell><Data ss:Type="String"></Data></Cell>
    <Cell><Data ss:Type="String"></Data></Cell>
    <Cell><Data ss:Type="String"></Data></Cell>
    <Cell><Data ss:Type="String">28</Data></Cell>
    <Cell><Data ss:Type="String"></Data></Cell>
    <Cell><Data ss:Type="String"></Data></Cell>
    <Cell><Data ss:Type="String"></Data></Cell>
    <Cell><Data ss:Type="String">23</Data></Cell>
    <Cell><Data ss:Type="String"></Data></Cell>
    <Cell><Data ss:Type="String"></Data></Cell>
    <Cell><Data ss:Type="String"></Data></Cell>
    <Cell><Data ss:Type="String">25</Data></Cell>
    <Cell><Data ss:Type="String"></Data></Cell>
    <Cell><Data ss:Type="String"></Data></Cell>
    <Cell><Data ss:Type="String"></Data></Cell>
    <Cell><Data ss:Type="String">25</Data></Cell>
    <Cell><Data ss:Type="String"></Data></Cell>
    <Cell><Data ss:Type="String"></Data></Cell>
    <Cell><Data ss:Type="String"></Data></Cell>
    <Cell><Data ss:Type="String">28</Data></Cell>
    <Cell><Data ss:Type="String"></Data></Cell>
    <Cell><Data ss:Type="String"></Data></Cell>
    <Cell><Data ss:Type="String"></Data></Cell>
    <Cell><Data ss:Type="String">20</Data></Cell>
    <Cell><Data ss:Type="String"></Data></Cell>
    <Cell><Data ss:Type="String"></Data></Cell>
    <Cell><Data ss:Type="String"></Data></Cell>
    <Cell><Data ss:Type="String">26</Data></Cell>
    <Cell><Data ss:Type="String"></Data></Cell>
    <Cell><Data ss:Type="String"></Data></Cell>
    <Cell><Data ss:Type="String">26</Data></Cell>
    <Cell><Data ss:Type="String"></Data></Cell>
    <Cell><Data ss:Type="String"></Data></Cell>
    <Cell><Data ss:Type="String">27</Data></Cell>
    <Cell><Data ss:Type="String"></Data></Cell>
    <Cell><Data ss:Type="String"></Data></Cell>
    <Cell><Data ss:Type="String">24</Data></Cell>
    <Cell><Data ss:Type="String"></Data></Cell>
    <Cell><Data ss:Type="String"></Data></Cell>
    <Cell><Data ss:Type="String">21.5</Data></Cell>
    <Cell><Data ss:Type="String"></Data></Cell>
    <Cell><Data ss:Type="String"></Data></Cell>
    <Cell><Data ss:Type="String"></Data></Cell>
    <Cell><Data ss:Type="String"></Data></Cell>
    <Cell><Data ss:Type="String"></Data></Cell>
    <Cell><Data ss:Type="String"></Data></Cell>
    <Cell><Data ss:Type="String"></Data></Cell>
    <Cell><Data ss:Type="String"></Data></Cell>
    <Cell><Data ss:Type="String"></Data></Cell>
   </Row>
   <Row ss:AutoFitHeight="0">
    <Cell><Data ss:Type="String">51042</Data></Cell>
    <Cell><Data ss:Type="String">2012-07-03T00:00:00</Data></Cell>
    <Cell><Data ss:Type="String">M</Data></Cell>
    <Cell><Data ss:Type="String">PenF2829-S4557</Data></Cell>
    <Cell><Data ss:Type="String">30385</Data></Cell>
    <Cell><Data ss:Type="String">Dex Male Group B</Data></Cell>
    <Cell><Data ss:Type="String">1323</Data></Cell>
    <Cell><Data ss:Type="String">Dexpramipexole Male 200 mg/kg Drinking Water Survival Efficacy</Data></Cell>
    <Cell><Data ss:Type="String">121</Data></Cell>
    <Cell><Data ss:Type="String">Sacrificed (ALS)</Data></Cell>
    <Cell><Data ss:Type="String">14</Data></Cell>
    <Cell><Data ss:Type="String">Volume Consumed</Data></Cell>
    <Cell><Data ss:Type="String"></Data></Cell>
    <Cell><Data ss:Type="String">5.6</Data></Cell>
    <Cell><Data ss:Type="String"></Data></Cell>
    <Cell><Data ss:Type="String"></Data></Cell>
    <Cell><Data ss:Type="String"></Data></Cell>
    <Cell><Data ss:Type="String">19.4</Data></Cell>
    <Cell><Data ss:Type="String"></Data></Cell>
    <Cell><Data ss:Type="String">8.6</Data></Cell>
    <Cell><Data ss:Type="String"></Data></Cell>
    <Cell><Data ss:Type="String"></Data></Cell>
    <Cell><Data ss:Type="String">16.4</Data></Cell>
    <Cell><Data ss:Type="String"></Data></Cell>
    <Cell><Data ss:Type="String"></Data></Cell>
    <Cell><Data ss:Type="String"></Data></Cell>
    <Cell><Data ss:Type="String">21</Data></Cell>
    <Cell><Data ss:Type="String"></Data></Cell>
    <Cell><Data ss:Type="String"></Data></Cell>
    <Cell><Data ss:Type="String"></Data></Cell>
    <Cell><Data ss:Type="String">31</Data></Cell>
    <Cell><Data ss:Type="String"></Data></Cell>
    <Cell><Data ss:Type="String"></Data></Cell>
    <Cell><Data ss:Type="String"></Data></Cell>
    <Cell><Data ss:Type="String">28.5</Data></Cell>
    <Cell><Data ss:Type="String"></Data></Cell>
    <Cell><Data ss:Type="String"></Data></Cell>
    <Cell><Data ss:Type="String"></Data></Cell>
    <Cell><Data ss:Type="String">29.8</Data></Cell>
    <Cell><Data ss:Type="String"></Data></Cell>
    <Cell><Data ss:Type="String"></Data></Cell>
    <Cell><Data ss:Type="String"></Data></Cell>
    <Cell><Data ss:Type="String">28</Data></Cell>
    <Cell><Data ss:Type="String"></Data></Cell>
    <Cell><Data ss:Type="String"></Data></Cell>
    <Cell><Data ss:Type="String"></Data></Cell>
    <Cell><Data ss:Type="String">25</Data></Cell>
    <Cell><Data ss:Type="String"></Data></Cell>
    <Cell><Data ss:Type="String"></Data></Cell>
    <Cell><Data ss:Type="String"></Data></Cell>
    <Cell><Data ss:Type="String">16</Data></Cell>
    <Cell><Data ss:Type="String"></Data></Cell>
    <Cell><Data ss:Type="String"></Data></Cell>
    <Cell><Data ss:Type="String"></Data></Cell>
    <Cell><Data ss:Type="String"></Data></Cell>
    <Cell><Data ss:Type="String"></Data></Cell>
    <Cell><Data ss:Type="String"></Data></Cell>
    <Cell><Data ss:Type="String"></Data></Cell>
    <Cell><Data ss:Type="String"></Data></Cell>
    <Cell><Data ss:Type="String"></Data></Cell>
    <Cell><Data ss:Type="String"></Data></Cell>
    <Cell><Data ss:Type="String"></Data></Cell>
    <Cell><Data ss:Type="String"></Data></Cell>
    <Cell><Data ss:Type="String"></Data></Cell>
    <Cell><Data ss:Type="String"></Data></Cell>
    <Cell><Data ss:Type="String"></Data></Cell>
    <Cell><Data ss:Type="String"></Data></Cell>
    <Cell><Data ss:Type="String"></Data></Cell>
    <Cell><Data ss:Type="String"></Data></Cell>
    <Cell><Data ss:Type="String"></Data></Cell>
    <Cell><Data ss:Type="String"></Data></Cell>
    <Cell><Data ss:Type="String"></Data></Cell>
    <Cell><Data ss:Type="String"></Data></Cell>
    <Cell><Data ss:Type="String"></Data></Cell>
    <Cell><Data ss:Type="String"></Data></Cell>
    <Cell><Data ss:Type="String"></Data></Cell>
    <Cell><Data ss:Type="String"></Data></Cell>
    <Cell><Data ss:Type="String"></Data></Cell>
    <Cell><Data ss:Type="String"></Data></Cell>
    <Cell><Data ss:Type="String"></Data></Cell>
    <Cell><Data ss:Type="String"></Data></Cell>
    <Cell><Data ss:Type="String"></Data></Cell>
    <Cell><Data ss:Type="String"></Data></Cell>
    <Cell><Data ss:Type="String"></Data></Cell>
    <Cell><Data ss:Type="String"></Data></Cell>
    <Cell><Data ss:Type="String"></Data></Cell>
   </Row>
   <Row ss:AutoFitHeight="0">
    <Cell><Data ss:Type="String">51055</Data></Cell>
    <Cell><Data ss:Type="String">2012-07-02T00:00:00</Data></Cell>
    <Cell><Data ss:Type="String">M</Data></Cell>
    <Cell><Data ss:Type="String">PenF2836-S4560</Data></Cell>
    <Cell><Data ss:Type="String">30385</Data></Cell>
    <Cell><Data ss:Type="String">Dex Male Group B</Data></Cell>
    <Cell><Data ss:Type="String">1323</Data></Cell>
    <Cell><Data ss:Type="String">Dexpramipexole Male 200 mg/kg Drinking Water Survival Efficacy</Data></Cell>
    <Cell><Data ss:Type="String">122</Data></Cell>
    <Cell><Data ss:Type="String">Sacrificed (ALS)</Data></Cell>
    <Cell><Data ss:Type="String">14</Data></Cell>
    <Cell><Data ss:Type="String">Volume Consumed</Data></Cell>
    <Cell><Data ss:Type="String"></Data></Cell>
    <Cell><Data ss:Type="String"></Data></Cell>
    <Cell><Data ss:Type="String">4.8</Data></Cell>
    <Cell><Data ss:Type="String"></Data></Cell>
    <Cell><Data ss:Type="String"></Data></Cell>
    <Cell><Data ss:Type="String"></Data></Cell>
    <Cell><Data ss:Type="String">12.4</Data></Cell>
    <Cell><Data ss:Type="String"></Data></Cell>
    <Cell><Data ss:Type="String">6.8</Data></Cell>
    <Cell><Data ss:Type="String"></Data></Cell>
    <Cell><Data ss:Type="String"></Data></Cell>
    <Cell><Data ss:Type="String">11.6</Data></Cell>
    <Cell><Data ss:Type="String"></Data></Cell>
    <Cell><Data ss:Type="String"></Data></Cell>
    <Cell><Data ss:Type="String"></Data></Cell>
    <Cell><Data ss:Type="String">22</Data></Cell>
    <Cell><Data ss:Type="String"></Data></Cell>
    <Cell><Data ss:Type="String"></Data></Cell>
    <Cell><Data ss:Type="String"></Data></Cell>
    <Cell><Data ss:Type="String">21.5</Data></Cell>
    <Cell><Data ss:Type="String"></Data></Cell>
    <Cell><Data ss:Type="String"></Data></Cell>
    <Cell><Data ss:Type="String"></Data></Cell>
    <Cell><Data ss:Type="String">22</Data></Cell>
    <Cell><Data ss:Type="String"></Data></Cell>
    <Cell><Data ss:Type="String"></Data></Cell>
    <Cell><Data ss:Type="String"></Data></Cell>
    <Cell><Data ss:Type="String">22.4</Data></Cell>
    <Cell><Data ss:Type="String"></Data></Cell>
    <Cell><Data ss:Type="String"></Data></Cell>
    <Cell><Data ss:Type="String"></Data></Cell>
    <Cell><Data ss:Type="String">22</Data></Cell>
    <Cell><Data ss:Type="String"></Data></Cell>
    <Cell><Data ss:Type="String"></Data></Cell>
    <Cell><Data ss:Type="String"></Data></Cell>
    <Cell><Data ss:Type="String">17</Data></Cell>
    <Cell><Data ss:Type="String"></Data></Cell>
    <Cell><Data ss:Type="String"></Data></Cell>
    <Cell><Data ss:Type="String"></Data></Cell>
    <Cell><Data ss:Type="String">14</Data></Cell>
    <Cell><Data ss:Type="String"></Data></Cell>
    <Cell><Data ss:Type="String"></Data></Cell>
    <Cell><Data ss:Type="String"></Data></Cell>
    <Cell><Data ss:Type="String"></Data></Cell>
    <Cell><Data ss:Type="String"></Data></Cell>
    <Cell><Data ss:Type="String"></Data></Cell>
    <Cell><Data ss:Type="String"></Data></Cell>
    <Cell><Data ss:Type="String"></Data></Cell>
    <Cell><Data ss:Type="String"></Data></Cell>
    <Cell><Data ss:Type="String"></Data></Cell>
    <Cell><Data ss:Type="String"></Data></Cell>
    <Cell><Data ss:Type="String"></Data></Cell>
    <Cell><Data ss:Type="String"></Data></Cell>
    <Cell><Data ss:Type="String"></Data></Cell>
    <Cell><Data ss:Type="String"></Data></Cell>
    <Cell><Data ss:Type="String"></Data></Cell>
    <Cell><Data ss:Type="String"></Data></Cell>
    <Cell><Data ss:Type="String"></Data></Cell>
    <Cell><Data ss:Type="String"></Data></Cell>
    <Cell><Data ss:Type="String"></Data></Cell>
    <Cell><Data ss:Type="String"></Data></Cell>
    <Cell><Data ss:Type="String"></Data></Cell>
    <Cell><Data ss:Type="String"></Data></Cell>
    <Cell><Data ss:Type="String"></Data></Cell>
    <Cell><Data ss:Type="String"></Data></Cell>
    <Cell><Data ss:Type="String"></Data></Cell>
    <Cell><Data ss:Type="String"></Data></Cell>
    <Cell><Data ss:Type="String"></Data></Cell>
    <Cell><Data ss:Type="String"></Data></Cell>
    <Cell><Data ss:Type="String"></Data></Cell>
    <Cell><Data ss:Type="String"></Data></Cell>
    <Cell><Data ss:Type="String"></Data></Cell>
    <Cell><Data ss:Type="String"></Data></Cell>
    <Cell><Data ss:Type="String"></Data></Cell>
   </Row>
   <Row ss:AutoFitHeight="0">
    <Cell><Data ss:Type="String">51058</Data></Cell>
    <Cell><Data ss:Type="String">2012-07-04T00:00:00</Data></Cell>
    <Cell><Data ss:Type="String">M</Data></Cell>
    <Cell><Data ss:Type="String">PenF2842-S4563</Data></Cell>
    <Cell><Data ss:Type="String">30385</Data></Cell>
    <Cell><Data ss:Type="String">Dex Male Group B</Data></Cell>
    <Cell><Data ss:Type="String">1323</Data></Cell>
    <Cell><Data ss:Type="String">Dexpramipexole Male 200 mg/kg Drinking Water Survival Efficacy</Data></Cell>
    <Cell><Data ss:Type="String">114</Data></Cell>
    <Cell><Data ss:Type="String">Sacrificed (ALS)</Data></Cell>
    <Cell><Data ss:Type="String">14</Data></Cell>
    <Cell><Data ss:Type="String">Volume Consumed</Data></Cell>
    <Cell><Data ss:Type="String">3.8</Data></Cell>
    <Cell><Data ss:Type="String"></Data></Cell>
    <Cell><Data ss:Type="String"></Data></Cell>
    <Cell><Data ss:Type="String"></Data></Cell>
    <Cell><Data ss:Type="String">12.2</Data></Cell>
    <Cell><Data ss:Type="String"></Data></Cell>
    <Cell><Data ss:Type="String">6.6</Data></Cell>
    <Cell><Data ss:Type="String"></Data></Cell>
    <Cell><Data ss:Type="String"></Data></Cell>
    <Cell><Data ss:Type="String">11</Data></Cell>
    <Cell><Data ss:Type="String"></Data></Cell>
    <Cell><Data ss:Type="String"></Data></Cell>
    <Cell><Data ss:Type="String"></Data></Cell>
    <Cell><Data ss:Type="String">19.5</Data></Cell>
    <Cell><Data ss:Type="String"></Data></Cell>
    <Cell><Data ss:Type="String"></Data></Cell>
    <Cell><Data ss:Type="String"></Data></Cell>
    <Cell><Data ss:Type="String">21.5</Data></Cell>
    <Cell><Data ss:Type="String"></Data></Cell>
    <Cell><Data ss:Type="String"></Data></Cell>
    <Cell><Data ss:Type="String"></Data></Cell>
    <Cell><Data ss:Type="String">18</Data></Cell>
    <Cell><Data ss:Type="String"></Data></Cell>
    <Cell><Data ss:Type="String"></Data></Cell>
    <Cell><Data ss:Type="String"></Data></Cell>
    <Cell><Data ss:Type="String">19</Data></Cell>
    <Cell><Data ss:Type="String"></Data></Cell>
    <Cell><Data ss:Type="String"></Data></Cell>
    <Cell><Data ss:Type="String"></Data></Cell>
    <Cell><Data ss:Type="String">17</Data></Cell>
    <Cell><Data ss:Type="String"></Data></Cell>
    <Cell><Data ss:Type="String"></Data></Cell>
    <Cell><Data ss:Type="String"></Data></Cell>
    <Cell><Data ss:Type="String">15</Data></Cell>
    <Cell><Data ss:Type="String"></Data></Cell>
    <Cell><Data ss:Type="String"></Data></Cell>
    <Cell><Data ss:Type="String"></Data></Cell>
    <Cell><Data ss:Type="String"></Data></Cell>
    <Cell><Data ss:Type="String"></Data></Cell>
    <Cell><Data ss:Type="String"></Data></Cell>
    <Cell><Data ss:Type="String"></Data></Cell>
    <Cell><Data ss:Type="String"></Data></Cell>
    <Cell><Data ss:Type="String"></Data></Cell>
    <Cell><Data ss:Type="String"></Data></Cell>
    <Cell><Data ss:Type="String"></Data></Cell>
    <Cell><Data ss:Type="String"></Data></Cell>
    <Cell><Data ss:Type="String"></Data></Cell>
    <Cell><Data ss:Type="String"></Data></Cell>
    <Cell><Data ss:Type="String"></Data></Cell>
    <Cell><Data ss:Type="String"></Data></Cell>
    <Cell><Data ss:Type="String"></Data></Cell>
    <Cell><Data ss:Type="String"></Data></Cell>
    <Cell><Data ss:Type="String"></Data></Cell>
    <Cell><Data ss:Type="String"></Data></Cell>
    <Cell><Data ss:Type="String"></Data></Cell>
    <Cell><Data ss:Type="String"></Data></Cell>
    <Cell><Data ss:Type="String"></Data></Cell>
    <Cell><Data ss:Type="String"></Data></Cell>
    <Cell><Data ss:Type="String"></Data></Cell>
    <Cell><Data ss:Type="String"></Data></Cell>
    <Cell><Data ss:Type="String"></Data></Cell>
    <Cell><Data ss:Type="String"></Data></Cell>
    <Cell><Data ss:Type="String"></Data></Cell>
    <Cell><Data ss:Type="String"></Data></Cell>
    <Cell><Data ss:Type="String"></Data></Cell>
    <Cell><Data ss:Type="String"></Data></Cell>
    <Cell><Data ss:Type="String"></Data></Cell>
    <Cell><Data ss:Type="String"></Data></Cell>
    <Cell><Data ss:Type="String"></Data></Cell>
    <Cell><Data ss:Type="String"></Data></Cell>
    <Cell><Data ss:Type="String"></Data></Cell>
    <Cell><Data ss:Type="String"></Data></Cell>
    <Cell><Data ss:Type="String"></Data></Cell>
    <Cell><Data ss:Type="String"></Data></Cell>
   </Row>
   <Row ss:AutoFitHeight="0">
    <Cell><Data ss:Type="String">51064</Data></Cell>
    <Cell><Data ss:Type="String">2012-07-03T00:00:00</Data></Cell>
    <Cell><Data ss:Type="String">M</Data></Cell>
    <Cell><Data ss:Type="String">PenF2848-S4566</Data></Cell>
    <Cell><Data ss:Type="String">30385</Data></Cell>
    <Cell><Data ss:Type="String">Dex Male Group B</Data></Cell>
    <Cell><Data ss:Type="String">1323</Data></Cell>
    <Cell><Data ss:Type="String">Dexpramipexole Male 200 mg/kg Drinking Water Survival Efficacy</Data></Cell>
    <Cell><Data ss:Type="String">113</Data></Cell>
    <Cell><Data ss:Type="String">Sacrificed (ALS)</Data></Cell>
    <Cell><Data ss:Type="String">14</Data></Cell>
    <Cell><Data ss:Type="String">Volume Consumed</Data></Cell>
    <Cell><Data ss:Type="String"></Data></Cell>
    <Cell><Data ss:Type="String">4.4</Data></Cell>
    <Cell><Data ss:Type="String"></Data></Cell>
    <Cell><Data ss:Type="String"></Data></Cell>
    <Cell><Data ss:Type="String"></Data></Cell>
    <Cell><Data ss:Type="String">13.4</Data></Cell>
    <Cell><Data ss:Type="String"></Data></Cell>
    <Cell><Data ss:Type="String">7.2</Data></Cell>
    <Cell><Data ss:Type="String"></Data></Cell>
    <Cell><Data ss:Type="String"></Data></Cell>
    <Cell><Data ss:Type="String">12</Data></Cell>
    <Cell><Data ss:Type="String"></Data></Cell>
    <Cell><Data ss:Type="String"></Data></Cell>
    <Cell><Data ss:Type="String"></Data></Cell>
    <Cell><Data ss:Type="String">21.5</Data></Cell>
    <Cell><Data ss:Type="String"></Data></Cell>
    <Cell><Data ss:Type="String"></Data></Cell>
    <Cell><Data ss:Type="String"></Data></Cell>
    <Cell><Data ss:Type="String">21</Data></Cell>
    <Cell><Data ss:Type="String"></Data></Cell>
    <Cell><Data ss:Type="String"></Data></Cell>
    <Cell><Data ss:Type="String"></Data></Cell>
    <Cell><Data ss:Type="String">22</Data></Cell>
    <Cell><Data ss:Type="String"></Data></Cell>
    <Cell><Data ss:Type="String"></Data></Cell>
    <Cell><Data ss:Type="String"></Data></Cell>
    <Cell><Data ss:Type="String">22.4</Data></Cell>
    <Cell><Data ss:Type="String"></Data></Cell>
    <Cell><Data ss:Type="String"></Data></Cell>
    <Cell><Data ss:Type="String"></Data></Cell>
    <Cell><Data ss:Type="String">16</Data></Cell>
    <Cell><Data ss:Type="String"></Data></Cell>
    <Cell><Data ss:Type="String"></Data></Cell>
    <Cell><Data ss:Type="String"></Data></Cell>
    <Cell><Data ss:Type="String">17</Data></Cell>
    <Cell><Data ss:Type="String"></Data></Cell>
    <Cell><Data ss:Type="String"></Data></Cell>
    <Cell><Data ss:Type="String"></Data></Cell>
    <Cell><Data ss:Type="String"></Data></Cell>
    <Cell><Data ss:Type="String"></Data></Cell>
    <Cell><Data ss:Type="String"></Data></Cell>
    <Cell><Data ss:Type="String"></Data></Cell>
    <Cell><Data ss:Type="String"></Data></Cell>
    <Cell><Data ss:Type="String"></Data></Cell>
    <Cell><Data ss:Type="String"></Data></Cell>
    <Cell><Data ss:Type="String"></Data></Cell>
    <Cell><Data ss:Type="String"></Data></Cell>
    <Cell><Data ss:Type="String"></Data></Cell>
    <Cell><Data ss:Type="String"></Data></Cell>
    <Cell><Data ss:Type="String"></Data></Cell>
    <Cell><Data ss:Type="String"></Data></Cell>
    <Cell><Data ss:Type="String"></Data></Cell>
    <Cell><Data ss:Type="String"></Data></Cell>
    <Cell><Data ss:Type="String"></Data></Cell>
    <Cell><Data ss:Type="String"></Data></Cell>
    <Cell><Data ss:Type="String"></Data></Cell>
    <Cell><Data ss:Type="String"></Data></Cell>
    <Cell><Data ss:Type="String"></Data></Cell>
    <Cell><Data ss:Type="String"></Data></Cell>
    <Cell><Data ss:Type="String"></Data></Cell>
    <Cell><Data ss:Type="String"></Data></Cell>
    <Cell><Data ss:Type="String"></Data></Cell>
    <Cell><Data ss:Type="String"></Data></Cell>
    <Cell><Data ss:Type="String"></Data></Cell>
    <Cell><Data ss:Type="String"></Data></Cell>
    <Cell><Data ss:Type="String"></Data></Cell>
    <Cell><Data ss:Type="String"></Data></Cell>
    <Cell><Data ss:Type="String"></Data></Cell>
    <Cell><Data ss:Type="String"></Data></Cell>
    <Cell><Data ss:Type="String"></Data></Cell>
    <Cell><Data ss:Type="String"></Data></Cell>
    <Cell><Data ss:Type="String"></Data></Cell>
    <Cell><Data ss:Type="String"></Data></Cell>
    <Cell><Data ss:Type="String"></Data></Cell>
   </Row>
  </Table>
  <WorksheetOptions xmlns="urn:schemas-microsoft-com:office:excel">
   <Unsynced/>
   <PageLayoutZoom>0</PageLayoutZoom>
   <Selected/>
   <ProtectObjects>False</ProtectObjects>
   <ProtectScenarios>False</ProtectScenarios>
  </WorksheetOptions>
 </Worksheet>
</Workbook>
